# Supplementary material for: Quantitative genetic analysis of late spring mortality in triploid Crassostrea virginica
Source: Genet Sel Evol. 2025 Apr 9;57:19. doi: 10.1186/s12711-025-00965-3 (PMC11983945; doi:10.1186/s12711-025-00965-3)
Supplement: Supplementary file 3 — Additional file 3: Table S3. Phenotype data. Data used for all analyses in manuscript. [file 12711_2025_965_MOESM3_ESM.csv]

IND_ID	GEN	GNL	LGT	OBOY	VBOY	DBY_LEW	DBY_LYN	SIRE_IND_ID	DAM_IND_ID	FAM_ID	FAM_SUB_POP	SPAWN_RUN	YEAR_CLASS	SIT_ID	PRT_ID	MEASURE_DATE	UNT_REP	UNT_ID	YR_WTT2_4N	YR_WTT4_4N	YR_WTT2	YR_WTT4	HP_WTT2	HP_WTT4	ND_WTT2	ND_WTT4	YR_SPRSUR_4N	YR_SPRSUR	HP_SPRSUR	ND_SPRSUR	YR_SUR4_4N	YR_SUR4	HP_SUR4	ND_SUR4
201	NA	NA	NA	NA	NA	1	NA	NA	NA	NA	NA	NA	NA	NA	NA	NA	NA	NA	NA	NA	NA	NA	NA	NA	NA	NA	NA	NA	NA	NA	NA	NA	NA	NA
202	NA	NA	NA	NA	NA	1	NA	NA	NA	NA	NA	NA	NA	NA	NA	NA	NA	NA	NA	NA	NA	NA	NA	NA	NA	NA	NA	NA	NA	NA	NA	NA	NA	NA
203	NA	NA	NA	NA	NA	1	NA	NA	NA	NA	NA	NA	NA	NA	NA	NA	NA	NA	NA	NA	NA	NA	NA	NA	NA	NA	NA	NA	NA	NA	NA	NA	NA	NA
204	NA	NA	NA	NA	NA	1	NA	NA	NA	NA	NA	NA	NA	NA	NA	NA	NA	NA	NA	NA	NA	NA	NA	NA	NA	NA	NA	NA	NA	NA	NA	NA	NA	NA
205	NA	NA	NA	NA	NA	1	NA	NA	NA	NA	NA	NA	NA	NA	NA	NA	NA	NA	NA	NA	NA	NA	NA	NA	NA	NA	NA	NA	NA	NA	NA	NA	NA	NA
206	NA	NA	NA	NA	NA	NA	1	NA	NA	NA	NA	NA	NA	NA	NA	NA	NA	NA	NA	NA	NA	NA	NA	NA	NA	NA	NA	NA	NA	NA	NA	NA	NA	NA
207	NA	NA	NA	NA	NA	NA	1	NA	NA	NA	NA	NA	NA	NA	NA	NA	NA	NA	NA	NA	NA	NA	NA	NA	NA	NA	NA	NA	NA	NA	NA	NA	NA	NA
208	NA	NA	NA	NA	NA	NA	1	NA	NA	NA	NA	NA	NA	NA	NA	NA	NA	NA	NA	NA	NA	NA	NA	NA	NA	NA	NA	NA	NA	NA	NA	NA	NA	NA
209	NA	NA	NA	NA	NA	NA	1	NA	NA	NA	NA	NA	NA	NA	NA	NA	NA	NA	NA	NA	NA	NA	NA	NA	NA	NA	NA	NA	NA	NA	NA	NA	NA	NA
210	NA	NA	NA	NA	NA	NA	1	NA	NA	NA	NA	NA	NA	NA	NA	NA	NA	NA	NA	NA	NA	NA	NA	NA	NA	NA	NA	NA	NA	NA	NA	NA	NA	NA
201400099001012	1	0	0	0	0	0	0	0	0	NA	NA	NA	NA	NA	NA	NA	NA	NA	NA	NA	NA	NA	NA	NA	NA	NA	NA	NA	NA	NA	NA	NA	NA	NA
201400099001013	1	0	0	0	0	0	0	0	0	NA	NA	NA	NA	NA	NA	NA	NA	NA	NA	NA	NA	NA	NA	NA	NA	NA	NA	NA	NA	NA	NA	NA	NA	NA
201500099001002	0	0	1	0	0	0	0	0	0	NA	NA	NA	NA	NA	NA	NA	NA	NA	NA	NA	NA	NA	NA	NA	NA	NA	NA	NA	NA	NA	NA	NA	NA	NA
201500099001003	0	0	0	1	0	0	0	0	0	NA	NA	NA	NA	NA	NA	NA	NA	NA	NA	NA	NA	NA	NA	NA	NA	NA	NA	NA	NA	NA	NA	NA	NA	NA
201500099001004	1	0	0	0	0	0	0	0	0	NA	NA	NA	NA	NA	NA	NA	NA	NA	NA	NA	NA	NA	NA	NA	NA	NA	NA	NA	NA	NA	NA	NA	NA	NA
201500099001005	0	0	0	1	0	0	0	0	0	NA	NA	NA	NA	NA	NA	NA	NA	NA	NA	NA	NA	NA	NA	NA	NA	NA	NA	NA	NA	NA	NA	NA	NA	NA
201500099001006	0	0	1	0	0	0	0	0	0	NA	NA	NA	NA	NA	NA	NA	NA	NA	NA	NA	NA	NA	NA	NA	NA	NA	NA	NA	NA	NA	NA	NA	NA	NA
201500099001007	0	0	1	0	0	0	0	0	0	NA	NA	NA	NA	NA	NA	NA	NA	NA	NA	NA	NA	NA	NA	NA	NA	NA	NA	NA	NA	NA	NA	NA	NA	NA
201500099001008	0	0	0	1	0	0	0	0	0	NA	NA	NA	NA	NA	NA	NA	NA	NA	NA	NA	NA	NA	NA	NA	NA	NA	NA	NA	NA	NA	NA	NA	NA	NA
201500099001009	0	0	1	0	0	0	0	0	0	NA	NA	NA	NA	NA	NA	NA	NA	NA	NA	NA	NA	NA	NA	NA	NA	NA	NA	NA	NA	NA	NA	NA	NA	NA
201500099001011	1	0	0	0	0	0	0	0	0	NA	NA	NA	NA	NA	NA	NA	NA	NA	NA	NA	NA	NA	NA	NA	NA	NA	NA	NA	NA	NA	NA	NA	NA	NA
201500099001012	0	0	1	0	0	0	0	0	0	NA	NA	NA	NA	NA	NA	NA	NA	NA	NA	NA	NA	NA	NA	NA	NA	NA	NA	NA	NA	NA	NA	NA	NA	NA
201500099001013	1	0	0	0	0	0	0	0	0	NA	NA	NA	NA	NA	NA	NA	NA	NA	NA	NA	NA	NA	NA	NA	NA	NA	NA	NA	NA	NA	NA	NA	NA	NA
201500099001014	0	1	0	0	0	0	0	0	0	NA	NA	NA	NA	NA	NA	NA	NA	NA	NA	NA	NA	NA	NA	NA	NA	NA	NA	NA	NA	NA	NA	NA	NA	NA
201500099001015	0	0	1	0	0	0	0	0	0	NA	NA	NA	NA	NA	NA	NA	NA	NA	NA	NA	NA	NA	NA	NA	NA	NA	NA	NA	NA	NA	NA	NA	NA	NA
201500099001016	0	0	0	1	0	0	0	0	0	NA	NA	NA	NA	NA	NA	NA	NA	NA	NA	NA	NA	NA	NA	NA	NA	NA	NA	NA	NA	NA	NA	NA	NA	NA
201500099001017	0	0	0	1	0	0	0	0	0	NA	NA	NA	NA	NA	NA	NA	NA	NA	NA	NA	NA	NA	NA	NA	NA	NA	NA	NA	NA	NA	NA	NA	NA	NA
201500099001018	0	0	1	0	0	0	0	0	0	NA	NA	NA	NA	NA	NA	NA	NA	NA	NA	NA	NA	NA	NA	NA	NA	NA	NA	NA	NA	NA	NA	NA	NA	NA
201500099001019	0	0	0	1	0	0	0	0	0	NA	NA	NA	NA	NA	NA	NA	NA	NA	NA	NA	NA	NA	NA	NA	NA	NA	NA	NA	NA	NA	NA	NA	NA	NA
201500099001020	1	0	0	0	0	0	0	0	0	NA	NA	NA	NA	NA	NA	NA	NA	NA	NA	NA	NA	NA	NA	NA	NA	NA	NA	NA	NA	NA	NA	NA	NA	NA
201500099001021	0	0	1	0	0	0	0	0	0	NA	NA	NA	NA	NA	NA	NA	NA	NA	NA	NA	NA	NA	NA	NA	NA	NA	NA	NA	NA	NA	NA	NA	NA	NA
201500099001022	0	1	0	0	0	0	0	0	0	NA	NA	NA	NA	NA	NA	NA	NA	NA	NA	NA	NA	NA	NA	NA	NA	NA	NA	NA	NA	NA	NA	NA	NA	NA
201500099001023	0	0	0	1	0	0	0	0	0	NA	NA	NA	NA	NA	NA	NA	NA	NA	NA	NA	NA	NA	NA	NA	NA	NA	NA	NA	NA	NA	NA	NA	NA	NA
201500099001024	0	1	0	0	0	0	0	0	0	NA	NA	NA	NA	NA	NA	NA	NA	NA	NA	NA	NA	NA	NA	NA	NA	NA	NA	NA	NA	NA	NA	NA	NA	NA
201500099001025	0	0	0	1	0	0	0	0	0	NA	NA	NA	NA	NA	NA	NA	NA	NA	NA	NA	NA	NA	NA	NA	NA	NA	NA	NA	NA	NA	NA	NA	NA	NA
201500099001026	0	0	1	0	0	0	0	0	0	NA	NA	NA	NA	NA	NA	NA	NA	NA	NA	NA	NA	NA	NA	NA	NA	NA	NA	NA	NA	NA	NA	NA	NA	NA
201500099001027	1	0	0	0	0	0	0	0	0	NA	NA	NA	NA	NA	NA	NA	NA	NA	NA	NA	NA	NA	NA	NA	NA	NA	NA	NA	NA	NA	NA	NA	NA	NA
201500099001028	0	1	0	0	0	0	0	0	0	NA	NA	NA	NA	NA	NA	NA	NA	NA	NA	NA	NA	NA	NA	NA	NA	NA	NA	NA	NA	NA	NA	NA	NA	NA
201500099001029	1	0	0	0	0	0	0	0	0	NA	NA	NA	NA	NA	NA	NA	NA	NA	NA	NA	NA	NA	NA	NA	NA	NA	NA	NA	NA	NA	NA	NA	NA	NA
201500099001030	0	1	0	0	0	0	0	0	0	NA	NA	NA	NA	NA	NA	NA	NA	NA	NA	NA	NA	NA	NA	NA	NA	NA	NA	NA	NA	NA	NA	NA	NA	NA
201500099001031	0	0	0	1	0	0	0	0	0	NA	NA	NA	NA	NA	NA	NA	NA	NA	NA	NA	NA	NA	NA	NA	NA	NA	NA	NA	NA	NA	NA	NA	NA	NA
201500099001032	1	0	0	0	0	0	0	0	0	NA	NA	NA	NA	NA	NA	NA	NA	NA	NA	NA	NA	NA	NA	NA	NA	NA	NA	NA	NA	NA	NA	NA	NA	NA
201500099001033	0	0	0	1	0	0	0	0	0	NA	NA	NA	NA	NA	NA	NA	NA	NA	NA	NA	NA	NA	NA	NA	NA	NA	NA	NA	NA	NA	NA	NA	NA	NA
201500099001034	0	0	0	1	0	0	0	0	0	NA	NA	NA	NA	NA	NA	NA	NA	NA	NA	NA	NA	NA	NA	NA	NA	NA	NA	NA	NA	NA	NA	NA	NA	NA
201500099001035	0	0	1	0	0	0	0	0	0	NA	NA	NA	NA	NA	NA	NA	NA	NA	NA	NA	NA	NA	NA	NA	NA	NA	NA	NA	NA	NA	NA	NA	NA	NA
201500099001036	0	0	1	0	0	0	0	0	0	NA	NA	NA	NA	NA	NA	NA	NA	NA	NA	NA	NA	NA	NA	NA	NA	NA	NA	NA	NA	NA	NA	NA	NA	NA
201500099001037	1	0	0	0	0	0	0	0	0	NA	NA	NA	NA	NA	NA	NA	NA	NA	NA	NA	NA	NA	NA	NA	NA	NA	NA	NA	NA	NA	NA	NA	NA	NA
201500099001038	0	0	1	0	0	0	0	0	0	NA	NA	NA	NA	NA	NA	NA	NA	NA	NA	NA	NA	NA	NA	NA	NA	NA	NA	NA	NA	NA	NA	NA	NA	NA
201500099001040	1	0	0	0	0	0	0	0	0	NA	NA	NA	NA	NA	NA	NA	NA	NA	NA	NA	NA	NA	NA	NA	NA	NA	NA	NA	NA	NA	NA	NA	NA	NA
201500099001041	0	1	0	0	0	0	0	0	0	NA	NA	NA	NA	NA	NA	NA	NA	NA	NA	NA	NA	NA	NA	NA	NA	NA	NA	NA	NA	NA	NA	NA	NA	NA
201600099001001	0	0	0	0	1	0	0	0	0	NA	NA	NA	NA	NA	NA	NA	NA	NA	NA	NA	NA	NA	NA	NA	NA	NA	NA	NA	NA	NA	NA	NA	NA	NA
201600099001002	0	0	0	0	1	0	0	0	0	NA	NA	NA	NA	NA	NA	NA	NA	NA	NA	NA	NA	NA	NA	NA	NA	NA	NA	NA	NA	NA	NA	NA	NA	NA
201600099001003	0	0	0	0	1	0	0	0	0	NA	NA	NA	NA	NA	NA	NA	NA	NA	NA	NA	NA	NA	NA	NA	NA	NA	NA	NA	NA	NA	NA	NA	NA	NA
201600099001004	0	0	0	0	1	0	0	0	0	NA	NA	NA	NA	NA	NA	NA	NA	NA	NA	NA	NA	NA	NA	NA	NA	NA	NA	NA	NA	NA	NA	NA	NA	NA
201600099001005	0	0	0	0	1	0	0	0	0	NA	NA	NA	NA	NA	NA	NA	NA	NA	NA	NA	NA	NA	NA	NA	NA	NA	NA	NA	NA	NA	NA	NA	NA	NA
201730002013001	0	0	0	0.666666666666667	0	0.333333333333333	0	201500099001023	0	2017300	3N	201704	2017	2	20170203	43430	1	201730002013	NA	NA	NA	NA	NA	NA	NA	NA	NA	NA	NA	NA	NA	NA	NA	NA
201730002013002	0	0	0	0.666666666666667	0	0.333333333333333	0	201500099001023	0	2017300	3N	201704	2017	2	20170203	43430	1	201730002013	NA	NA	NA	NA	NA	NA	NA	NA	NA	NA	NA	NA	NA	NA	NA	NA
201730002013003	0	0	0	0.666666666666667	0	0.333333333333333	0	201500099001023	0	2017300	3N	201704	2017	2	20170203	43430	1	201730002013	NA	NA	NA	NA	NA	NA	NA	NA	NA	NA	NA	NA	NA	NA	NA	NA
201730002013004	0	0	0	0.666666666666667	0	0.333333333333333	0	201500099001023	0	2017300	3N	201704	2017	2	20170203	43430	1	201730002013	NA	NA	NA	NA	NA	NA	NA	NA	NA	NA	NA	NA	NA	NA	NA	NA
201730002013005	0	0	0	0.666666666666667	0	0.333333333333333	0	201500099001023	0	2017300	3N	201704	2017	2	20170203	43430	1	201730002013	NA	NA	NA	NA	NA	NA	NA	NA	NA	NA	NA	NA	NA	NA	NA	NA
201730002013006	0	0	0	0.666666666666667	0	0.333333333333333	0	201500099001023	0	2017300	3N	201704	2017	2	20170203	43430	1	201730002013	NA	NA	NA	NA	NA	NA	NA	NA	NA	NA	NA	NA	NA	NA	NA	NA
201730002013007	0	0	0	0.666666666666667	0	0.333333333333333	0	201500099001023	0	2017300	3N	201704	2017	2	20170203	43430	1	201730002013	NA	NA	NA	NA	NA	NA	NA	NA	NA	NA	NA	NA	NA	NA	NA	NA
201730002013008	0	0	0	0.666666666666667	0	0.333333333333333	0	201500099001023	0	2017300	3N	201704	2017	2	20170203	43430	1	201730002013	NA	NA	NA	NA	NA	NA	NA	NA	NA	NA	NA	NA	NA	NA	NA	NA
201730002013009	0	0	0	0.666666666666667	0	0.333333333333333	0	201500099001023	0	2017300	3N	201704	2017	2	20170203	43430	1	201730002013	NA	NA	NA	NA	NA	NA	NA	NA	NA	NA	NA	NA	NA	NA	NA	NA
201730002013010	0	0	0	0.666666666666667	0	0.333333333333333	0	201500099001023	0	2017300	3N	201704	2017	2	20170203	43430	1	201730002013	NA	NA	NA	NA	NA	NA	NA	NA	NA	NA	NA	NA	NA	NA	NA	NA
201730002013011	0	0	0	0.666666666666667	0	0.333333333333333	0	201500099001023	0	2017300	3N	201704	2017	2	20170203	43430	1	201730002013	NA	NA	NA	NA	NA	NA	NA	NA	NA	NA	NA	NA	NA	NA	NA	NA
201730002013012	0	0	0	0.666666666666667	0	0.333333333333333	0	201500099001023	0	2017300	3N	201704	2017	2	20170203	43430	1	201730002013	NA	NA	NA	NA	NA	NA	NA	NA	NA	NA	NA	NA	NA	NA	NA	NA
201730002013013	0	0	0	0.666666666666667	0	0.333333333333333	0	201500099001023	0	2017300	3N	201704	2017	2	20170203	43430	1	201730002013	NA	NA	NA	NA	NA	NA	NA	NA	NA	NA	NA	NA	NA	NA	NA	NA
201730002013014	0	0	0	0.666666666666667	0	0.333333333333333	0	201500099001023	0	2017300	3N	201704	2017	2	20170203	43430	1	201730002013	NA	NA	NA	NA	NA	NA	NA	NA	NA	NA	NA	NA	NA	NA	NA	NA
201730002013015	0	0	0	0.666666666666667	0	0.333333333333333	0	201500099001023	0	2017300	3N	201704	2017	2	20170203	43430	1	201730002013	NA	NA	NA	NA	NA	NA	NA	NA	NA	NA	NA	NA	NA	NA	NA	NA
201730002013016	0	0	0	0.666666666666667	0	0.333333333333333	0	201500099001023	0	2017300	3N	201704	2017	2	20170203	43584	1	201730002013	NA	NA	51.5	NA	NA	NA	NA	NA	NA	NA	NA	NA	NA	NA	NA	NA
201730002013017	0	0	0	0.666666666666667	0	0.333333333333333	0	201500099001023	0	2017300	3N	201704	2017	2	20170203	43584	1	201730002013	NA	NA	77	NA	NA	NA	NA	NA	NA	NA	NA	NA	NA	NA	NA	NA
201730002013018	0	0	0	0.666666666666667	0	0.333333333333333	0	201500099001023	0	2017300	3N	201704	2017	2	20170203	43584	1	201730002013	NA	NA	65	NA	NA	NA	NA	NA	NA	NA	NA	NA	NA	NA	NA	NA
201730002013019	0	0	0	0.666666666666667	0	0.333333333333333	0	201500099001023	0	2017300	3N	201704	2017	2	20170203	43584	1	201730002013	NA	NA	75.6	NA	NA	NA	NA	NA	NA	NA	NA	NA	NA	NA	NA	NA
201730002013020	0	0	0	0.666666666666667	0	0.333333333333333	0	201500099001023	0	2017300	3N	201704	2017	2	20170203	43584	1	201730002013	NA	NA	55.8	NA	NA	NA	NA	NA	NA	NA	NA	NA	NA	NA	NA	NA
201730002013021	0	0	0	0.666666666666667	0	0.333333333333333	0	201500099001023	0	2017300	3N	201704	2017	2	20170203	43584	1	201730002013	NA	NA	52.1	NA	NA	NA	NA	NA	NA	NA	NA	NA	NA	NA	NA	NA
201730002013022	0	0	0	0.666666666666667	0	0.333333333333333	0	201500099001023	0	2017300	3N	201704	2017	2	20170203	43584	1	201730002013	NA	NA	47.3	NA	NA	NA	NA	NA	NA	NA	NA	NA	NA	NA	NA	NA
201730002013023	0	0	0	0.666666666666667	0	0.333333333333333	0	201500099001023	0	2017300	3N	201704	2017	2	20170203	43584	1	201730002013	NA	NA	57.1	NA	NA	NA	NA	NA	NA	NA	NA	NA	NA	NA	NA	NA
201730002013024	0	0	0	0.666666666666667	0	0.333333333333333	0	201500099001023	0	2017300	3N	201704	2017	2	20170203	43584	1	201730002013	NA	NA	54	NA	NA	NA	NA	NA	NA	NA	NA	NA	NA	NA	NA	NA
201730002013025	0	0	0	0.666666666666667	0	0.333333333333333	0	201500099001023	0	2017300	3N	201704	2017	2	20170203	43584	1	201730002013	NA	NA	45.2	NA	NA	NA	NA	NA	NA	NA	NA	NA	NA	NA	NA	NA
201730002013026	0	0	0	0.666666666666667	0	0.333333333333333	0	201500099001023	0	2017300	3N	201704	2017	2	20170203	43584	1	201730002013	NA	NA	44	NA	NA	NA	NA	NA	NA	NA	NA	NA	NA	NA	NA	NA
201730002013027	0	0	0	0.666666666666667	0	0.333333333333333	0	201500099001023	0	2017300	3N	201704	2017	2	20170203	43584	1	201730002013	NA	NA	45.9	NA	NA	NA	NA	NA	NA	NA	NA	NA	NA	NA	NA	NA
201730002013028	0	0	0	0.666666666666667	0	0.333333333333333	0	201500099001023	0	2017300	3N	201704	2017	2	20170203	43584	1	201730002013	NA	NA	57.2	NA	NA	NA	NA	NA	NA	NA	NA	NA	NA	NA	NA	NA
201730002013029	0	0	0	0.666666666666667	0	0.333333333333333	0	201500099001023	0	2017300	3N	201704	2017	2	20170203	43584	1	201730002013	NA	NA	40	NA	NA	NA	NA	NA	NA	NA	NA	NA	NA	NA	NA	NA
201730002013030	0	0	0	0.666666666666667	0	0.333333333333333	0	201500099001023	0	2017300	3N	201704	2017	2	20170203	43584	1	201730002013	NA	NA	52.1	NA	NA	NA	NA	NA	NA	NA	NA	NA	NA	NA	NA	NA
201730002013031	0	0	0	0.666666666666667	0	0.333333333333333	0	201500099001023	0	2017300	3N	201704	2017	2	20170203	43759	1	201730002013	NA	NA	NA	106.2	NA	NA	NA	NA	NA	NA	NA	NA	NA	NA	NA	NA
201730002013032	0	0	0	0.666666666666667	0	0.333333333333333	0	201500099001023	0	2017300	3N	201704	2017	2	20170203	43759	1	201730002013	NA	NA	NA	153.2	NA	NA	NA	NA	NA	NA	NA	NA	NA	NA	NA	NA
201730002013033	0	0	0	0.666666666666667	0	0.333333333333333	0	201500099001023	0	2017300	3N	201704	2017	2	20170203	43759	1	201730002013	NA	NA	NA	119.1	NA	NA	NA	NA	NA	NA	NA	NA	NA	NA	NA	NA
201730002013034	0	0	0	0.666666666666667	0	0.333333333333333	0	201500099001023	0	2017300	3N	201704	2017	2	20170203	43759	1	201730002013	NA	NA	NA	132.3	NA	NA	NA	NA	NA	NA	NA	NA	NA	NA	NA	NA
201730002013035	0	0	0	0.666666666666667	0	0.333333333333333	0	201500099001023	0	2017300	3N	201704	2017	2	20170203	43759	1	201730002013	NA	NA	NA	147.2	NA	NA	NA	NA	NA	NA	NA	NA	NA	NA	NA	NA
201730002013036	0	0	0	0.666666666666667	0	0.333333333333333	0	201500099001023	0	2017300	3N	201704	2017	2	20170203	43759	1	201730002013	NA	NA	NA	107.1	NA	NA	NA	NA	NA	NA	NA	NA	NA	NA	NA	NA
201730002013037	0	0	0	0.666666666666667	0	0.333333333333333	0	201500099001023	0	2017300	3N	201704	2017	2	20170203	43759	1	201730002013	NA	NA	NA	146.5	NA	NA	NA	NA	NA	NA	NA	NA	NA	NA	NA	NA
201730002013038	0	0	0	0.666666666666667	0	0.333333333333333	0	201500099001023	0	2017300	3N	201704	2017	2	20170203	43759	1	201730002013	NA	NA	NA	115.3	NA	NA	NA	NA	NA	NA	NA	NA	NA	NA	NA	NA
201730002013039	0	0	0	0.666666666666667	0	0.333333333333333	0	201500099001023	0	2017300	3N	201704	2017	2	20170203	43759	1	201730002013	NA	NA	NA	146	NA	NA	NA	NA	NA	NA	NA	NA	NA	NA	NA	NA
201730002013040	0	0	0	0.666666666666667	0	0.333333333333333	0	201500099001023	0	2017300	3N	201704	2017	2	20170203	43759	1	201730002013	NA	NA	NA	116	NA	NA	NA	NA	NA	NA	NA	NA	NA	NA	NA	NA
201730002013041	0	0	0	0.666666666666667	0	0.333333333333333	0	201500099001023	0	2017300	3N	201704	2017	2	20170203	43759	1	201730002013	NA	NA	NA	116.7	NA	NA	NA	NA	NA	NA	NA	NA	NA	NA	NA	NA
201730002013042	0	0	0	0.666666666666667	0	0.333333333333333	0	201500099001023	0	2017300	3N	201704	2017	2	20170203	43759	1	201730002013	NA	NA	NA	127.7	NA	NA	NA	NA	NA	NA	NA	NA	NA	NA	NA	NA
201730002013043	0	0	0	0.666666666666667	0	0.333333333333333	0	201500099001023	0	2017300	3N	201704	2017	2	20170203	43759	1	201730002013	NA	NA	NA	148	NA	NA	NA	NA	NA	NA	NA	NA	NA	NA	NA	NA
201730002013044	0	0	0	0.666666666666667	0	0.333333333333333	0	201500099001023	0	2017300	3N	201704	2017	2	20170203	43759	1	201730002013	NA	NA	NA	126.6	NA	NA	NA	NA	NA	NA	NA	NA	NA	NA	NA	NA
201730002013045	0	0	0	0.666666666666667	0	0.333333333333333	0	201500099001023	0	2017300	3N	201704	2017	2	20170203	43759	1	201730002013	NA	NA	NA	118.3	NA	NA	NA	NA	NA	NA	NA	NA	NA	NA	NA	NA
201730002013046	0	0	0	0.666666666666667	0	0.333333333333333	0	201500099001023	0	2017300	3N	201704	2017	2	20170203	43647	1	201730002013	NA	NA	NA	NA	NA	NA	NA	NA	NA	NA	NA	NA	NA	NA	NA	NA
201730002013047	0	0	0	0.666666666666667	0	0.333333333333333	0	201500099001023	0	2017300	3N	201704	2017	2	20170203	43647	1	201730002013	NA	NA	NA	NA	NA	NA	NA	NA	NA	NA	NA	NA	NA	NA	NA	NA
201730002013048	0	0	0	0.666666666666667	0	0.333333333333333	0	201500099001023	0	2017300	3N	201704	2017	2	20170203	43647	1	201730002013	NA	NA	NA	NA	NA	NA	NA	NA	NA	NA	NA	NA	NA	NA	NA	NA
201730002013049	0	0	0	0.666666666666667	0	0.333333333333333	0	201500099001023	0	2017300	3N	201704	2017	2	20170203	43647	1	201730002013	NA	NA	NA	NA	NA	NA	NA	NA	NA	NA	NA	NA	NA	NA	NA	NA
201730002013050	0	0	0	0.666666666666667	0	0.333333333333333	0	201500099001023	0	2017300	3N	201704	2017	2	20170203	43647	1	201730002013	NA	NA	NA	NA	NA	NA	NA	NA	NA	NA	NA	NA	NA	NA	NA	NA
201730002013051	0	0	0	0.666666666666667	0	0.333333333333333	0	201500099001023	0	2017300	3N	201704	2017	2	20170203	43647	1	201730002013	NA	NA	NA	NA	NA	NA	NA	NA	NA	NA	NA	NA	NA	NA	NA	NA
201730002013052	0	0	0	0.666666666666667	0	0.333333333333333	0	201500099001023	0	2017300	3N	201704	2017	2	20170203	43647	1	201730002013	NA	NA	NA	NA	NA	NA	NA	NA	NA	NA	NA	NA	NA	NA	NA	NA
201730002013053	0	0	0	0.666666666666667	0	0.333333333333333	0	201500099001023	0	2017300	3N	201704	2017	2	20170203	43647	1	201730002013	NA	NA	NA	NA	NA	NA	NA	NA	NA	NA	NA	NA	NA	NA	NA	NA
201730002013054	0	0	0	0.666666666666667	0	0.333333333333333	0	201500099001023	0	2017300	3N	201704	2017	2	20170203	43647	1	201730002013	NA	NA	NA	NA	NA	NA	NA	NA	NA	NA	NA	NA	NA	NA	NA	NA
201730002013055	0	0	0	0.666666666666667	0	0.333333333333333	0	201500099001023	0	2017300	3N	201704	2017	2	20170203	43647	1	201730002013	NA	NA	NA	NA	NA	NA	NA	NA	NA	NA	NA	NA	NA	NA	NA	NA
201730002013056	0	0	0	0.666666666666667	0	0.333333333333333	0	201500099001023	0	2017300	3N	201704	2017	2	20170203	43647	1	201730002013	NA	NA	NA	NA	NA	NA	NA	NA	NA	NA	NA	NA	NA	NA	NA	NA
201730002013057	0	0	0	0.666666666666667	0	0.333333333333333	0	201500099001023	0	2017300	3N	201704	2017	2	20170203	43647	1	201730002013	NA	NA	NA	NA	NA	NA	NA	NA	NA	NA	NA	NA	NA	NA	NA	NA
201730002013058	0	0	0	0.666666666666667	0	0.333333333333333	0	201500099001023	0	2017300	3N	201704	2017	2	20170203	43647	1	201730002013	NA	NA	NA	NA	NA	NA	NA	NA	NA	NA	NA	NA	NA	NA	NA	NA
201730002013059	0	0	0	0.666666666666667	0	0.333333333333333	0	201500099001023	0	2017300	3N	201704	2017	2	20170203	43647	1	201730002013	NA	NA	NA	NA	NA	NA	NA	NA	NA	NA	NA	NA	NA	NA	NA	NA
201730002013060	0	0	0	0.666666666666667	0	0.333333333333333	0	201500099001023	0	2017300	3N	201704	2017	2	20170203	43647	1	201730002013	NA	NA	NA	NA	NA	NA	NA	NA	NA	NA	NA	NA	NA	NA	NA	NA
201730002013501	0	0	0	0.666666666666667	0	0.333333333333333	0	201500099001023	0	2017300	3N	201704	2017	2	20170203	1	1	201730002013	NA	NA	NA	NA	NA	NA	NA	NA	NA	NA	NA	NA	NA	NA	NA	NA
201730002013502	0	0	0	0.666666666666667	0	0.333333333333333	0	201500099001023	0	2017300	3N	201704	2017	2	20170203	1	1	201730002013	NA	NA	NA	NA	NA	NA	NA	NA	NA	NA	NA	NA	NA	NA	NA	NA
201730002013503	0	0	0	0.666666666666667	0	0.333333333333333	0	201500099001023	0	2017300	3N	201704	2017	2	20170203	1	1	201730002013	NA	NA	NA	NA	NA	NA	NA	NA	NA	NA	NA	NA	NA	NA	NA	NA
201730002013504	0	0	0	0.666666666666667	0	0.333333333333333	0	201500099001023	0	2017300	3N	201704	2017	2	20170203	1	1	201730002013	NA	NA	NA	NA	NA	NA	NA	NA	NA	NA	NA	NA	NA	NA	NA	NA
201730002013505	0	0	0	0.666666666666667	0	0.333333333333333	0	201500099001023	0	2017300	3N	201704	2017	2	20170203	1	1	201730002013	NA	NA	NA	NA	NA	NA	NA	NA	NA	NA	NA	NA	NA	NA	NA	NA
201730002013506	0	0	0	0.666666666666667	0	0.333333333333333	0	201500099001023	0	2017300	3N	201704	2017	2	20170203	1	1	201730002013	NA	NA	NA	NA	NA	NA	NA	NA	NA	NA	NA	NA	NA	NA	NA	NA
201730002013507	0	0	0	0.666666666666667	0	0.333333333333333	0	201500099001023	0	2017300	3N	201704	2017	2	20170203	1	1	201730002013	NA	NA	NA	NA	NA	NA	NA	NA	NA	NA	NA	NA	NA	NA	NA	NA
201730002013508	0	0	0	0.666666666666667	0	0.333333333333333	0	201500099001023	0	2017300	3N	201704	2017	2	20170203	1	1	201730002013	NA	NA	NA	NA	NA	NA	NA	NA	NA	NA	NA	NA	NA	NA	NA	NA
201730002013509	0	0	0	0.666666666666667	0	0.333333333333333	0	201500099001023	0	2017300	3N	201704	2017	2	20170203	1	1	201730002013	NA	NA	NA	NA	NA	NA	NA	NA	NA	NA	NA	NA	NA	NA	NA	NA
201730002013510	0	0	0	0.666666666666667	0	0.333333333333333	0	201500099001023	0	2017300	3N	201704	2017	2	20170203	1	1	201730002013	NA	NA	NA	NA	NA	NA	NA	NA	NA	NA	NA	NA	NA	NA	NA	NA
201730002013511	0	0	0	0.666666666666667	0	0.333333333333333	0	201500099001023	0	2017300	3N	201704	2017	2	20170203	1	1	201730002013	NA	NA	NA	NA	NA	NA	NA	NA	NA	NA	NA	NA	NA	NA	NA	NA
201730002013512	0	0	0	0.666666666666667	0	0.333333333333333	0	201500099001023	0	2017300	3N	201704	2017	2	20170203	1	1	201730002013	NA	NA	NA	NA	NA	NA	NA	NA	NA	NA	NA	NA	NA	NA	NA	NA
201730002013513	0	0	0	0.666666666666667	0	0.333333333333333	0	201500099001023	0	2017300	3N	201704	2017	2	20170203	1	1	201730002013	NA	NA	NA	NA	NA	NA	NA	NA	NA	NA	NA	NA	NA	NA	NA	NA
201730002013514	0	0	0	0.666666666666667	0	0.333333333333333	0	201500099001023	0	2017300	3N	201704	2017	2	20170203	1	1	201730002013	NA	NA	NA	NA	NA	NA	NA	NA	NA	NA	NA	NA	NA	NA	NA	NA
201730002013515	0	0	0	0.666666666666667	0	0.333333333333333	0	201500099001023	0	2017300	3N	201704	2017	2	20170203	1	1	201730002013	NA	NA	NA	NA	NA	NA	NA	NA	NA	NA	NA	NA	NA	NA	NA	NA
201730002013516	0	0	0	0.666666666666667	0	0.333333333333333	0	201500099001023	0	2017300	3N	201704	2017	2	20170203	1	1	201730002013	NA	NA	NA	NA	NA	NA	NA	NA	NA	NA	NA	NA	NA	NA	NA	NA
201730002013517	0	0	0	0.666666666666667	0	0.333333333333333	0	201500099001023	0	2017300	3N	201704	2017	2	20170203	1	1	201730002013	NA	NA	NA	NA	NA	NA	NA	NA	NA	NA	NA	NA	NA	NA	NA	NA
201730002013518	0	0	0	0.666666666666667	0	0.333333333333333	0	201500099001023	0	2017300	3N	201704	2017	2	20170203	1	1	201730002013	NA	NA	NA	NA	NA	NA	NA	NA	NA	NA	NA	NA	NA	NA	NA	NA
201730002013519	0	0	0	0.666666666666667	0	0.333333333333333	0	201500099001023	0	2017300	3N	201704	2017	2	20170203	1	1	201730002013	NA	NA	NA	NA	NA	NA	NA	NA	NA	NA	NA	NA	NA	NA	NA	NA
201730002013520	0	0	0	0.666666666666667	0	0.333333333333333	0	201500099001023	0	2017300	3N	201704	2017	2	20170203	1	1	201730002013	NA	NA	NA	NA	NA	NA	NA	NA	NA	NA	NA	NA	NA	NA	NA	NA
201730002013521	0	0	0	0.666666666666667	0	0.333333333333333	0	201500099001023	0	2017300	3N	201704	2017	2	20170203	1	1	201730002013	NA	NA	NA	NA	NA	NA	NA	NA	NA	NA	NA	NA	NA	NA	NA	NA
201730002013522	0	0	0	0.666666666666667	0	0.333333333333333	0	201500099001023	0	2017300	3N	201704	2017	2	20170203	1	1	201730002013	NA	NA	NA	NA	NA	NA	NA	NA	NA	NA	NA	NA	NA	NA	NA	NA
201730002013523	0	0	0	0.666666666666667	0	0.333333333333333	0	201500099001023	0	2017300	3N	201704	2017	2	20170203	1	1	201730002013	NA	NA	NA	NA	NA	NA	NA	NA	NA	NA	NA	NA	NA	NA	NA	NA
201730002013524	0	0	0	0.666666666666667	0	0.333333333333333	0	201500099001023	0	2017300	3N	201704	2017	2	20170203	1	1	201730002013	NA	NA	NA	NA	NA	NA	NA	NA	NA	NA	NA	NA	NA	NA	NA	NA
201730002013525	0	0	0	0.666666666666667	0	0.333333333333333	0	201500099001023	0	2017300	3N	201704	2017	2	20170203	1	1	201730002013	NA	NA	NA	NA	NA	NA	NA	NA	NA	NA	NA	NA	NA	NA	NA	NA
201730002013526	0	0	0	0.666666666666667	0	0.333333333333333	0	201500099001023	0	2017300	3N	201704	2017	2	20170203	1	1	201730002013	NA	NA	NA	NA	NA	NA	NA	NA	NA	NA	NA	NA	NA	NA	NA	NA
201730002013527	0	0	0	0.666666666666667	0	0.333333333333333	0	201500099001023	0	2017300	3N	201704	2017	2	20170203	1	1	201730002013	NA	NA	NA	NA	NA	NA	NA	NA	NA	NA	NA	NA	NA	NA	NA	NA
201730002013528	0	0	0	0.666666666666667	0	0.333333333333333	0	201500099001023	0	2017300	3N	201704	2017	2	20170203	1	1	201730002013	NA	NA	NA	NA	NA	NA	NA	NA	NA	NA	NA	NA	NA	NA	NA	NA
201730002013529	0	0	0	0.666666666666667	0	0.333333333333333	0	201500099001023	0	2017300	3N	201704	2017	2	20170203	1	1	201730002013	NA	NA	NA	NA	NA	NA	NA	NA	NA	NA	NA	NA	NA	NA	NA	NA
201730002013530	0	0	0	0.666666666666667	0	0.333333333333333	0	201500099001023	0	2017300	3N	201704	2017	2	20170203	1	1	201730002013	NA	NA	NA	NA	NA	NA	NA	NA	NA	NA	NA	NA	NA	NA	NA	NA
201730002013531	0	0	0	0.666666666666667	0	0.333333333333333	0	201500099001023	0	2017300	3N	201704	2017	2	20170203	1	1	201730002013	NA	NA	NA	NA	NA	NA	NA	NA	NA	1	NA	NA	NA	NA	NA	NA
201730002013532	0	0	0	0.666666666666667	0	0.333333333333333	0	201500099001023	0	2017300	3N	201704	2017	2	20170203	1	1	201730002013	NA	NA	NA	NA	NA	NA	NA	NA	NA	1	NA	NA	NA	NA	NA	NA
201730002013533	0	0	0	0.666666666666667	0	0.333333333333333	0	201500099001023	0	2017300	3N	201704	2017	2	20170203	1	1	201730002013	NA	NA	NA	NA	NA	NA	NA	NA	NA	1	NA	NA	NA	NA	NA	NA
201730002013534	0	0	0	0.666666666666667	0	0.333333333333333	0	201500099001023	0	2017300	3N	201704	2017	2	20170203	1	1	201730002013	NA	NA	NA	NA	NA	NA	NA	NA	NA	1	NA	NA	NA	NA	NA	NA
201730002013535	0	0	0	0.666666666666667	0	0.333333333333333	0	201500099001023	0	2017300	3N	201704	2017	2	20170203	1	1	201730002013	NA	NA	NA	NA	NA	NA	NA	NA	NA	1	NA	NA	NA	NA	NA	NA
201730002013536	0	0	0	0.666666666666667	0	0.333333333333333	0	201500099001023	0	2017300	3N	201704	2017	2	20170203	1	1	201730002013	NA	NA	NA	NA	NA	NA	NA	NA	NA	1	NA	NA	NA	NA	NA	NA
201730002013537	0	0	0	0.666666666666667	0	0.333333333333333	0	201500099001023	0	2017300	3N	201704	2017	2	20170203	1	1	201730002013	NA	NA	NA	NA	NA	NA	NA	NA	NA	1	NA	NA	NA	NA	NA	NA
201730002013538	0	0	0	0.666666666666667	0	0.333333333333333	0	201500099001023	0	2017300	3N	201704	2017	2	20170203	1	1	201730002013	NA	NA	NA	NA	NA	NA	NA	NA	NA	1	NA	NA	NA	NA	NA	NA
201730002013539	0	0	0	0.666666666666667	0	0.333333333333333	0	201500099001023	0	2017300	3N	201704	2017	2	20170203	1	1	201730002013	NA	NA	NA	NA	NA	NA	NA	NA	NA	1	NA	NA	NA	NA	NA	NA
201730002013540	0	0	0	0.666666666666667	0	0.333333333333333	0	201500099001023	0	2017300	3N	201704	2017	2	20170203	1	1	201730002013	NA	NA	NA	NA	NA	NA	NA	NA	NA	1	NA	NA	NA	NA	NA	NA
201730002013541	0	0	0	0.666666666666667	0	0.333333333333333	0	201500099001023	0	2017300	3N	201704	2017	2	20170203	1	1	201730002013	NA	NA	NA	NA	NA	NA	NA	NA	NA	1	NA	NA	NA	NA	NA	NA
201730002013542	0	0	0	0.666666666666667	0	0.333333333333333	0	201500099001023	0	2017300	3N	201704	2017	2	20170203	1	1	201730002013	NA	NA	NA	NA	NA	NA	NA	NA	NA	1	NA	NA	NA	NA	NA	NA
201730002013543	0	0	0	0.666666666666667	0	0.333333333333333	0	201500099001023	0	2017300	3N	201704	2017	2	20170203	1	1	201730002013	NA	NA	NA	NA	NA	NA	NA	NA	NA	1	NA	NA	NA	NA	NA	NA
201730002013544	0	0	0	0.666666666666667	0	0.333333333333333	0	201500099001023	0	2017300	3N	201704	2017	2	20170203	1	1	201730002013	NA	NA	NA	NA	NA	NA	NA	NA	NA	1	NA	NA	NA	NA	NA	NA
201730002013545	0	0	0	0.666666666666667	0	0.333333333333333	0	201500099001023	0	2017300	3N	201704	2017	2	20170203	1	1	201730002013	NA	NA	NA	NA	NA	NA	NA	NA	NA	1	NA	NA	NA	NA	NA	NA
201730002013546	0	0	0	0.666666666666667	0	0.333333333333333	0	201500099001023	0	2017300	3N	201704	2017	2	20170203	1	1	201730002013	NA	NA	NA	NA	NA	NA	NA	NA	NA	1	NA	NA	NA	1	NA	NA
201730002013547	0	0	0	0.666666666666667	0	0.333333333333333	0	201500099001023	0	2017300	3N	201704	2017	2	20170203	1	1	201730002013	NA	NA	NA	NA	NA	NA	NA	NA	NA	1	NA	NA	NA	1	NA	NA
201730002013548	0	0	0	0.666666666666667	0	0.333333333333333	0	201500099001023	0	2017300	3N	201704	2017	2	20170203	1	1	201730002013	NA	NA	NA	NA	NA	NA	NA	NA	NA	1	NA	NA	NA	1	NA	NA
201730002013549	0	0	0	0.666666666666667	0	0.333333333333333	0	201500099001023	0	2017300	3N	201704	2017	2	20170203	1	1	201730002013	NA	NA	NA	NA	NA	NA	NA	NA	NA	1	NA	NA	NA	1	NA	NA
201730002013550	0	0	0	0.666666666666667	0	0.333333333333333	0	201500099001023	0	2017300	3N	201704	2017	2	20170203	1	1	201730002013	NA	NA	NA	NA	NA	NA	NA	NA	NA	1	NA	NA	NA	1	NA	NA
201730002013551	0	0	0	0.666666666666667	0	0.333333333333333	0	201500099001023	0	2017300	3N	201704	2017	2	20170203	1	1	201730002013	NA	NA	NA	NA	NA	NA	NA	NA	NA	1	NA	NA	NA	1	NA	NA
201730002013552	0	0	0	0.666666666666667	0	0.333333333333333	0	201500099001023	0	2017300	3N	201704	2017	2	20170203	1	1	201730002013	NA	NA	NA	NA	NA	NA	NA	NA	NA	1	NA	NA	NA	1	NA	NA
201730002013553	0	0	0	0.666666666666667	0	0.333333333333333	0	201500099001023	0	2017300	3N	201704	2017	2	20170203	1	1	201730002013	NA	NA	NA	NA	NA	NA	NA	NA	NA	1	NA	NA	NA	1	NA	NA
201730002013554	0	0	0	0.666666666666667	0	0.333333333333333	0	201500099001023	0	2017300	3N	201704	2017	2	20170203	1	1	201730002013	NA	NA	NA	NA	NA	NA	NA	NA	NA	1	NA	NA	NA	1	NA	NA
201730002013555	0	0	0	0.666666666666667	0	0.333333333333333	0	201500099001023	0	2017300	3N	201704	2017	2	20170203	1	1	201730002013	NA	NA	NA	NA	NA	NA	NA	NA	NA	1	NA	NA	NA	1	NA	NA
201730002013556	0	0	0	0.666666666666667	0	0.333333333333333	0	201500099001023	0	2017300	3N	201704	2017	2	20170203	1	1	201730002013	NA	NA	NA	NA	NA	NA	NA	NA	NA	1	NA	NA	NA	1	NA	NA
201730002013557	0	0	0	0.666666666666667	0	0.333333333333333	0	201500099001023	0	2017300	3N	201704	2017	2	20170203	1	1	201730002013	NA	NA	NA	NA	NA	NA	NA	NA	NA	1	NA	NA	NA	1	NA	NA
201730002013558	0	0	0	0.666666666666667	0	0.333333333333333	0	201500099001023	0	2017300	3N	201704	2017	2	20170203	1	1	201730002013	NA	NA	NA	NA	NA	NA	NA	NA	NA	1	NA	NA	NA	1	NA	NA
201730002013559	0	0	0	0.666666666666667	0	0.333333333333333	0	201500099001023	0	2017300	3N	201704	2017	2	20170203	1	1	201730002013	NA	NA	NA	NA	NA	NA	NA	NA	NA	1	NA	NA	NA	1	NA	NA
201730002013560	0	0	0	0.666666666666667	0	0.333333333333333	0	201500099001023	0	2017300	3N	201704	2017	2	20170203	1	1	201730002013	NA	NA	NA	NA	NA	NA	NA	NA	NA	1	NA	NA	NA	1	NA	NA
201730002013561	0	0	0	0.666666666666667	0	0.333333333333333	0	201500099001023	0	2017300	3N	201704	2017	2	20170203	1	1	201730002013	NA	NA	NA	NA	NA	NA	NA	NA	NA	1	NA	NA	NA	1	NA	NA
201730002013562	0	0	0	0.666666666666667	0	0.333333333333333	0	201500099001023	0	2017300	3N	201704	2017	2	20170203	1	1	201730002013	NA	NA	NA	NA	NA	NA	NA	NA	NA	1	NA	NA	NA	1	NA	NA
201730002013563	0	0	0	0.666666666666667	0	0.333333333333333	0	201500099001023	0	2017300	3N	201704	2017	2	20170203	1	1	201730002013	NA	NA	NA	NA	NA	NA	NA	NA	NA	1	NA	NA	NA	1	NA	NA
201730002013564	0	0	0	0.666666666666667	0	0.333333333333333	0	201500099001023	0	2017300	3N	201704	2017	2	20170203	1	1	201730002013	NA	NA	NA	NA	NA	NA	NA	NA	NA	1	NA	NA	NA	1	NA	NA
201730002013565	0	0	0	0.666666666666667	0	0.333333333333333	0	201500099001023	0	2017300	3N	201704	2017	2	20170203	1	1	201730002013	NA	NA	NA	NA	NA	NA	NA	NA	NA	1	NA	NA	NA	1	NA	NA
201730002013566	0	0	0	0.666666666666667	0	0.333333333333333	0	201500099001023	0	2017300	3N	201704	2017	2	20170203	1	1	201730002013	NA	NA	NA	NA	NA	NA	NA	NA	NA	1	NA	NA	NA	1	NA	NA
201730002013567	0	0	0	0.666666666666667	0	0.333333333333333	0	201500099001023	0	2017300	3N	201704	2017	2	20170203	1	1	201730002013	NA	NA	NA	NA	NA	NA	NA	NA	NA	1	NA	NA	NA	1	NA	NA
201730002013568	0	0	0	0.666666666666667	0	0.333333333333333	0	201500099001023	0	2017300	3N	201704	2017	2	20170203	1	1	201730002013	NA	NA	NA	NA	NA	NA	NA	NA	NA	1	NA	NA	NA	1	NA	NA
201730002013569	0	0	0	0.666666666666667	0	0.333333333333333	0	201500099001023	0	2017300	3N	201704	2017	2	20170203	1	1	201730002013	NA	NA	NA	NA	NA	NA	NA	NA	NA	1	NA	NA	NA	1	NA	NA
201730002013570	0	0	0	0.666666666666667	0	0.333333333333333	0	201500099001023	0	2017300	3N	201704	2017	2	20170203	1	1	201730002013	NA	NA	NA	NA	NA	NA	NA	NA	NA	1	NA	NA	NA	1	NA	NA
201730002013571	0	0	0	0.666666666666667	0	0.333333333333333	0	201500099001023	0	2017300	3N	201704	2017	2	20170203	1	1	201730002013	NA	NA	NA	NA	NA	NA	NA	NA	NA	1	NA	NA	NA	1	NA	NA
201730002013572	0	0	0	0.666666666666667	0	0.333333333333333	0	201500099001023	0	2017300	3N	201704	2017	2	20170203	1	1	201730002013	NA	NA	NA	NA	NA	NA	NA	NA	NA	1	NA	NA	NA	1	NA	NA
201730002013573	0	0	0	0.666666666666667	0	0.333333333333333	0	201500099001023	0	2017300	3N	201704	2017	2	20170203	1	1	201730002013	NA	NA	NA	NA	NA	NA	NA	NA	NA	1	NA	NA	NA	1	NA	NA
201730002013574	0	0	0	0.666666666666667	0	0.333333333333333	0	201500099001023	0	2017300	3N	201704	2017	2	20170203	1	1	201730002013	NA	NA	NA	NA	NA	NA	NA	NA	NA	1	NA	NA	NA	1	NA	NA
201730002013575	0	0	0	0.666666666666667	0	0.333333333333333	0	201500099001023	0	2017300	3N	201704	2017	2	20170203	1	1	201730002013	NA	NA	NA	NA	NA	NA	NA	NA	NA	1	NA	NA	NA	1	NA	NA
201730002013576	0	0	0	0.666666666666667	0	0.333333333333333	0	201500099001023	0	2017300	3N	201704	2017	2	20170203	1	1	201730002013	NA	NA	NA	NA	NA	NA	NA	NA	NA	1	NA	NA	NA	1	NA	NA
201730002013577	0	0	0	0.666666666666667	0	0.333333333333333	0	201500099001023	0	2017300	3N	201704	2017	2	20170203	1	1	201730002013	NA	NA	NA	NA	NA	NA	NA	NA	NA	1	NA	NA	NA	1	NA	NA
201730002013578	0	0	0	0.666666666666667	0	0.333333333333333	0	201500099001023	0	2017300	3N	201704	2017	2	20170203	1	1	201730002013	NA	NA	NA	NA	NA	NA	NA	NA	NA	1	NA	NA	NA	1	NA	NA
201730002013579	0	0	0	0.666666666666667	0	0.333333333333333	0	201500099001023	0	2017300	3N	201704	2017	2	20170203	1	1	201730002013	NA	NA	NA	NA	NA	NA	NA	NA	NA	1	NA	NA	NA	1	NA	NA
201730002013580	0	0	0	0.666666666666667	0	0.333333333333333	0	201500099001023	0	2017300	3N	201704	2017	2	20170203	1	1	201730002013	NA	NA	NA	NA	NA	NA	NA	NA	NA	1	NA	NA	NA	1	NA	NA
201730002013581	0	0	0	0.666666666666667	0	0.333333333333333	0	201500099001023	0	2017300	3N	201704	2017	2	20170203	1	1	201730002013	NA	NA	NA	NA	NA	NA	NA	NA	NA	1	NA	NA	NA	1	NA	NA
201730002013582	0	0	0	0.666666666666667	0	0.333333333333333	0	201500099001023	0	2017300	3N	201704	2017	2	20170203	1	1	201730002013	NA	NA	NA	NA	NA	NA	NA	NA	NA	1	NA	NA	NA	1	NA	NA
201730002013583	0	0	0	0.666666666666667	0	0.333333333333333	0	201500099001023	0	2017300	3N	201704	2017	2	20170203	1	1	201730002013	NA	NA	NA	NA	NA	NA	NA	NA	NA	1	NA	NA	NA	1	NA	NA
201730002013584	0	0	0	0.666666666666667	0	0.333333333333333	0	201500099001023	0	2017300	3N	201704	2017	2	20170203	1	1	201730002013	NA	NA	NA	NA	NA	NA	NA	NA	NA	1	NA	NA	NA	1	NA	NA
201730002013585	0	0	0	0.666666666666667	0	0.333333333333333	0	201500099001023	0	2017300	3N	201704	2017	2	20170203	1	1	201730002013	NA	NA	NA	NA	NA	NA	NA	NA	NA	1	NA	NA	NA	1	NA	NA
201730002013586	0	0	0	0.666666666666667	0	0.333333333333333	0	201500099001023	0	2017300	3N	201704	2017	2	20170203	1	1	201730002013	NA	NA	NA	NA	NA	NA	NA	NA	NA	1	NA	NA	NA	1	NA	NA
201730002013587	0	0	0	0.666666666666667	0	0.333333333333333	0	201500099001023	0	2017300	3N	201704	2017	2	20170203	1	1	201730002013	NA	NA	NA	NA	NA	NA	NA	NA	NA	1	NA	NA	NA	1	NA	NA
201730002013588	0	0	0	0.666666666666667	0	0.333333333333333	0	201500099001023	0	2017300	3N	201704	2017	2	20170203	1	1	201730002013	NA	NA	NA	NA	NA	NA	NA	NA	NA	1	NA	NA	NA	1	NA	NA
201730002013589	0	0	0	0.666666666666667	0	0.333333333333333	0	201500099001023	0	2017300	3N	201704	2017	2	20170203	1	1	201730002013	NA	NA	NA	NA	NA	NA	NA	NA	NA	1	NA	NA	NA	1	NA	NA
201730002013590	0	0	0	0.666666666666667	0	0.333333333333333	0	201500099001023	0	2017300	3N	201704	2017	2	20170203	1	1	201730002013	NA	NA	NA	NA	NA	NA	NA	NA	NA	1	NA	NA	NA	1	NA	NA
201730002013591	0	0	0	0.666666666666667	0	0.333333333333333	0	201500099001023	0	2017300	3N	201704	2017	2	20170203	1	1	201730002013	NA	NA	NA	NA	NA	NA	NA	NA	NA	1	NA	NA	NA	1	NA	NA
201730002013592	0	0	0	0.666666666666667	0	0.333333333333333	0	201500099001023	0	2017300	3N	201704	2017	2	20170203	1	1	201730002013	NA	NA	NA	NA	NA	NA	NA	NA	NA	1	NA	NA	NA	1	NA	NA
201730002013593	0	0	0	0.666666666666667	0	0.333333333333333	0	201500099001023	0	2017300	3N	201704	2017	2	20170203	1	1	201730002013	NA	NA	NA	NA	NA	NA	NA	NA	NA	1	NA	NA	NA	1	NA	NA
201730002013594	0	0	0	0.666666666666667	0	0.333333333333333	0	201500099001023	0	2017300	3N	201704	2017	2	20170203	1	1	201730002013	NA	NA	NA	NA	NA	NA	NA	NA	NA	1	NA	NA	NA	1	NA	NA
201730002013595	0	0	0	0.666666666666667	0	0.333333333333333	0	201500099001023	0	2017300	3N	201704	2017	2	20170203	1	1	201730002013	NA	NA	NA	NA	NA	NA	NA	NA	NA	1	NA	NA	NA	1	NA	NA
201730002013596	0	0	0	0.666666666666667	0	0.333333333333333	0	201500099001023	0	2017300	3N	201704	2017	2	20170203	1	1	201730002013	NA	NA	NA	NA	NA	NA	NA	NA	NA	1	NA	NA	NA	1	NA	NA
201730002013597	0	0	0	0.666666666666667	0	0.333333333333333	0	201500099001023	0	2017300	3N	201704	2017	2	20170203	1	1	201730002013	NA	NA	NA	NA	NA	NA	NA	NA	NA	1	NA	NA	NA	1	NA	NA
201730002013598	0	0	0	0.666666666666667	0	0.333333333333333	0	201500099001023	0	2017300	3N	201704	2017	2	20170203	1	1	201730002013	NA	NA	NA	NA	NA	NA	NA	NA	NA	1	NA	NA	NA	1	NA	NA
201730002013599	0	0	0	0.666666666666667	0	0.333333333333333	0	201500099001023	0	2017300	3N	201704	2017	2	20170203	1	1	201730002013	NA	NA	NA	NA	NA	NA	NA	NA	NA	1	NA	NA	NA	1	NA	NA
201730002013600	0	0	0	0.666666666666667	0	0.333333333333333	0	201500099001023	0	2017300	3N	201704	2017	2	20170203	1	1	201730002013	NA	NA	NA	NA	NA	NA	NA	NA	NA	1	NA	NA	NA	1	NA	NA
201730002013601	0	0	0	0.666666666666667	0	0.333333333333333	0	201500099001023	0	2017300	3N	201704	2017	2	20170203	1	1	201730002013	NA	NA	NA	NA	NA	NA	NA	NA	NA	1	NA	NA	NA	1	NA	NA
201730002013602	0	0	0	0.666666666666667	0	0.333333333333333	0	201500099001023	0	2017300	3N	201704	2017	2	20170203	1	1	201730002013	NA	NA	NA	NA	NA	NA	NA	NA	NA	1	NA	NA	NA	1	NA	NA
201730002013603	0	0	0	0.666666666666667	0	0.333333333333333	0	201500099001023	0	2017300	3N	201704	2017	2	20170203	1	1	201730002013	NA	NA	NA	NA	NA	NA	NA	NA	NA	1	NA	NA	NA	1	NA	NA
201730002013604	0	0	0	0.666666666666667	0	0.333333333333333	0	201500099001023	0	2017300	3N	201704	2017	2	20170203	1	1	201730002013	NA	NA	NA	NA	NA	NA	NA	NA	NA	1	NA	NA	NA	1	NA	NA
201730002013605	0	0	0	0.666666666666667	0	0.333333333333333	0	201500099001023	0	2017300	3N	201704	2017	2	20170203	1	1	201730002013	NA	NA	NA	NA	NA	NA	NA	NA	NA	1	NA	NA	NA	1	NA	NA
201730002013606	0	0	0	0.666666666666667	0	0.333333333333333	0	201500099001023	0	2017300	3N	201704	2017	2	20170203	1	1	201730002013	NA	NA	NA	NA	NA	NA	NA	NA	NA	1	NA	NA	NA	1	NA	NA
201730002013607	0	0	0	0.666666666666667	0	0.333333333333333	0	201500099001023	0	2017300	3N	201704	2017	2	20170203	1	1	201730002013	NA	NA	NA	NA	NA	NA	NA	NA	NA	1	NA	NA	NA	1	NA	NA
201730002013608	0	0	0	0.666666666666667	0	0.333333333333333	0	201500099001023	0	2017300	3N	201704	2017	2	20170203	1	1	201730002013	NA	NA	NA	NA	NA	NA	NA	NA	NA	1	NA	NA	NA	1	NA	NA
201730002013609	0	0	0	0.666666666666667	0	0.333333333333333	0	201500099001023	0	2017300	3N	201704	2017	2	20170203	1	1	201730002013	NA	NA	NA	NA	NA	NA	NA	NA	NA	1	NA	NA	NA	1	NA	NA
201730002013610	0	0	0	0.666666666666667	0	0.333333333333333	0	201500099001023	0	2017300	3N	201704	2017	2	20170203	1	1	201730002013	NA	NA	NA	NA	NA	NA	NA	NA	NA	1	NA	NA	NA	1	NA	NA
201730002013611	0	0	0	0.666666666666667	0	0.333333333333333	0	201500099001023	0	2017300	3N	201704	2017	2	20170203	1	1	201730002013	NA	NA	NA	NA	NA	NA	NA	NA	NA	1	NA	NA	NA	1	NA	NA
201730002013612	0	0	0	0.666666666666667	0	0.333333333333333	0	201500099001023	0	2017300	3N	201704	2017	2	20170203	1	1	201730002013	NA	NA	NA	NA	NA	NA	NA	NA	NA	1	NA	NA	NA	1	NA	NA
201730002013613	0	0	0	0.666666666666667	0	0.333333333333333	0	201500099001023	0	2017300	3N	201704	2017	2	20170203	1	1	201730002013	NA	NA	NA	NA	NA	NA	NA	NA	NA	1	NA	NA	NA	1	NA	NA
201730002013614	0	0	0	0.666666666666667	0	0.333333333333333	0	201500099001023	0	2017300	3N	201704	2017	2	20170203	1	1	201730002013	NA	NA	NA	NA	NA	NA	NA	NA	NA	1	NA	NA	NA	1	NA	NA
201730002013615	0	0	0	0.666666666666667	0	0.333333333333333	0	201500099001023	0	2017300	3N	201704	2017	2	20170203	1	1	201730002013	NA	NA	NA	NA	NA	NA	NA	NA	NA	1	NA	NA	NA	1	NA	NA
201730002013616	0	0	0	0.666666666666667	0	0.333333333333333	0	201500099001023	0	2017300	3N	201704	2017	2	20170203	1	1	201730002013	NA	NA	NA	NA	NA	NA	NA	NA	NA	1	NA	NA	NA	1	NA	NA
201730002013617	0	0	0	0.666666666666667	0	0.333333333333333	0	201500099001023	0	2017300	3N	201704	2017	2	20170203	1	1	201730002013	NA	NA	NA	NA	NA	NA	NA	NA	NA	0	NA	NA	NA	0	NA	NA
201730002013618	0	0	0	0.666666666666667	0	0.333333333333333	0	201500099001023	0	2017300	3N	201704	2017	2	20170203	1	1	201730002013	NA	NA	NA	NA	NA	NA	NA	NA	NA	NA	NA	NA	NA	0	NA	NA
201730002013619	0	0	0	0.666666666666667	0	0.333333333333333	0	201500099001023	0	2017300	3N	201704	2017	2	20170203	1	1	201730002013	NA	NA	NA	NA	NA	NA	NA	NA	NA	NA	NA	NA	NA	0	NA	NA
201730002013620	0	0	0	0.666666666666667	0	0.333333333333333	0	201500099001023	0	2017300	3N	201704	2017	2	20170203	1	1	201730002013	NA	NA	NA	NA	NA	NA	NA	NA	NA	NA	NA	NA	NA	0	NA	NA
201730002023001	0	0	0	0.666666666666667	0	0.333333333333333	0	201500099001023	0	2017300	3N	201704	2017	2	20170203	43430	2	201730002023	NA	NA	NA	NA	NA	NA	NA	NA	NA	NA	NA	NA	NA	NA	NA	NA
201730002023002	0	0	0	0.666666666666667	0	0.333333333333333	0	201500099001023	0	2017300	3N	201704	2017	2	20170203	43430	2	201730002023	NA	NA	NA	NA	NA	NA	NA	NA	NA	NA	NA	NA	NA	NA	NA	NA
201730002023003	0	0	0	0.666666666666667	0	0.333333333333333	0	201500099001023	0	2017300	3N	201704	2017	2	20170203	43430	2	201730002023	NA	NA	NA	NA	NA	NA	NA	NA	NA	NA	NA	NA	NA	NA	NA	NA
201730002023004	0	0	0	0.666666666666667	0	0.333333333333333	0	201500099001023	0	2017300	3N	201704	2017	2	20170203	43430	2	201730002023	NA	NA	NA	NA	NA	NA	NA	NA	NA	NA	NA	NA	NA	NA	NA	NA
201730002023005	0	0	0	0.666666666666667	0	0.333333333333333	0	201500099001023	0	2017300	3N	201704	2017	2	20170203	43430	2	201730002023	NA	NA	NA	NA	NA	NA	NA	NA	NA	NA	NA	NA	NA	NA	NA	NA
201730002023006	0	0	0	0.666666666666667	0	0.333333333333333	0	201500099001023	0	2017300	3N	201704	2017	2	20170203	43430	2	201730002023	NA	NA	NA	NA	NA	NA	NA	NA	NA	NA	NA	NA	NA	NA	NA	NA
201730002023007	0	0	0	0.666666666666667	0	0.333333333333333	0	201500099001023	0	2017300	3N	201704	2017	2	20170203	43430	2	201730002023	NA	NA	NA	NA	NA	NA	NA	NA	NA	NA	NA	NA	NA	NA	NA	NA
201730002023008	0	0	0	0.666666666666667	0	0.333333333333333	0	201500099001023	0	2017300	3N	201704	2017	2	20170203	43430	2	201730002023	NA	NA	NA	NA	NA	NA	NA	NA	NA	NA	NA	NA	NA	NA	NA	NA
201730002023009	0	0	0	0.666666666666667	0	0.333333333333333	0	201500099001023	0	2017300	3N	201704	2017	2	20170203	43430	2	201730002023	NA	NA	NA	NA	NA	NA	NA	NA	NA	NA	NA	NA	NA	NA	NA	NA
201730002023010	0	0	0	0.666666666666667	0	0.333333333333333	0	201500099001023	0	2017300	3N	201704	2017	2	20170203	43430	2	201730002023	NA	NA	NA	NA	NA	NA	NA	NA	NA	NA	NA	NA	NA	NA	NA	NA
201730002023011	0	0	0	0.666666666666667	0	0.333333333333333	0	201500099001023	0	2017300	3N	201704	2017	2	20170203	43430	2	201730002023	NA	NA	NA	NA	NA	NA	NA	NA	NA	NA	NA	NA	NA	NA	NA	NA
201730002023012	0	0	0	0.666666666666667	0	0.333333333333333	0	201500099001023	0	2017300	3N	201704	2017	2	20170203	43430	2	201730002023	NA	NA	NA	NA	NA	NA	NA	NA	NA	NA	NA	NA	NA	NA	NA	NA
201730002023013	0	0	0	0.666666666666667	0	0.333333333333333	0	201500099001023	0	2017300	3N	201704	2017	2	20170203	43430	2	201730002023	NA	NA	NA	NA	NA	NA	NA	NA	NA	NA	NA	NA	NA	NA	NA	NA
201730002023014	0	0	0	0.666666666666667	0	0.333333333333333	0	201500099001023	0	2017300	3N	201704	2017	2	20170203	43430	2	201730002023	NA	NA	NA	NA	NA	NA	NA	NA	NA	NA	NA	NA	NA	NA	NA	NA
201730002023015	0	0	0	0.666666666666667	0	0.333333333333333	0	201500099001023	0	2017300	3N	201704	2017	2	20170203	43430	2	201730002023	NA	NA	NA	NA	NA	NA	NA	NA	NA	NA	NA	NA	NA	NA	NA	NA
201730002023016	0	0	0	0.666666666666667	0	0.333333333333333	0	201500099001023	0	2017300	3N	201704	2017	2	20170203	43584	2	201730002023	NA	NA	66.4	NA	NA	NA	NA	NA	NA	NA	NA	NA	NA	NA	NA	NA
201730002023017	0	0	0	0.666666666666667	0	0.333333333333333	0	201500099001023	0	2017300	3N	201704	2017	2	20170203	43584	2	201730002023	NA	NA	90.9	NA	NA	NA	NA	NA	NA	NA	NA	NA	NA	NA	NA	NA
201730002023018	0	0	0	0.666666666666667	0	0.333333333333333	0	201500099001023	0	2017300	3N	201704	2017	2	20170203	43584	2	201730002023	NA	NA	59.5	NA	NA	NA	NA	NA	NA	NA	NA	NA	NA	NA	NA	NA
201730002023019	0	0	0	0.666666666666667	0	0.333333333333333	0	201500099001023	0	2017300	3N	201704	2017	2	20170203	43584	2	201730002023	NA	NA	50.8	NA	NA	NA	NA	NA	NA	NA	NA	NA	NA	NA	NA	NA
201730002023020	0	0	0	0.666666666666667	0	0.333333333333333	0	201500099001023	0	2017300	3N	201704	2017	2	20170203	43584	2	201730002023	NA	NA	70.3	NA	NA	NA	NA	NA	NA	NA	NA	NA	NA	NA	NA	NA
201730002023021	0	0	0	0.666666666666667	0	0.333333333333333	0	201500099001023	0	2017300	3N	201704	2017	2	20170203	43584	2	201730002023	NA	NA	66.4	NA	NA	NA	NA	NA	NA	NA	NA	NA	NA	NA	NA	NA
201730002023022	0	0	0	0.666666666666667	0	0.333333333333333	0	201500099001023	0	2017300	3N	201704	2017	2	20170203	43584	2	201730002023	NA	NA	69.6	NA	NA	NA	NA	NA	NA	NA	NA	NA	NA	NA	NA	NA
201730002023023	0	0	0	0.666666666666667	0	0.333333333333333	0	201500099001023	0	2017300	3N	201704	2017	2	20170203	43584	2	201730002023	NA	NA	NA	NA	NA	NA	NA	NA	NA	NA	NA	NA	NA	NA	NA	NA
201730002023024	0	0	0	0.666666666666667	0	0.333333333333333	0	201500099001023	0	2017300	3N	201704	2017	2	20170203	43584	2	201730002023	NA	NA	56	NA	NA	NA	NA	NA	NA	NA	NA	NA	NA	NA	NA	NA
201730002023025	0	0	0	0.666666666666667	0	0.333333333333333	0	201500099001023	0	2017300	3N	201704	2017	2	20170203	43584	2	201730002023	NA	NA	74.6	NA	NA	NA	NA	NA	NA	NA	NA	NA	NA	NA	NA	NA
201730002023026	0	0	0	0.666666666666667	0	0.333333333333333	0	201500099001023	0	2017300	3N	201704	2017	2	20170203	43584	2	201730002023	NA	NA	69	NA	NA	NA	NA	NA	NA	NA	NA	NA	NA	NA	NA	NA
201730002023027	0	0	0	0.666666666666667	0	0.333333333333333	0	201500099001023	0	2017300	3N	201704	2017	2	20170203	43584	2	201730002023	NA	NA	35.8	NA	NA	NA	NA	NA	NA	NA	NA	NA	NA	NA	NA	NA
201730002023028	0	0	0	0.666666666666667	0	0.333333333333333	0	201500099001023	0	2017300	3N	201704	2017	2	20170203	43584	2	201730002023	NA	NA	55.1	NA	NA	NA	NA	NA	NA	NA	NA	NA	NA	NA	NA	NA
201730002023029	0	0	0	0.666666666666667	0	0.333333333333333	0	201500099001023	0	2017300	3N	201704	2017	2	20170203	43584	2	201730002023	NA	NA	40.9	NA	NA	NA	NA	NA	NA	NA	NA	NA	NA	NA	NA	NA
201730002023030	0	0	0	0.666666666666667	0	0.333333333333333	0	201500099001023	0	2017300	3N	201704	2017	2	20170203	43584	2	201730002023	NA	NA	42.2	NA	NA	NA	NA	NA	NA	NA	NA	NA	NA	NA	NA	NA
201730002023031	0	0	0	0.666666666666667	0	0.333333333333333	0	201500099001023	0	2017300	3N	201704	2017	2	20170203	43759	2	201730002023	NA	NA	NA	130.5	NA	NA	NA	NA	NA	NA	NA	NA	NA	NA	NA	NA
201730002023032	0	0	0	0.666666666666667	0	0.333333333333333	0	201500099001023	0	2017300	3N	201704	2017	2	20170203	43759	2	201730002023	NA	NA	NA	130.3	NA	NA	NA	NA	NA	NA	NA	NA	NA	NA	NA	NA
201730002023033	0	0	0	0.666666666666667	0	0.333333333333333	0	201500099001023	0	2017300	3N	201704	2017	2	20170203	43759	2	201730002023	NA	NA	NA	168.6	NA	NA	NA	NA	NA	NA	NA	NA	NA	NA	NA	NA
201730002023034	0	0	0	0.666666666666667	0	0.333333333333333	0	201500099001023	0	2017300	3N	201704	2017	2	20170203	43759	2	201730002023	NA	NA	NA	148.7	NA	NA	NA	NA	NA	NA	NA	NA	NA	NA	NA	NA
201730002023035	0	0	0	0.666666666666667	0	0.333333333333333	0	201500099001023	0	2017300	3N	201704	2017	2	20170203	43759	2	201730002023	NA	NA	NA	154.4	NA	NA	NA	NA	NA	NA	NA	NA	NA	NA	NA	NA
201730002023036	0	0	0	0.666666666666667	0	0.333333333333333	0	201500099001023	0	2017300	3N	201704	2017	2	20170203	43759	2	201730002023	NA	NA	NA	141.3	NA	NA	NA	NA	NA	NA	NA	NA	NA	NA	NA	NA
201730002023037	0	0	0	0.666666666666667	0	0.333333333333333	0	201500099001023	0	2017300	3N	201704	2017	2	20170203	43759	2	201730002023	NA	NA	NA	103.5	NA	NA	NA	NA	NA	NA	NA	NA	NA	NA	NA	NA
201730002023038	0	0	0	0.666666666666667	0	0.333333333333333	0	201500099001023	0	2017300	3N	201704	2017	2	20170203	43759	2	201730002023	NA	NA	NA	148.8	NA	NA	NA	NA	NA	NA	NA	NA	NA	NA	NA	NA
201730002023039	0	0	0	0.666666666666667	0	0.333333333333333	0	201500099001023	0	2017300	3N	201704	2017	2	20170203	43759	2	201730002023	NA	NA	NA	89.9	NA	NA	NA	NA	NA	NA	NA	NA	NA	NA	NA	NA
201730002023040	0	0	0	0.666666666666667	0	0.333333333333333	0	201500099001023	0	2017300	3N	201704	2017	2	20170203	43759	2	201730002023	NA	NA	NA	162.2	NA	NA	NA	NA	NA	NA	NA	NA	NA	NA	NA	NA
201730002023041	0	0	0	0.666666666666667	0	0.333333333333333	0	201500099001023	0	2017300	3N	201704	2017	2	20170203	43759	2	201730002023	NA	NA	NA	130	NA	NA	NA	NA	NA	NA	NA	NA	NA	NA	NA	NA
201730002023042	0	0	0	0.666666666666667	0	0.333333333333333	0	201500099001023	0	2017300	3N	201704	2017	2	20170203	43759	2	201730002023	NA	NA	NA	156.4	NA	NA	NA	NA	NA	NA	NA	NA	NA	NA	NA	NA
201730002023043	0	0	0	0.666666666666667	0	0.333333333333333	0	201500099001023	0	2017300	3N	201704	2017	2	20170203	43759	2	201730002023	NA	NA	NA	119.7	NA	NA	NA	NA	NA	NA	NA	NA	NA	NA	NA	NA
201730002023044	0	0	0	0.666666666666667	0	0.333333333333333	0	201500099001023	0	2017300	3N	201704	2017	2	20170203	43759	2	201730002023	NA	NA	NA	133.3	NA	NA	NA	NA	NA	NA	NA	NA	NA	NA	NA	NA
201730002023045	0	0	0	0.666666666666667	0	0.333333333333333	0	201500099001023	0	2017300	3N	201704	2017	2	20170203	43759	2	201730002023	NA	NA	NA	171.1	NA	NA	NA	NA	NA	NA	NA	NA	NA	NA	NA	NA
201730002023046	0	0	0	0.666666666666667	0	0.333333333333333	0	201500099001023	0	2017300	3N	201704	2017	2	20170203	43647	2	201730002023	NA	NA	NA	NA	NA	NA	NA	NA	NA	NA	NA	NA	NA	NA	NA	NA
201730002023047	0	0	0	0.666666666666667	0	0.333333333333333	0	201500099001023	0	2017300	3N	201704	2017	2	20170203	43647	2	201730002023	NA	NA	NA	NA	NA	NA	NA	NA	NA	NA	NA	NA	NA	NA	NA	NA
201730002023048	0	0	0	0.666666666666667	0	0.333333333333333	0	201500099001023	0	2017300	3N	201704	2017	2	20170203	43647	2	201730002023	NA	NA	NA	NA	NA	NA	NA	NA	NA	NA	NA	NA	NA	NA	NA	NA
201730002023049	0	0	0	0.666666666666667	0	0.333333333333333	0	201500099001023	0	2017300	3N	201704	2017	2	20170203	43647	2	201730002023	NA	NA	NA	NA	NA	NA	NA	NA	NA	NA	NA	NA	NA	NA	NA	NA
201730002023050	0	0	0	0.666666666666667	0	0.333333333333333	0	201500099001023	0	2017300	3N	201704	2017	2	20170203	43647	2	201730002023	NA	NA	NA	NA	NA	NA	NA	NA	NA	NA	NA	NA	NA	NA	NA	NA
201730002023051	0	0	0	0.666666666666667	0	0.333333333333333	0	201500099001023	0	2017300	3N	201704	2017	2	20170203	43647	2	201730002023	NA	NA	NA	NA	NA	NA	NA	NA	NA	NA	NA	NA	NA	NA	NA	NA
201730002023052	0	0	0	0.666666666666667	0	0.333333333333333	0	201500099001023	0	2017300	3N	201704	2017	2	20170203	43647	2	201730002023	NA	NA	NA	NA	NA	NA	NA	NA	NA	NA	NA	NA	NA	NA	NA	NA
201730002023053	0	0	0	0.666666666666667	0	0.333333333333333	0	201500099001023	0	2017300	3N	201704	2017	2	20170203	43647	2	201730002023	NA	NA	NA	NA	NA	NA	NA	NA	NA	NA	NA	NA	NA	NA	NA	NA
201730002023054	0	0	0	0.666666666666667	0	0.333333333333333	0	201500099001023	0	2017300	3N	201704	2017	2	20170203	43647	2	201730002023	NA	NA	NA	NA	NA	NA	NA	NA	NA	NA	NA	NA	NA	NA	NA	NA
201730002023055	0	0	0	0.666666666666667	0	0.333333333333333	0	201500099001023	0	2017300	3N	201704	2017	2	20170203	43647	2	201730002023	NA	NA	NA	NA	NA	NA	NA	NA	NA	NA	NA	NA	NA	NA	NA	NA
201730002023056	0	0	0	0.666666666666667	0	0.333333333333333	0	201500099001023	0	2017300	3N	201704	2017	2	20170203	43647	2	201730002023	NA	NA	NA	NA	NA	NA	NA	NA	NA	NA	NA	NA	NA	NA	NA	NA
201730002023057	0	0	0	0.666666666666667	0	0.333333333333333	0	201500099001023	0	2017300	3N	201704	2017	2	20170203	43647	2	201730002023	NA	NA	NA	NA	NA	NA	NA	NA	NA	NA	NA	NA	NA	NA	NA	NA
201730002023058	0	0	0	0.666666666666667	0	0.333333333333333	0	201500099001023	0	2017300	3N	201704	2017	2	20170203	43647	2	201730002023	NA	NA	NA	NA	NA	NA	NA	NA	NA	NA	NA	NA	NA	NA	NA	NA
201730002023059	0	0	0	0.666666666666667	0	0.333333333333333	0	201500099001023	0	2017300	3N	201704	2017	2	20170203	43647	2	201730002023	NA	NA	NA	NA	NA	NA	NA	NA	NA	NA	NA	NA	NA	NA	NA	NA
201730002023060	0	0	0	0.666666666666667	0	0.333333333333333	0	201500099001023	0	2017300	3N	201704	2017	2	20170203	43647	2	201730002023	NA	NA	NA	NA	NA	NA	NA	NA	NA	NA	NA	NA	NA	NA	NA	NA
201730002023501	0	0	0	0.666666666666667	0	0.333333333333333	0	201500099001023	0	2017300	3N	201704	2017	2	20170203	1	2	201730002023	NA	NA	NA	NA	NA	NA	NA	NA	NA	NA	NA	NA	NA	NA	NA	NA
201730002023502	0	0	0	0.666666666666667	0	0.333333333333333	0	201500099001023	0	2017300	3N	201704	2017	2	20170203	1	2	201730002023	NA	NA	NA	NA	NA	NA	NA	NA	NA	NA	NA	NA	NA	NA	NA	NA
201730002023503	0	0	0	0.666666666666667	0	0.333333333333333	0	201500099001023	0	2017300	3N	201704	2017	2	20170203	1	2	201730002023	NA	NA	NA	NA	NA	NA	NA	NA	NA	NA	NA	NA	NA	NA	NA	NA
201730002023504	0	0	0	0.666666666666667	0	0.333333333333333	0	201500099001023	0	2017300	3N	201704	2017	2	20170203	1	2	201730002023	NA	NA	NA	NA	NA	NA	NA	NA	NA	NA	NA	NA	NA	NA	NA	NA
201730002023505	0	0	0	0.666666666666667	0	0.333333333333333	0	201500099001023	0	2017300	3N	201704	2017	2	20170203	1	2	201730002023	NA	NA	NA	NA	NA	NA	NA	NA	NA	NA	NA	NA	NA	NA	NA	NA
201730002023506	0	0	0	0.666666666666667	0	0.333333333333333	0	201500099001023	0	2017300	3N	201704	2017	2	20170203	1	2	201730002023	NA	NA	NA	NA	NA	NA	NA	NA	NA	NA	NA	NA	NA	NA	NA	NA
201730002023507	0	0	0	0.666666666666667	0	0.333333333333333	0	201500099001023	0	2017300	3N	201704	2017	2	20170203	1	2	201730002023	NA	NA	NA	NA	NA	NA	NA	NA	NA	NA	NA	NA	NA	NA	NA	NA
201730002023508	0	0	0	0.666666666666667	0	0.333333333333333	0	201500099001023	0	2017300	3N	201704	2017	2	20170203	1	2	201730002023	NA	NA	NA	NA	NA	NA	NA	NA	NA	NA	NA	NA	NA	NA	NA	NA
201730002023509	0	0	0	0.666666666666667	0	0.333333333333333	0	201500099001023	0	2017300	3N	201704	2017	2	20170203	1	2	201730002023	NA	NA	NA	NA	NA	NA	NA	NA	NA	NA	NA	NA	NA	NA	NA	NA
201730002023510	0	0	0	0.666666666666667	0	0.333333333333333	0	201500099001023	0	2017300	3N	201704	2017	2	20170203	1	2	201730002023	NA	NA	NA	NA	NA	NA	NA	NA	NA	NA	NA	NA	NA	NA	NA	NA
201730002023511	0	0	0	0.666666666666667	0	0.333333333333333	0	201500099001023	0	2017300	3N	201704	2017	2	20170203	1	2	201730002023	NA	NA	NA	NA	NA	NA	NA	NA	NA	NA	NA	NA	NA	NA	NA	NA
201730002023512	0	0	0	0.666666666666667	0	0.333333333333333	0	201500099001023	0	2017300	3N	201704	2017	2	20170203	1	2	201730002023	NA	NA	NA	NA	NA	NA	NA	NA	NA	NA	NA	NA	NA	NA	NA	NA
201730002023513	0	0	0	0.666666666666667	0	0.333333333333333	0	201500099001023	0	2017300	3N	201704	2017	2	20170203	1	2	201730002023	NA	NA	NA	NA	NA	NA	NA	NA	NA	NA	NA	NA	NA	NA	NA	NA
201730002023514	0	0	0	0.666666666666667	0	0.333333333333333	0	201500099001023	0	2017300	3N	201704	2017	2	20170203	1	2	201730002023	NA	NA	NA	NA	NA	NA	NA	NA	NA	NA	NA	NA	NA	NA	NA	NA
201730002023515	0	0	0	0.666666666666667	0	0.333333333333333	0	201500099001023	0	2017300	3N	201704	2017	2	20170203	1	2	201730002023	NA	NA	NA	NA	NA	NA	NA	NA	NA	NA	NA	NA	NA	NA	NA	NA
201730002023516	0	0	0	0.666666666666667	0	0.333333333333333	0	201500099001023	0	2017300	3N	201704	2017	2	20170203	1	2	201730002023	NA	NA	NA	NA	NA	NA	NA	NA	NA	NA	NA	NA	NA	NA	NA	NA
201730002023517	0	0	0	0.666666666666667	0	0.333333333333333	0	201500099001023	0	2017300	3N	201704	2017	2	20170203	1	2	201730002023	NA	NA	NA	NA	NA	NA	NA	NA	NA	NA	NA	NA	NA	NA	NA	NA
201730002023518	0	0	0	0.666666666666667	0	0.333333333333333	0	201500099001023	0	2017300	3N	201704	2017	2	20170203	1	2	201730002023	NA	NA	NA	NA	NA	NA	NA	NA	NA	NA	NA	NA	NA	NA	NA	NA
201730002023519	0	0	0	0.666666666666667	0	0.333333333333333	0	201500099001023	0	2017300	3N	201704	2017	2	20170203	1	2	201730002023	NA	NA	NA	NA	NA	NA	NA	NA	NA	NA	NA	NA	NA	NA	NA	NA
201730002023520	0	0	0	0.666666666666667	0	0.333333333333333	0	201500099001023	0	2017300	3N	201704	2017	2	20170203	1	2	201730002023	NA	NA	NA	NA	NA	NA	NA	NA	NA	NA	NA	NA	NA	NA	NA	NA
201730002023521	0	0	0	0.666666666666667	0	0.333333333333333	0	201500099001023	0	2017300	3N	201704	2017	2	20170203	1	2	201730002023	NA	NA	NA	NA	NA	NA	NA	NA	NA	NA	NA	NA	NA	NA	NA	NA
201730002023522	0	0	0	0.666666666666667	0	0.333333333333333	0	201500099001023	0	2017300	3N	201704	2017	2	20170203	1	2	201730002023	NA	NA	NA	NA	NA	NA	NA	NA	NA	NA	NA	NA	NA	NA	NA	NA
201730002023523	0	0	0	0.666666666666667	0	0.333333333333333	0	201500099001023	0	2017300	3N	201704	2017	2	20170203	1	2	201730002023	NA	NA	NA	NA	NA	NA	NA	NA	NA	NA	NA	NA	NA	NA	NA	NA
201730002023524	0	0	0	0.666666666666667	0	0.333333333333333	0	201500099001023	0	2017300	3N	201704	2017	2	20170203	1	2	201730002023	NA	NA	NA	NA	NA	NA	NA	NA	NA	NA	NA	NA	NA	NA	NA	NA
201730002023525	0	0	0	0.666666666666667	0	0.333333333333333	0	201500099001023	0	2017300	3N	201704	2017	2	20170203	1	2	201730002023	NA	NA	NA	NA	NA	NA	NA	NA	NA	NA	NA	NA	NA	NA	NA	NA
201730002023526	0	0	0	0.666666666666667	0	0.333333333333333	0	201500099001023	0	2017300	3N	201704	2017	2	20170203	1	2	201730002023	NA	NA	NA	NA	NA	NA	NA	NA	NA	NA	NA	NA	NA	NA	NA	NA
201730002023527	0	0	0	0.666666666666667	0	0.333333333333333	0	201500099001023	0	2017300	3N	201704	2017	2	20170203	1	2	201730002023	NA	NA	NA	NA	NA	NA	NA	NA	NA	NA	NA	NA	NA	NA	NA	NA
201730002023528	0	0	0	0.666666666666667	0	0.333333333333333	0	201500099001023	0	2017300	3N	201704	2017	2	20170203	1	2	201730002023	NA	NA	NA	NA	NA	NA	NA	NA	NA	NA	NA	NA	NA	NA	NA	NA
201730002023529	0	0	0	0.666666666666667	0	0.333333333333333	0	201500099001023	0	2017300	3N	201704	2017	2	20170203	1	2	201730002023	NA	NA	NA	NA	NA	NA	NA	NA	NA	NA	NA	NA	NA	NA	NA	NA
201730002023530	0	0	0	0.666666666666667	0	0.333333333333333	0	201500099001023	0	2017300	3N	201704	2017	2	20170203	1	2	201730002023	NA	NA	NA	NA	NA	NA	NA	NA	NA	NA	NA	NA	NA	NA	NA	NA
201730002023531	0	0	0	0.666666666666667	0	0.333333333333333	0	201500099001023	0	2017300	3N	201704	2017	2	20170203	1	2	201730002023	NA	NA	NA	NA	NA	NA	NA	NA	NA	1	NA	NA	NA	NA	NA	NA
201730002023532	0	0	0	0.666666666666667	0	0.333333333333333	0	201500099001023	0	2017300	3N	201704	2017	2	20170203	1	2	201730002023	NA	NA	NA	NA	NA	NA	NA	NA	NA	1	NA	NA	NA	NA	NA	NA
201730002023533	0	0	0	0.666666666666667	0	0.333333333333333	0	201500099001023	0	2017300	3N	201704	2017	2	20170203	1	2	201730002023	NA	NA	NA	NA	NA	NA	NA	NA	NA	1	NA	NA	NA	NA	NA	NA
201730002023534	0	0	0	0.666666666666667	0	0.333333333333333	0	201500099001023	0	2017300	3N	201704	2017	2	20170203	1	2	201730002023	NA	NA	NA	NA	NA	NA	NA	NA	NA	1	NA	NA	NA	NA	NA	NA
201730002023535	0	0	0	0.666666666666667	0	0.333333333333333	0	201500099001023	0	2017300	3N	201704	2017	2	20170203	1	2	201730002023	NA	NA	NA	NA	NA	NA	NA	NA	NA	1	NA	NA	NA	NA	NA	NA
201730002023536	0	0	0	0.666666666666667	0	0.333333333333333	0	201500099001023	0	2017300	3N	201704	2017	2	20170203	1	2	201730002023	NA	NA	NA	NA	NA	NA	NA	NA	NA	1	NA	NA	NA	NA	NA	NA
201730002023537	0	0	0	0.666666666666667	0	0.333333333333333	0	201500099001023	0	2017300	3N	201704	2017	2	20170203	1	2	201730002023	NA	NA	NA	NA	NA	NA	NA	NA	NA	1	NA	NA	NA	NA	NA	NA
201730002023538	0	0	0	0.666666666666667	0	0.333333333333333	0	201500099001023	0	2017300	3N	201704	2017	2	20170203	1	2	201730002023	NA	NA	NA	NA	NA	NA	NA	NA	NA	1	NA	NA	NA	NA	NA	NA
201730002023539	0	0	0	0.666666666666667	0	0.333333333333333	0	201500099001023	0	2017300	3N	201704	2017	2	20170203	1	2	201730002023	NA	NA	NA	NA	NA	NA	NA	NA	NA	1	NA	NA	NA	NA	NA	NA
201730002023540	0	0	0	0.666666666666667	0	0.333333333333333	0	201500099001023	0	2017300	3N	201704	2017	2	20170203	1	2	201730002023	NA	NA	NA	NA	NA	NA	NA	NA	NA	1	NA	NA	NA	NA	NA	NA
201730002023541	0	0	0	0.666666666666667	0	0.333333333333333	0	201500099001023	0	2017300	3N	201704	2017	2	20170203	1	2	201730002023	NA	NA	NA	NA	NA	NA	NA	NA	NA	1	NA	NA	NA	NA	NA	NA
201730002023542	0	0	0	0.666666666666667	0	0.333333333333333	0	201500099001023	0	2017300	3N	201704	2017	2	20170203	1	2	201730002023	NA	NA	NA	NA	NA	NA	NA	NA	NA	1	NA	NA	NA	NA	NA	NA
201730002023543	0	0	0	0.666666666666667	0	0.333333333333333	0	201500099001023	0	2017300	3N	201704	2017	2	20170203	1	2	201730002023	NA	NA	NA	NA	NA	NA	NA	NA	NA	1	NA	NA	NA	NA	NA	NA
201730002023544	0	0	0	0.666666666666667	0	0.333333333333333	0	201500099001023	0	2017300	3N	201704	2017	2	20170203	1	2	201730002023	NA	NA	NA	NA	NA	NA	NA	NA	NA	1	NA	NA	NA	NA	NA	NA
201730002023545	0	0	0	0.666666666666667	0	0.333333333333333	0	201500099001023	0	2017300	3N	201704	2017	2	20170203	1	2	201730002023	NA	NA	NA	NA	NA	NA	NA	NA	NA	1	NA	NA	NA	NA	NA	NA
201730002023546	0	0	0	0.666666666666667	0	0.333333333333333	0	201500099001023	0	2017300	3N	201704	2017	2	20170203	1	2	201730002023	NA	NA	NA	NA	NA	NA	NA	NA	NA	1	NA	NA	NA	1	NA	NA
201730002023547	0	0	0	0.666666666666667	0	0.333333333333333	0	201500099001023	0	2017300	3N	201704	2017	2	20170203	1	2	201730002023	NA	NA	NA	NA	NA	NA	NA	NA	NA	1	NA	NA	NA	1	NA	NA
201730002023548	0	0	0	0.666666666666667	0	0.333333333333333	0	201500099001023	0	2017300	3N	201704	2017	2	20170203	1	2	201730002023	NA	NA	NA	NA	NA	NA	NA	NA	NA	1	NA	NA	NA	1	NA	NA
201730002023549	0	0	0	0.666666666666667	0	0.333333333333333	0	201500099001023	0	2017300	3N	201704	2017	2	20170203	1	2	201730002023	NA	NA	NA	NA	NA	NA	NA	NA	NA	1	NA	NA	NA	1	NA	NA
201730002023550	0	0	0	0.666666666666667	0	0.333333333333333	0	201500099001023	0	2017300	3N	201704	2017	2	20170203	1	2	201730002023	NA	NA	NA	NA	NA	NA	NA	NA	NA	1	NA	NA	NA	1	NA	NA
201730002023551	0	0	0	0.666666666666667	0	0.333333333333333	0	201500099001023	0	2017300	3N	201704	2017	2	20170203	1	2	201730002023	NA	NA	NA	NA	NA	NA	NA	NA	NA	1	NA	NA	NA	1	NA	NA
201730002023552	0	0	0	0.666666666666667	0	0.333333333333333	0	201500099001023	0	2017300	3N	201704	2017	2	20170203	1	2	201730002023	NA	NA	NA	NA	NA	NA	NA	NA	NA	1	NA	NA	NA	1	NA	NA
201730002023553	0	0	0	0.666666666666667	0	0.333333333333333	0	201500099001023	0	2017300	3N	201704	2017	2	20170203	1	2	201730002023	NA	NA	NA	NA	NA	NA	NA	NA	NA	1	NA	NA	NA	1	NA	NA
201730002023554	0	0	0	0.666666666666667	0	0.333333333333333	0	201500099001023	0	2017300	3N	201704	2017	2	20170203	1	2	201730002023	NA	NA	NA	NA	NA	NA	NA	NA	NA	1	NA	NA	NA	1	NA	NA
201730002023555	0	0	0	0.666666666666667	0	0.333333333333333	0	201500099001023	0	2017300	3N	201704	2017	2	20170203	1	2	201730002023	NA	NA	NA	NA	NA	NA	NA	NA	NA	1	NA	NA	NA	1	NA	NA
201730002023556	0	0	0	0.666666666666667	0	0.333333333333333	0	201500099001023	0	2017300	3N	201704	2017	2	20170203	1	2	201730002023	NA	NA	NA	NA	NA	NA	NA	NA	NA	1	NA	NA	NA	1	NA	NA
201730002023557	0	0	0	0.666666666666667	0	0.333333333333333	0	201500099001023	0	2017300	3N	201704	2017	2	20170203	1	2	201730002023	NA	NA	NA	NA	NA	NA	NA	NA	NA	1	NA	NA	NA	1	NA	NA
201730002023558	0	0	0	0.666666666666667	0	0.333333333333333	0	201500099001023	0	2017300	3N	201704	2017	2	20170203	1	2	201730002023	NA	NA	NA	NA	NA	NA	NA	NA	NA	1	NA	NA	NA	1	NA	NA
201730002023559	0	0	0	0.666666666666667	0	0.333333333333333	0	201500099001023	0	2017300	3N	201704	2017	2	20170203	1	2	201730002023	NA	NA	NA	NA	NA	NA	NA	NA	NA	1	NA	NA	NA	1	NA	NA
201730002023560	0	0	0	0.666666666666667	0	0.333333333333333	0	201500099001023	0	2017300	3N	201704	2017	2	20170203	1	2	201730002023	NA	NA	NA	NA	NA	NA	NA	NA	NA	1	NA	NA	NA	1	NA	NA
201730002023561	0	0	0	0.666666666666667	0	0.333333333333333	0	201500099001023	0	2017300	3N	201704	2017	2	20170203	1	2	201730002023	NA	NA	NA	NA	NA	NA	NA	NA	NA	1	NA	NA	NA	1	NA	NA
201730002023562	0	0	0	0.666666666666667	0	0.333333333333333	0	201500099001023	0	2017300	3N	201704	2017	2	20170203	1	2	201730002023	NA	NA	NA	NA	NA	NA	NA	NA	NA	1	NA	NA	NA	1	NA	NA
201730002023563	0	0	0	0.666666666666667	0	0.333333333333333	0	201500099001023	0	2017300	3N	201704	2017	2	20170203	1	2	201730002023	NA	NA	NA	NA	NA	NA	NA	NA	NA	1	NA	NA	NA	1	NA	NA
201730002023564	0	0	0	0.666666666666667	0	0.333333333333333	0	201500099001023	0	2017300	3N	201704	2017	2	20170203	1	2	201730002023	NA	NA	NA	NA	NA	NA	NA	NA	NA	1	NA	NA	NA	1	NA	NA
201730002023565	0	0	0	0.666666666666667	0	0.333333333333333	0	201500099001023	0	2017300	3N	201704	2017	2	20170203	1	2	201730002023	NA	NA	NA	NA	NA	NA	NA	NA	NA	1	NA	NA	NA	1	NA	NA
201730002023566	0	0	0	0.666666666666667	0	0.333333333333333	0	201500099001023	0	2017300	3N	201704	2017	2	20170203	1	2	201730002023	NA	NA	NA	NA	NA	NA	NA	NA	NA	1	NA	NA	NA	1	NA	NA
201730002023567	0	0	0	0.666666666666667	0	0.333333333333333	0	201500099001023	0	2017300	3N	201704	2017	2	20170203	1	2	201730002023	NA	NA	NA	NA	NA	NA	NA	NA	NA	1	NA	NA	NA	1	NA	NA
201730002023568	0	0	0	0.666666666666667	0	0.333333333333333	0	201500099001023	0	2017300	3N	201704	2017	2	20170203	1	2	201730002023	NA	NA	NA	NA	NA	NA	NA	NA	NA	1	NA	NA	NA	1	NA	NA
201730002023569	0	0	0	0.666666666666667	0	0.333333333333333	0	201500099001023	0	2017300	3N	201704	2017	2	20170203	1	2	201730002023	NA	NA	NA	NA	NA	NA	NA	NA	NA	1	NA	NA	NA	1	NA	NA
201730002023570	0	0	0	0.666666666666667	0	0.333333333333333	0	201500099001023	0	2017300	3N	201704	2017	2	20170203	1	2	201730002023	NA	NA	NA	NA	NA	NA	NA	NA	NA	1	NA	NA	NA	1	NA	NA
201730002023571	0	0	0	0.666666666666667	0	0.333333333333333	0	201500099001023	0	2017300	3N	201704	2017	2	20170203	1	2	201730002023	NA	NA	NA	NA	NA	NA	NA	NA	NA	1	NA	NA	NA	1	NA	NA
201730002023572	0	0	0	0.666666666666667	0	0.333333333333333	0	201500099001023	0	2017300	3N	201704	2017	2	20170203	1	2	201730002023	NA	NA	NA	NA	NA	NA	NA	NA	NA	1	NA	NA	NA	1	NA	NA
201730002023573	0	0	0	0.666666666666667	0	0.333333333333333	0	201500099001023	0	2017300	3N	201704	2017	2	20170203	1	2	201730002023	NA	NA	NA	NA	NA	NA	NA	NA	NA	1	NA	NA	NA	1	NA	NA
201730002023574	0	0	0	0.666666666666667	0	0.333333333333333	0	201500099001023	0	2017300	3N	201704	2017	2	20170203	1	2	201730002023	NA	NA	NA	NA	NA	NA	NA	NA	NA	1	NA	NA	NA	1	NA	NA
201730002023575	0	0	0	0.666666666666667	0	0.333333333333333	0	201500099001023	0	2017300	3N	201704	2017	2	20170203	1	2	201730002023	NA	NA	NA	NA	NA	NA	NA	NA	NA	1	NA	NA	NA	1	NA	NA
201730002023576	0	0	0	0.666666666666667	0	0.333333333333333	0	201500099001023	0	2017300	3N	201704	2017	2	20170203	1	2	201730002023	NA	NA	NA	NA	NA	NA	NA	NA	NA	1	NA	NA	NA	1	NA	NA
201730002023577	0	0	0	0.666666666666667	0	0.333333333333333	0	201500099001023	0	2017300	3N	201704	2017	2	20170203	1	2	201730002023	NA	NA	NA	NA	NA	NA	NA	NA	NA	1	NA	NA	NA	1	NA	NA
201730002023578	0	0	0	0.666666666666667	0	0.333333333333333	0	201500099001023	0	2017300	3N	201704	2017	2	20170203	1	2	201730002023	NA	NA	NA	NA	NA	NA	NA	NA	NA	1	NA	NA	NA	1	NA	NA
201730002023579	0	0	0	0.666666666666667	0	0.333333333333333	0	201500099001023	0	2017300	3N	201704	2017	2	20170203	1	2	201730002023	NA	NA	NA	NA	NA	NA	NA	NA	NA	1	NA	NA	NA	1	NA	NA
201730002023580	0	0	0	0.666666666666667	0	0.333333333333333	0	201500099001023	0	2017300	3N	201704	2017	2	20170203	1	2	201730002023	NA	NA	NA	NA	NA	NA	NA	NA	NA	1	NA	NA	NA	1	NA	NA
201730002023581	0	0	0	0.666666666666667	0	0.333333333333333	0	201500099001023	0	2017300	3N	201704	2017	2	20170203	1	2	201730002023	NA	NA	NA	NA	NA	NA	NA	NA	NA	1	NA	NA	NA	1	NA	NA
201730002023582	0	0	0	0.666666666666667	0	0.333333333333333	0	201500099001023	0	2017300	3N	201704	2017	2	20170203	1	2	201730002023	NA	NA	NA	NA	NA	NA	NA	NA	NA	1	NA	NA	NA	1	NA	NA
201730002023583	0	0	0	0.666666666666667	0	0.333333333333333	0	201500099001023	0	2017300	3N	201704	2017	2	20170203	1	2	201730002023	NA	NA	NA	NA	NA	NA	NA	NA	NA	1	NA	NA	NA	1	NA	NA
201730002023584	0	0	0	0.666666666666667	0	0.333333333333333	0	201500099001023	0	2017300	3N	201704	2017	2	20170203	1	2	201730002023	NA	NA	NA	NA	NA	NA	NA	NA	NA	1	NA	NA	NA	1	NA	NA
201730002023585	0	0	0	0.666666666666667	0	0.333333333333333	0	201500099001023	0	2017300	3N	201704	2017	2	20170203	1	2	201730002023	NA	NA	NA	NA	NA	NA	NA	NA	NA	1	NA	NA	NA	1	NA	NA
201730002023586	0	0	0	0.666666666666667	0	0.333333333333333	0	201500099001023	0	2017300	3N	201704	2017	2	20170203	1	2	201730002023	NA	NA	NA	NA	NA	NA	NA	NA	NA	1	NA	NA	NA	1	NA	NA
201730002023587	0	0	0	0.666666666666667	0	0.333333333333333	0	201500099001023	0	2017300	3N	201704	2017	2	20170203	1	2	201730002023	NA	NA	NA	NA	NA	NA	NA	NA	NA	1	NA	NA	NA	1	NA	NA
201730002023588	0	0	0	0.666666666666667	0	0.333333333333333	0	201500099001023	0	2017300	3N	201704	2017	2	20170203	1	2	201730002023	NA	NA	NA	NA	NA	NA	NA	NA	NA	1	NA	NA	NA	1	NA	NA
201730002023589	0	0	0	0.666666666666667	0	0.333333333333333	0	201500099001023	0	2017300	3N	201704	2017	2	20170203	1	2	201730002023	NA	NA	NA	NA	NA	NA	NA	NA	NA	1	NA	NA	NA	1	NA	NA
201730002023590	0	0	0	0.666666666666667	0	0.333333333333333	0	201500099001023	0	2017300	3N	201704	2017	2	20170203	1	2	201730002023	NA	NA	NA	NA	NA	NA	NA	NA	NA	1	NA	NA	NA	1	NA	NA
201730002023591	0	0	0	0.666666666666667	0	0.333333333333333	0	201500099001023	0	2017300	3N	201704	2017	2	20170203	1	2	201730002023	NA	NA	NA	NA	NA	NA	NA	NA	NA	1	NA	NA	NA	1	NA	NA
201730002023592	0	0	0	0.666666666666667	0	0.333333333333333	0	201500099001023	0	2017300	3N	201704	2017	2	20170203	1	2	201730002023	NA	NA	NA	NA	NA	NA	NA	NA	NA	1	NA	NA	NA	1	NA	NA
201730002023593	0	0	0	0.666666666666667	0	0.333333333333333	0	201500099001023	0	2017300	3N	201704	2017	2	20170203	1	2	201730002023	NA	NA	NA	NA	NA	NA	NA	NA	NA	1	NA	NA	NA	1	NA	NA
201730002023594	0	0	0	0.666666666666667	0	0.333333333333333	0	201500099001023	0	2017300	3N	201704	2017	2	20170203	1	2	201730002023	NA	NA	NA	NA	NA	NA	NA	NA	NA	1	NA	NA	NA	1	NA	NA
201730002023595	0	0	0	0.666666666666667	0	0.333333333333333	0	201500099001023	0	2017300	3N	201704	2017	2	20170203	1	2	201730002023	NA	NA	NA	NA	NA	NA	NA	NA	NA	1	NA	NA	NA	1	NA	NA
201730002023596	0	0	0	0.666666666666667	0	0.333333333333333	0	201500099001023	0	2017300	3N	201704	2017	2	20170203	1	2	201730002023	NA	NA	NA	NA	NA	NA	NA	NA	NA	1	NA	NA	NA	1	NA	NA
201730002023597	0	0	0	0.666666666666667	0	0.333333333333333	0	201500099001023	0	2017300	3N	201704	2017	2	20170203	1	2	201730002023	NA	NA	NA	NA	NA	NA	NA	NA	NA	1	NA	NA	NA	1	NA	NA
201730002023598	0	0	0	0.666666666666667	0	0.333333333333333	0	201500099001023	0	2017300	3N	201704	2017	2	20170203	1	2	201730002023	NA	NA	NA	NA	NA	NA	NA	NA	NA	1	NA	NA	NA	1	NA	NA
201730002023599	0	0	0	0.666666666666667	0	0.333333333333333	0	201500099001023	0	2017300	3N	201704	2017	2	20170203	1	2	201730002023	NA	NA	NA	NA	NA	NA	NA	NA	NA	1	NA	NA	NA	1	NA	NA
201730002023600	0	0	0	0.666666666666667	0	0.333333333333333	0	201500099001023	0	2017300	3N	201704	2017	2	20170203	1	2	201730002023	NA	NA	NA	NA	NA	NA	NA	NA	NA	1	NA	NA	NA	1	NA	NA
201730002023601	0	0	0	0.666666666666667	0	0.333333333333333	0	201500099001023	0	2017300	3N	201704	2017	2	20170203	1	2	201730002023	NA	NA	NA	NA	NA	NA	NA	NA	NA	1	NA	NA	NA	1	NA	NA
201730002023602	0	0	0	0.666666666666667	0	0.333333333333333	0	201500099001023	0	2017300	3N	201704	2017	2	20170203	1	2	201730002023	NA	NA	NA	NA	NA	NA	NA	NA	NA	1	NA	NA	NA	1	NA	NA
201730002023603	0	0	0	0.666666666666667	0	0.333333333333333	0	201500099001023	0	2017300	3N	201704	2017	2	20170203	1	2	201730002023	NA	NA	NA	NA	NA	NA	NA	NA	NA	1	NA	NA	NA	1	NA	NA
201730002023604	0	0	0	0.666666666666667	0	0.333333333333333	0	201500099001023	0	2017300	3N	201704	2017	2	20170203	1	2	201730002023	NA	NA	NA	NA	NA	NA	NA	NA	NA	1	NA	NA	NA	1	NA	NA
201730002023605	0	0	0	0.666666666666667	0	0.333333333333333	0	201500099001023	0	2017300	3N	201704	2017	2	20170203	1	2	201730002023	NA	NA	NA	NA	NA	NA	NA	NA	NA	1	NA	NA	NA	1	NA	NA
201730002023606	0	0	0	0.666666666666667	0	0.333333333333333	0	201500099001023	0	2017300	3N	201704	2017	2	20170203	1	2	201730002023	NA	NA	NA	NA	NA	NA	NA	NA	NA	1	NA	NA	NA	1	NA	NA
201730002023607	0	0	0	0.666666666666667	0	0.333333333333333	0	201500099001023	0	2017300	3N	201704	2017	2	20170203	1	2	201730002023	NA	NA	NA	NA	NA	NA	NA	NA	NA	1	NA	NA	NA	1	NA	NA
201730002023608	0	0	0	0.666666666666667	0	0.333333333333333	0	201500099001023	0	2017300	3N	201704	2017	2	20170203	1	2	201730002023	NA	NA	NA	NA	NA	NA	NA	NA	NA	1	NA	NA	NA	1	NA	NA
201730002023609	0	0	0	0.666666666666667	0	0.333333333333333	0	201500099001023	0	2017300	3N	201704	2017	2	20170203	1	2	201730002023	NA	NA	NA	NA	NA	NA	NA	NA	NA	1	NA	NA	NA	0	NA	NA
201730002023610	0	0	0	0.666666666666667	0	0.333333333333333	0	201500099001023	0	2017300	3N	201704	2017	2	20170203	1	2	201730002023	NA	NA	NA	NA	NA	NA	NA	NA	NA	1	NA	NA	NA	0	NA	NA
201730002023611	0	0	0	0.666666666666667	0	0.333333333333333	0	201500099001023	0	2017300	3N	201704	2017	2	20170203	1	2	201730002023	NA	NA	NA	NA	NA	NA	NA	NA	NA	1	NA	NA	NA	0	NA	NA
201730002023612	0	0	0	0.666666666666667	0	0.333333333333333	0	201500099001023	0	2017300	3N	201704	2017	2	20170203	1	2	201730002023	NA	NA	NA	NA	NA	NA	NA	NA	NA	1	NA	NA	NA	0	NA	NA
201730002023613	0	0	0	0.666666666666667	0	0.333333333333333	0	201500099001023	0	2017300	3N	201704	2017	2	20170203	1	2	201730002023	NA	NA	NA	NA	NA	NA	NA	NA	NA	0	NA	NA	NA	0	NA	NA
201730002023614	0	0	0	0.666666666666667	0	0.333333333333333	0	201500099001023	0	2017300	3N	201704	2017	2	20170203	1	2	201730002023	NA	NA	NA	NA	NA	NA	NA	NA	NA	0	NA	NA	NA	0	NA	NA
201730002023615	0	0	0	0.666666666666667	0	0.333333333333333	0	201500099001023	0	2017300	3N	201704	2017	2	20170203	1	2	201730002023	NA	NA	NA	NA	NA	NA	NA	NA	NA	0	NA	NA	NA	0	NA	NA
201730002023616	0	0	0	0.666666666666667	0	0.333333333333333	0	201500099001023	0	2017300	3N	201704	2017	2	20170203	1	2	201730002023	NA	NA	NA	NA	NA	NA	NA	NA	NA	NA	NA	NA	NA	0	NA	NA
201730002023617	0	0	0	0.666666666666667	0	0.333333333333333	0	201500099001023	0	2017300	3N	201704	2017	2	20170203	1	2	201730002023	NA	NA	NA	NA	NA	NA	NA	NA	NA	NA	NA	NA	NA	0	NA	NA
201730002023618	0	0	0	0.666666666666667	0	0.333333333333333	0	201500099001023	0	2017300	3N	201704	2017	2	20170203	1	2	201730002023	NA	NA	NA	NA	NA	NA	NA	NA	NA	NA	NA	NA	NA	0	NA	NA
201730002023619	0	0	0	0.666666666666667	0	0.333333333333333	0	201500099001023	0	2017300	3N	201704	2017	2	20170203	1	2	201730002023	NA	NA	NA	NA	NA	NA	NA	NA	NA	NA	NA	NA	NA	0	NA	NA
201730002023620	0	0	0	0.666666666666667	0	0.333333333333333	0	201500099001023	0	2017300	3N	201704	2017	2	20170203	1	2	201730002023	NA	NA	NA	NA	NA	NA	NA	NA	NA	NA	NA	NA	NA	0	NA	NA
201730002033001	0	0	0	0.666666666666667	0	0.333333333333333	0	201500099001023	0	2017300	3N	201704	2017	2	20170203	43430	3	201730002033	NA	NA	NA	NA	NA	NA	NA	NA	NA	NA	NA	NA	NA	NA	NA	NA
201730002033002	0	0	0	0.666666666666667	0	0.333333333333333	0	201500099001023	0	2017300	3N	201704	2017	2	20170203	43430	3	201730002033	NA	NA	NA	NA	NA	NA	NA	NA	NA	NA	NA	NA	NA	NA	NA	NA
201730002033003	0	0	0	0.666666666666667	0	0.333333333333333	0	201500099001023	0	2017300	3N	201704	2017	2	20170203	43430	3	201730002033	NA	NA	NA	NA	NA	NA	NA	NA	NA	NA	NA	NA	NA	NA	NA	NA
201730002033004	0	0	0	0.666666666666667	0	0.333333333333333	0	201500099001023	0	2017300	3N	201704	2017	2	20170203	43430	3	201730002033	NA	NA	NA	NA	NA	NA	NA	NA	NA	NA	NA	NA	NA	NA	NA	NA
201730002033005	0	0	0	0.666666666666667	0	0.333333333333333	0	201500099001023	0	2017300	3N	201704	2017	2	20170203	43430	3	201730002033	NA	NA	NA	NA	NA	NA	NA	NA	NA	NA	NA	NA	NA	NA	NA	NA
201730002033006	0	0	0	0.666666666666667	0	0.333333333333333	0	201500099001023	0	2017300	3N	201704	2017	2	20170203	43430	3	201730002033	NA	NA	NA	NA	NA	NA	NA	NA	NA	NA	NA	NA	NA	NA	NA	NA
201730002033007	0	0	0	0.666666666666667	0	0.333333333333333	0	201500099001023	0	2017300	3N	201704	2017	2	20170203	43430	3	201730002033	NA	NA	NA	NA	NA	NA	NA	NA	NA	NA	NA	NA	NA	NA	NA	NA
201730002033008	0	0	0	0.666666666666667	0	0.333333333333333	0	201500099001023	0	2017300	3N	201704	2017	2	20170203	43430	3	201730002033	NA	NA	NA	NA	NA	NA	NA	NA	NA	NA	NA	NA	NA	NA	NA	NA
201730002033009	0	0	0	0.666666666666667	0	0.333333333333333	0	201500099001023	0	2017300	3N	201704	2017	2	20170203	43430	3	201730002033	NA	NA	NA	NA	NA	NA	NA	NA	NA	NA	NA	NA	NA	NA	NA	NA
201730002033010	0	0	0	0.666666666666667	0	0.333333333333333	0	201500099001023	0	2017300	3N	201704	2017	2	20170203	43430	3	201730002033	NA	NA	NA	NA	NA	NA	NA	NA	NA	NA	NA	NA	NA	NA	NA	NA
201730002033011	0	0	0	0.666666666666667	0	0.333333333333333	0	201500099001023	0	2017300	3N	201704	2017	2	20170203	43430	3	201730002033	NA	NA	NA	NA	NA	NA	NA	NA	NA	NA	NA	NA	NA	NA	NA	NA
201730002033012	0	0	0	0.666666666666667	0	0.333333333333333	0	201500099001023	0	2017300	3N	201704	2017	2	20170203	43430	3	201730002033	NA	NA	NA	NA	NA	NA	NA	NA	NA	NA	NA	NA	NA	NA	NA	NA
201730002033013	0	0	0	0.666666666666667	0	0.333333333333333	0	201500099001023	0	2017300	3N	201704	2017	2	20170203	43430	3	201730002033	NA	NA	NA	NA	NA	NA	NA	NA	NA	NA	NA	NA	NA	NA	NA	NA
201730002033014	0	0	0	0.666666666666667	0	0.333333333333333	0	201500099001023	0	2017300	3N	201704	2017	2	20170203	43430	3	201730002033	NA	NA	NA	NA	NA	NA	NA	NA	NA	NA	NA	NA	NA	NA	NA	NA
201730002033015	0	0	0	0.666666666666667	0	0.333333333333333	0	201500099001023	0	2017300	3N	201704	2017	2	20170203	43430	3	201730002033	NA	NA	NA	NA	NA	NA	NA	NA	NA	NA	NA	NA	NA	NA	NA	NA
201730002033016	0	0	0	0.666666666666667	0	0.333333333333333	0	201500099001023	0	2017300	3N	201704	2017	2	20170203	43584	3	201730002033	NA	NA	63.4	NA	NA	NA	NA	NA	NA	NA	NA	NA	NA	NA	NA	NA
201730002033017	0	0	0	0.666666666666667	0	0.333333333333333	0	201500099001023	0	2017300	3N	201704	2017	2	20170203	43584	3	201730002033	NA	NA	49.5	NA	NA	NA	NA	NA	NA	NA	NA	NA	NA	NA	NA	NA
201730002033018	0	0	0	0.666666666666667	0	0.333333333333333	0	201500099001023	0	2017300	3N	201704	2017	2	20170203	43584	3	201730002033	NA	NA	44.5	NA	NA	NA	NA	NA	NA	NA	NA	NA	NA	NA	NA	NA
201730002033019	0	0	0	0.666666666666667	0	0.333333333333333	0	201500099001023	0	2017300	3N	201704	2017	2	20170203	43584	3	201730002033	NA	NA	44.5	NA	NA	NA	NA	NA	NA	NA	NA	NA	NA	NA	NA	NA
201730002033020	0	0	0	0.666666666666667	0	0.333333333333333	0	201500099001023	0	2017300	3N	201704	2017	2	20170203	43584	3	201730002033	NA	NA	70	NA	NA	NA	NA	NA	NA	NA	NA	NA	NA	NA	NA	NA
201730002033021	0	0	0	0.666666666666667	0	0.333333333333333	0	201500099001023	0	2017300	3N	201704	2017	2	20170203	43584	3	201730002033	NA	NA	55.1	NA	NA	NA	NA	NA	NA	NA	NA	NA	NA	NA	NA	NA
201730002033022	0	0	0	0.666666666666667	0	0.333333333333333	0	201500099001023	0	2017300	3N	201704	2017	2	20170203	43584	3	201730002033	NA	NA	63.9	NA	NA	NA	NA	NA	NA	NA	NA	NA	NA	NA	NA	NA
201730002033023	0	0	0	0.666666666666667	0	0.333333333333333	0	201500099001023	0	2017300	3N	201704	2017	2	20170203	43584	3	201730002033	NA	NA	51.4	NA	NA	NA	NA	NA	NA	NA	NA	NA	NA	NA	NA	NA
201730002033024	0	0	0	0.666666666666667	0	0.333333333333333	0	201500099001023	0	2017300	3N	201704	2017	2	20170203	43584	3	201730002033	NA	NA	61.54	NA	NA	NA	NA	NA	NA	NA	NA	NA	NA	NA	NA	NA
201730002033025	0	0	0	0.666666666666667	0	0.333333333333333	0	201500099001023	0	2017300	3N	201704	2017	2	20170203	43584	3	201730002033	NA	NA	49.6	NA	NA	NA	NA	NA	NA	NA	NA	NA	NA	NA	NA	NA
201730002033026	0	0	0	0.666666666666667	0	0.333333333333333	0	201500099001023	0	2017300	3N	201704	2017	2	20170203	43584	3	201730002033	NA	NA	73.2	NA	NA	NA	NA	NA	NA	NA	NA	NA	NA	NA	NA	NA
201730002033027	0	0	0	0.666666666666667	0	0.333333333333333	0	201500099001023	0	2017300	3N	201704	2017	2	20170203	43584	3	201730002033	NA	NA	56.6	NA	NA	NA	NA	NA	NA	NA	NA	NA	NA	NA	NA	NA
201730002033028	0	0	0	0.666666666666667	0	0.333333333333333	0	201500099001023	0	2017300	3N	201704	2017	2	20170203	43584	3	201730002033	NA	NA	56.6	NA	NA	NA	NA	NA	NA	NA	NA	NA	NA	NA	NA	NA
201730002033029	0	0	0	0.666666666666667	0	0.333333333333333	0	201500099001023	0	2017300	3N	201704	2017	2	20170203	43584	3	201730002033	NA	NA	41.7	NA	NA	NA	NA	NA	NA	NA	NA	NA	NA	NA	NA	NA
201730002033030	0	0	0	0.666666666666667	0	0.333333333333333	0	201500099001023	0	2017300	3N	201704	2017	2	20170203	43584	3	201730002033	NA	NA	50.8	NA	NA	NA	NA	NA	NA	NA	NA	NA	NA	NA	NA	NA
201730002033031	0	0	0	0.666666666666667	0	0.333333333333333	0	201500099001023	0	2017300	3N	201704	2017	2	20170203	43759	3	201730002033	NA	NA	NA	152.6	NA	NA	NA	NA	NA	NA	NA	NA	NA	NA	NA	NA
201730002033032	0	0	0	0.666666666666667	0	0.333333333333333	0	201500099001023	0	2017300	3N	201704	2017	2	20170203	43759	3	201730002033	NA	NA	NA	119.9	NA	NA	NA	NA	NA	NA	NA	NA	NA	NA	NA	NA
201730002033033	0	0	0	0.666666666666667	0	0.333333333333333	0	201500099001023	0	2017300	3N	201704	2017	2	20170203	43759	3	201730002033	NA	NA	NA	144.4	NA	NA	NA	NA	NA	NA	NA	NA	NA	NA	NA	NA
201730002033034	0	0	0	0.666666666666667	0	0.333333333333333	0	201500099001023	0	2017300	3N	201704	2017	2	20170203	43759	3	201730002033	NA	NA	NA	165.1	NA	NA	NA	NA	NA	NA	NA	NA	NA	NA	NA	NA
201730002033035	0	0	0	0.666666666666667	0	0.333333333333333	0	201500099001023	0	2017300	3N	201704	2017	2	20170203	43759	3	201730002033	NA	NA	NA	113.8	NA	NA	NA	NA	NA	NA	NA	NA	NA	NA	NA	NA
201730002033036	0	0	0	0.666666666666667	0	0.333333333333333	0	201500099001023	0	2017300	3N	201704	2017	2	20170203	43759	3	201730002033	NA	NA	NA	100.1	NA	NA	NA	NA	NA	NA	NA	NA	NA	NA	NA	NA
201730002033037	0	0	0	0.666666666666667	0	0.333333333333333	0	201500099001023	0	2017300	3N	201704	2017	2	20170203	43759	3	201730002033	NA	NA	NA	137.5	NA	NA	NA	NA	NA	NA	NA	NA	NA	NA	NA	NA
201730002033038	0	0	0	0.666666666666667	0	0.333333333333333	0	201500099001023	0	2017300	3N	201704	2017	2	20170203	43759	3	201730002033	NA	NA	NA	147	NA	NA	NA	NA	NA	NA	NA	NA	NA	NA	NA	NA
201730002033039	0	0	0	0.666666666666667	0	0.333333333333333	0	201500099001023	0	2017300	3N	201704	2017	2	20170203	43759	3	201730002033	NA	NA	NA	111.2	NA	NA	NA	NA	NA	NA	NA	NA	NA	NA	NA	NA
201730002033040	0	0	0	0.666666666666667	0	0.333333333333333	0	201500099001023	0	2017300	3N	201704	2017	2	20170203	43759	3	201730002033	NA	NA	NA	140.3	NA	NA	NA	NA	NA	NA	NA	NA	NA	NA	NA	NA
201730002033041	0	0	0	0.666666666666667	0	0.333333333333333	0	201500099001023	0	2017300	3N	201704	2017	2	20170203	43759	3	201730002033	NA	NA	NA	150.7	NA	NA	NA	NA	NA	NA	NA	NA	NA	NA	NA	NA
201730002033042	0	0	0	0.666666666666667	0	0.333333333333333	0	201500099001023	0	2017300	3N	201704	2017	2	20170203	43759	3	201730002033	NA	NA	NA	96.1	NA	NA	NA	NA	NA	NA	NA	NA	NA	NA	NA	NA
201730002033043	0	0	0	0.666666666666667	0	0.333333333333333	0	201500099001023	0	2017300	3N	201704	2017	2	20170203	43759	3	201730002033	NA	NA	NA	120.3	NA	NA	NA	NA	NA	NA	NA	NA	NA	NA	NA	NA
201730002033044	0	0	0	0.666666666666667	0	0.333333333333333	0	201500099001023	0	2017300	3N	201704	2017	2	20170203	43759	3	201730002033	NA	NA	NA	168.9	NA	NA	NA	NA	NA	NA	NA	NA	NA	NA	NA	NA
201730002033045	0	0	0	0.666666666666667	0	0.333333333333333	0	201500099001023	0	2017300	3N	201704	2017	2	20170203	43759	3	201730002033	NA	NA	NA	138	NA	NA	NA	NA	NA	NA	NA	NA	NA	NA	NA	NA
201730002033046	0	0	0	0.666666666666667	0	0.333333333333333	0	201500099001023	0	2017300	3N	201704	2017	2	20170203	43647	3	201730002033	NA	NA	NA	NA	NA	NA	NA	NA	NA	NA	NA	NA	NA	NA	NA	NA
201730002033047	0	0	0	0.666666666666667	0	0.333333333333333	0	201500099001023	0	2017300	3N	201704	2017	2	20170203	43647	3	201730002033	NA	NA	NA	NA	NA	NA	NA	NA	NA	NA	NA	NA	NA	NA	NA	NA
201730002033048	0	0	0	0.666666666666667	0	0.333333333333333	0	201500099001023	0	2017300	3N	201704	2017	2	20170203	43647	3	201730002033	NA	NA	NA	NA	NA	NA	NA	NA	NA	NA	NA	NA	NA	NA	NA	NA
201730002033049	0	0	0	0.666666666666667	0	0.333333333333333	0	201500099001023	0	2017300	3N	201704	2017	2	20170203	43647	3	201730002033	NA	NA	NA	NA	NA	NA	NA	NA	NA	NA	NA	NA	NA	NA	NA	NA
201730002033050	0	0	0	0.666666666666667	0	0.333333333333333	0	201500099001023	0	2017300	3N	201704	2017	2	20170203	43647	3	201730002033	NA	NA	NA	NA	NA	NA	NA	NA	NA	NA	NA	NA	NA	NA	NA	NA
201730002033051	0	0	0	0.666666666666667	0	0.333333333333333	0	201500099001023	0	2017300	3N	201704	2017	2	20170203	43647	3	201730002033	NA	NA	NA	NA	NA	NA	NA	NA	NA	NA	NA	NA	NA	NA	NA	NA
201730002033052	0	0	0	0.666666666666667	0	0.333333333333333	0	201500099001023	0	2017300	3N	201704	2017	2	20170203	43647	3	201730002033	NA	NA	NA	NA	NA	NA	NA	NA	NA	NA	NA	NA	NA	NA	NA	NA
201730002033053	0	0	0	0.666666666666667	0	0.333333333333333	0	201500099001023	0	2017300	3N	201704	2017	2	20170203	43647	3	201730002033	NA	NA	NA	NA	NA	NA	NA	NA	NA	NA	NA	NA	NA	NA	NA	NA
201730002033054	0	0	0	0.666666666666667	0	0.333333333333333	0	201500099001023	0	2017300	3N	201704	2017	2	20170203	43647	3	201730002033	NA	NA	NA	NA	NA	NA	NA	NA	NA	NA	NA	NA	NA	NA	NA	NA
201730002033055	0	0	0	0.666666666666667	0	0.333333333333333	0	201500099001023	0	2017300	3N	201704	2017	2	20170203	43647	3	201730002033	NA	NA	NA	NA	NA	NA	NA	NA	NA	NA	NA	NA	NA	NA	NA	NA
201730002033056	0	0	0	0.666666666666667	0	0.333333333333333	0	201500099001023	0	2017300	3N	201704	2017	2	20170203	43647	3	201730002033	NA	NA	NA	NA	NA	NA	NA	NA	NA	NA	NA	NA	NA	NA	NA	NA
201730002033057	0	0	0	0.666666666666667	0	0.333333333333333	0	201500099001023	0	2017300	3N	201704	2017	2	20170203	43647	3	201730002033	NA	NA	NA	NA	NA	NA	NA	NA	NA	NA	NA	NA	NA	NA	NA	NA
201730002033058	0	0	0	0.666666666666667	0	0.333333333333333	0	201500099001023	0	2017300	3N	201704	2017	2	20170203	43647	3	201730002033	NA	NA	NA	NA	NA	NA	NA	NA	NA	NA	NA	NA	NA	NA	NA	NA
201730002033059	0	0	0	0.666666666666667	0	0.333333333333333	0	201500099001023	0	2017300	3N	201704	2017	2	20170203	43647	3	201730002033	NA	NA	NA	NA	NA	NA	NA	NA	NA	NA	NA	NA	NA	NA	NA	NA
201730002033060	0	0	0	0.666666666666667	0	0.333333333333333	0	201500099001023	0	2017300	3N	201704	2017	2	20170203	43647	3	201730002033	NA	NA	NA	NA	NA	NA	NA	NA	NA	NA	NA	NA	NA	NA	NA	NA
201730002033501	0	0	0	0.666666666666667	0	0.333333333333333	0	201500099001023	0	2017300	3N	201704	2017	2	20170203	1	3	201730002033	NA	NA	NA	NA	NA	NA	NA	NA	NA	NA	NA	NA	NA	NA	NA	NA
201730002033502	0	0	0	0.666666666666667	0	0.333333333333333	0	201500099001023	0	2017300	3N	201704	2017	2	20170203	1	3	201730002033	NA	NA	NA	NA	NA	NA	NA	NA	NA	NA	NA	NA	NA	NA	NA	NA
201730002033503	0	0	0	0.666666666666667	0	0.333333333333333	0	201500099001023	0	2017300	3N	201704	2017	2	20170203	1	3	201730002033	NA	NA	NA	NA	NA	NA	NA	NA	NA	NA	NA	NA	NA	NA	NA	NA
201730002033504	0	0	0	0.666666666666667	0	0.333333333333333	0	201500099001023	0	2017300	3N	201704	2017	2	20170203	1	3	201730002033	NA	NA	NA	NA	NA	NA	NA	NA	NA	NA	NA	NA	NA	NA	NA	NA
201730002033505	0	0	0	0.666666666666667	0	0.333333333333333	0	201500099001023	0	2017300	3N	201704	2017	2	20170203	1	3	201730002033	NA	NA	NA	NA	NA	NA	NA	NA	NA	NA	NA	NA	NA	NA	NA	NA
201730002033506	0	0	0	0.666666666666667	0	0.333333333333333	0	201500099001023	0	2017300	3N	201704	2017	2	20170203	1	3	201730002033	NA	NA	NA	NA	NA	NA	NA	NA	NA	NA	NA	NA	NA	NA	NA	NA
201730002033507	0	0	0	0.666666666666667	0	0.333333333333333	0	201500099001023	0	2017300	3N	201704	2017	2	20170203	1	3	201730002033	NA	NA	NA	NA	NA	NA	NA	NA	NA	NA	NA	NA	NA	NA	NA	NA
201730002033508	0	0	0	0.666666666666667	0	0.333333333333333	0	201500099001023	0	2017300	3N	201704	2017	2	20170203	1	3	201730002033	NA	NA	NA	NA	NA	NA	NA	NA	NA	NA	NA	NA	NA	NA	NA	NA
201730002033509	0	0	0	0.666666666666667	0	0.333333333333333	0	201500099001023	0	2017300	3N	201704	2017	2	20170203	1	3	201730002033	NA	NA	NA	NA	NA	NA	NA	NA	NA	NA	NA	NA	NA	NA	NA	NA
201730002033510	0	0	0	0.666666666666667	0	0.333333333333333	0	201500099001023	0	2017300	3N	201704	2017	2	20170203	1	3	201730002033	NA	NA	NA	NA	NA	NA	NA	NA	NA	NA	NA	NA	NA	NA	NA	NA
201730002033511	0	0	0	0.666666666666667	0	0.333333333333333	0	201500099001023	0	2017300	3N	201704	2017	2	20170203	1	3	201730002033	NA	NA	NA	NA	NA	NA	NA	NA	NA	NA	NA	NA	NA	NA	NA	NA
201730002033512	0	0	0	0.666666666666667	0	0.333333333333333	0	201500099001023	0	2017300	3N	201704	2017	2	20170203	1	3	201730002033	NA	NA	NA	NA	NA	NA	NA	NA	NA	NA	NA	NA	NA	NA	NA	NA
201730002033513	0	0	0	0.666666666666667	0	0.333333333333333	0	201500099001023	0	2017300	3N	201704	2017	2	20170203	1	3	201730002033	NA	NA	NA	NA	NA	NA	NA	NA	NA	NA	NA	NA	NA	NA	NA	NA
201730002033514	0	0	0	0.666666666666667	0	0.333333333333333	0	201500099001023	0	2017300	3N	201704	2017	2	20170203	1	3	201730002033	NA	NA	NA	NA	NA	NA	NA	NA	NA	NA	NA	NA	NA	NA	NA	NA
201730002033515	0	0	0	0.666666666666667	0	0.333333333333333	0	201500099001023	0	2017300	3N	201704	2017	2	20170203	1	3	201730002033	NA	NA	NA	NA	NA	NA	NA	NA	NA	NA	NA	NA	NA	NA	NA	NA
201730002033516	0	0	0	0.666666666666667	0	0.333333333333333	0	201500099001023	0	2017300	3N	201704	2017	2	20170203	1	3	201730002033	NA	NA	NA	NA	NA	NA	NA	NA	NA	NA	NA	NA	NA	NA	NA	NA
201730002033517	0	0	0	0.666666666666667	0	0.333333333333333	0	201500099001023	0	2017300	3N	201704	2017	2	20170203	1	3	201730002033	NA	NA	NA	NA	NA	NA	NA	NA	NA	NA	NA	NA	NA	NA	NA	NA
201730002033518	0	0	0	0.666666666666667	0	0.333333333333333	0	201500099001023	0	2017300	3N	201704	2017	2	20170203	1	3	201730002033	NA	NA	NA	NA	NA	NA	NA	NA	NA	NA	NA	NA	NA	NA	NA	NA
201730002033519	0	0	0	0.666666666666667	0	0.333333333333333	0	201500099001023	0	2017300	3N	201704	2017	2	20170203	1	3	201730002033	NA	NA	NA	NA	NA	NA	NA	NA	NA	NA	NA	NA	NA	NA	NA	NA
201730002033520	0	0	0	0.666666666666667	0	0.333333333333333	0	201500099001023	0	2017300	3N	201704	2017	2	20170203	1	3	201730002033	NA	NA	NA	NA	NA	NA	NA	NA	NA	NA	NA	NA	NA	NA	NA	NA
201730002033521	0	0	0	0.666666666666667	0	0.333333333333333	0	201500099001023	0	2017300	3N	201704	2017	2	20170203	1	3	201730002033	NA	NA	NA	NA	NA	NA	NA	NA	NA	NA	NA	NA	NA	NA	NA	NA
201730002033522	0	0	0	0.666666666666667	0	0.333333333333333	0	201500099001023	0	2017300	3N	201704	2017	2	20170203	1	3	201730002033	NA	NA	NA	NA	NA	NA	NA	NA	NA	NA	NA	NA	NA	NA	NA	NA
201730002033523	0	0	0	0.666666666666667	0	0.333333333333333	0	201500099001023	0	2017300	3N	201704	2017	2	20170203	1	3	201730002033	NA	NA	NA	NA	NA	NA	NA	NA	NA	NA	NA	NA	NA	NA	NA	NA
201730002033524	0	0	0	0.666666666666667	0	0.333333333333333	0	201500099001023	0	2017300	3N	201704	2017	2	20170203	1	3	201730002033	NA	NA	NA	NA	NA	NA	NA	NA	NA	NA	NA	NA	NA	NA	NA	NA
201730002033525	0	0	0	0.666666666666667	0	0.333333333333333	0	201500099001023	0	2017300	3N	201704	2017	2	20170203	1	3	201730002033	NA	NA	NA	NA	NA	NA	NA	NA	NA	NA	NA	NA	NA	NA	NA	NA
201730002033526	0	0	0	0.666666666666667	0	0.333333333333333	0	201500099001023	0	2017300	3N	201704	2017	2	20170203	1	3	201730002033	NA	NA	NA	NA	NA	NA	NA	NA	NA	NA	NA	NA	NA	NA	NA	NA
201730002033527	0	0	0	0.666666666666667	0	0.333333333333333	0	201500099001023	0	2017300	3N	201704	2017	2	20170203	1	3	201730002033	NA	NA	NA	NA	NA	NA	NA	NA	NA	NA	NA	NA	NA	NA	NA	NA
201730002033528	0	0	0	0.666666666666667	0	0.333333333333333	0	201500099001023	0	2017300	3N	201704	2017	2	20170203	1	3	201730002033	NA	NA	NA	NA	NA	NA	NA	NA	NA	NA	NA	NA	NA	NA	NA	NA
201730002033529	0	0	0	0.666666666666667	0	0.333333333333333	0	201500099001023	0	2017300	3N	201704	2017	2	20170203	1	3	201730002033	NA	NA	NA	NA	NA	NA	NA	NA	NA	NA	NA	NA	NA	NA	NA	NA
201730002033530	0	0	0	0.666666666666667	0	0.333333333333333	0	201500099001023	0	2017300	3N	201704	2017	2	20170203	1	3	201730002033	NA	NA	NA	NA	NA	NA	NA	NA	NA	NA	NA	NA	NA	NA	NA	NA
201730002033531	0	0	0	0.666666666666667	0	0.333333333333333	0	201500099001023	0	2017300	3N	201704	2017	2	20170203	1	3	201730002033	NA	NA	NA	NA	NA	NA	NA	NA	NA	1	NA	NA	NA	NA	NA	NA
201730002033532	0	0	0	0.666666666666667	0	0.333333333333333	0	201500099001023	0	2017300	3N	201704	2017	2	20170203	1	3	201730002033	NA	NA	NA	NA	NA	NA	NA	NA	NA	1	NA	NA	NA	NA	NA	NA
201730002033533	0	0	0	0.666666666666667	0	0.333333333333333	0	201500099001023	0	2017300	3N	201704	2017	2	20170203	1	3	201730002033	NA	NA	NA	NA	NA	NA	NA	NA	NA	1	NA	NA	NA	NA	NA	NA
201730002033534	0	0	0	0.666666666666667	0	0.333333333333333	0	201500099001023	0	2017300	3N	201704	2017	2	20170203	1	3	201730002033	NA	NA	NA	NA	NA	NA	NA	NA	NA	1	NA	NA	NA	NA	NA	NA
201730002033535	0	0	0	0.666666666666667	0	0.333333333333333	0	201500099001023	0	2017300	3N	201704	2017	2	20170203	1	3	201730002033	NA	NA	NA	NA	NA	NA	NA	NA	NA	1	NA	NA	NA	NA	NA	NA
201730002033536	0	0	0	0.666666666666667	0	0.333333333333333	0	201500099001023	0	2017300	3N	201704	2017	2	20170203	1	3	201730002033	NA	NA	NA	NA	NA	NA	NA	NA	NA	1	NA	NA	NA	NA	NA	NA
201730002033537	0	0	0	0.666666666666667	0	0.333333333333333	0	201500099001023	0	2017300	3N	201704	2017	2	20170203	1	3	201730002033	NA	NA	NA	NA	NA	NA	NA	NA	NA	1	NA	NA	NA	NA	NA	NA
201730002033538	0	0	0	0.666666666666667	0	0.333333333333333	0	201500099001023	0	2017300	3N	201704	2017	2	20170203	1	3	201730002033	NA	NA	NA	NA	NA	NA	NA	NA	NA	1	NA	NA	NA	NA	NA	NA
201730002033539	0	0	0	0.666666666666667	0	0.333333333333333	0	201500099001023	0	2017300	3N	201704	2017	2	20170203	1	3	201730002033	NA	NA	NA	NA	NA	NA	NA	NA	NA	1	NA	NA	NA	NA	NA	NA
201730002033540	0	0	0	0.666666666666667	0	0.333333333333333	0	201500099001023	0	2017300	3N	201704	2017	2	20170203	1	3	201730002033	NA	NA	NA	NA	NA	NA	NA	NA	NA	1	NA	NA	NA	NA	NA	NA
201730002033541	0	0	0	0.666666666666667	0	0.333333333333333	0	201500099001023	0	2017300	3N	201704	2017	2	20170203	1	3	201730002033	NA	NA	NA	NA	NA	NA	NA	NA	NA	1	NA	NA	NA	NA	NA	NA
201730002033542	0	0	0	0.666666666666667	0	0.333333333333333	0	201500099001023	0	2017300	3N	201704	2017	2	20170203	1	3	201730002033	NA	NA	NA	NA	NA	NA	NA	NA	NA	1	NA	NA	NA	NA	NA	NA
201730002033543	0	0	0	0.666666666666667	0	0.333333333333333	0	201500099001023	0	2017300	3N	201704	2017	2	20170203	1	3	201730002033	NA	NA	NA	NA	NA	NA	NA	NA	NA	1	NA	NA	NA	NA	NA	NA
201730002033544	0	0	0	0.666666666666667	0	0.333333333333333	0	201500099001023	0	2017300	3N	201704	2017	2	20170203	1	3	201730002033	NA	NA	NA	NA	NA	NA	NA	NA	NA	1	NA	NA	NA	NA	NA	NA
201730002033545	0	0	0	0.666666666666667	0	0.333333333333333	0	201500099001023	0	2017300	3N	201704	2017	2	20170203	1	3	201730002033	NA	NA	NA	NA	NA	NA	NA	NA	NA	1	NA	NA	NA	NA	NA	NA
201730002033546	0	0	0	0.666666666666667	0	0.333333333333333	0	201500099001023	0	2017300	3N	201704	2017	2	20170203	1	3	201730002033	NA	NA	NA	NA	NA	NA	NA	NA	NA	1	NA	NA	NA	1	NA	NA
201730002033547	0	0	0	0.666666666666667	0	0.333333333333333	0	201500099001023	0	2017300	3N	201704	2017	2	20170203	1	3	201730002033	NA	NA	NA	NA	NA	NA	NA	NA	NA	1	NA	NA	NA	1	NA	NA
201730002033548	0	0	0	0.666666666666667	0	0.333333333333333	0	201500099001023	0	2017300	3N	201704	2017	2	20170203	1	3	201730002033	NA	NA	NA	NA	NA	NA	NA	NA	NA	1	NA	NA	NA	1	NA	NA
201730002033549	0	0	0	0.666666666666667	0	0.333333333333333	0	201500099001023	0	2017300	3N	201704	2017	2	20170203	1	3	201730002033	NA	NA	NA	NA	NA	NA	NA	NA	NA	1	NA	NA	NA	1	NA	NA
201730002033550	0	0	0	0.666666666666667	0	0.333333333333333	0	201500099001023	0	2017300	3N	201704	2017	2	20170203	1	3	201730002033	NA	NA	NA	NA	NA	NA	NA	NA	NA	1	NA	NA	NA	1	NA	NA
201730002033551	0	0	0	0.666666666666667	0	0.333333333333333	0	201500099001023	0	2017300	3N	201704	2017	2	20170203	1	3	201730002033	NA	NA	NA	NA	NA	NA	NA	NA	NA	1	NA	NA	NA	1	NA	NA
201730002033552	0	0	0	0.666666666666667	0	0.333333333333333	0	201500099001023	0	2017300	3N	201704	2017	2	20170203	1	3	201730002033	NA	NA	NA	NA	NA	NA	NA	NA	NA	1	NA	NA	NA	1	NA	NA
201730002033553	0	0	0	0.666666666666667	0	0.333333333333333	0	201500099001023	0	2017300	3N	201704	2017	2	20170203	1	3	201730002033	NA	NA	NA	NA	NA	NA	NA	NA	NA	1	NA	NA	NA	1	NA	NA
201730002033554	0	0	0	0.666666666666667	0	0.333333333333333	0	201500099001023	0	2017300	3N	201704	2017	2	20170203	1	3	201730002033	NA	NA	NA	NA	NA	NA	NA	NA	NA	1	NA	NA	NA	1	NA	NA
201730002033555	0	0	0	0.666666666666667	0	0.333333333333333	0	201500099001023	0	2017300	3N	201704	2017	2	20170203	1	3	201730002033	NA	NA	NA	NA	NA	NA	NA	NA	NA	1	NA	NA	NA	1	NA	NA
201730002033556	0	0	0	0.666666666666667	0	0.333333333333333	0	201500099001023	0	2017300	3N	201704	2017	2	20170203	1	3	201730002033	NA	NA	NA	NA	NA	NA	NA	NA	NA	1	NA	NA	NA	1	NA	NA
201730002033557	0	0	0	0.666666666666667	0	0.333333333333333	0	201500099001023	0	2017300	3N	201704	2017	2	20170203	1	3	201730002033	NA	NA	NA	NA	NA	NA	NA	NA	NA	1	NA	NA	NA	1	NA	NA
201730002033558	0	0	0	0.666666666666667	0	0.333333333333333	0	201500099001023	0	2017300	3N	201704	2017	2	20170203	1	3	201730002033	NA	NA	NA	NA	NA	NA	NA	NA	NA	1	NA	NA	NA	1	NA	NA
201730002033559	0	0	0	0.666666666666667	0	0.333333333333333	0	201500099001023	0	2017300	3N	201704	2017	2	20170203	1	3	201730002033	NA	NA	NA	NA	NA	NA	NA	NA	NA	1	NA	NA	NA	1	NA	NA
201730002033560	0	0	0	0.666666666666667	0	0.333333333333333	0	201500099001023	0	2017300	3N	201704	2017	2	20170203	1	3	201730002033	NA	NA	NA	NA	NA	NA	NA	NA	NA	1	NA	NA	NA	1	NA	NA
201730002033561	0	0	0	0.666666666666667	0	0.333333333333333	0	201500099001023	0	2017300	3N	201704	2017	2	20170203	1	3	201730002033	NA	NA	NA	NA	NA	NA	NA	NA	NA	1	NA	NA	NA	1	NA	NA
201730002033562	0	0	0	0.666666666666667	0	0.333333333333333	0	201500099001023	0	2017300	3N	201704	2017	2	20170203	1	3	201730002033	NA	NA	NA	NA	NA	NA	NA	NA	NA	1	NA	NA	NA	1	NA	NA
201730002033563	0	0	0	0.666666666666667	0	0.333333333333333	0	201500099001023	0	2017300	3N	201704	2017	2	20170203	1	3	201730002033	NA	NA	NA	NA	NA	NA	NA	NA	NA	1	NA	NA	NA	1	NA	NA
201730002033564	0	0	0	0.666666666666667	0	0.333333333333333	0	201500099001023	0	2017300	3N	201704	2017	2	20170203	1	3	201730002033	NA	NA	NA	NA	NA	NA	NA	NA	NA	1	NA	NA	NA	1	NA	NA
201730002033565	0	0	0	0.666666666666667	0	0.333333333333333	0	201500099001023	0	2017300	3N	201704	2017	2	20170203	1	3	201730002033	NA	NA	NA	NA	NA	NA	NA	NA	NA	1	NA	NA	NA	1	NA	NA
201730002033566	0	0	0	0.666666666666667	0	0.333333333333333	0	201500099001023	0	2017300	3N	201704	2017	2	20170203	1	3	201730002033	NA	NA	NA	NA	NA	NA	NA	NA	NA	1	NA	NA	NA	1	NA	NA
201730002033567	0	0	0	0.666666666666667	0	0.333333333333333	0	201500099001023	0	2017300	3N	201704	2017	2	20170203	1	3	201730002033	NA	NA	NA	NA	NA	NA	NA	NA	NA	1	NA	NA	NA	1	NA	NA
201730002033568	0	0	0	0.666666666666667	0	0.333333333333333	0	201500099001023	0	2017300	3N	201704	2017	2	20170203	1	3	201730002033	NA	NA	NA	NA	NA	NA	NA	NA	NA	1	NA	NA	NA	1	NA	NA
201730002033569	0	0	0	0.666666666666667	0	0.333333333333333	0	201500099001023	0	2017300	3N	201704	2017	2	20170203	1	3	201730002033	NA	NA	NA	NA	NA	NA	NA	NA	NA	1	NA	NA	NA	1	NA	NA
201730002033570	0	0	0	0.666666666666667	0	0.333333333333333	0	201500099001023	0	2017300	3N	201704	2017	2	20170203	1	3	201730002033	NA	NA	NA	NA	NA	NA	NA	NA	NA	1	NA	NA	NA	1	NA	NA
201730002033571	0	0	0	0.666666666666667	0	0.333333333333333	0	201500099001023	0	2017300	3N	201704	2017	2	20170203	1	3	201730002033	NA	NA	NA	NA	NA	NA	NA	NA	NA	1	NA	NA	NA	1	NA	NA
201730002033572	0	0	0	0.666666666666667	0	0.333333333333333	0	201500099001023	0	2017300	3N	201704	2017	2	20170203	1	3	201730002033	NA	NA	NA	NA	NA	NA	NA	NA	NA	1	NA	NA	NA	1	NA	NA
201730002033573	0	0	0	0.666666666666667	0	0.333333333333333	0	201500099001023	0	2017300	3N	201704	2017	2	20170203	1	3	201730002033	NA	NA	NA	NA	NA	NA	NA	NA	NA	1	NA	NA	NA	1	NA	NA
201730002033574	0	0	0	0.666666666666667	0	0.333333333333333	0	201500099001023	0	2017300	3N	201704	2017	2	20170203	1	3	201730002033	NA	NA	NA	NA	NA	NA	NA	NA	NA	1	NA	NA	NA	1	NA	NA
201730002033575	0	0	0	0.666666666666667	0	0.333333333333333	0	201500099001023	0	2017300	3N	201704	2017	2	20170203	1	3	201730002033	NA	NA	NA	NA	NA	NA	NA	NA	NA	1	NA	NA	NA	1	NA	NA
201730002033576	0	0	0	0.666666666666667	0	0.333333333333333	0	201500099001023	0	2017300	3N	201704	2017	2	20170203	1	3	201730002033	NA	NA	NA	NA	NA	NA	NA	NA	NA	1	NA	NA	NA	1	NA	NA
201730002033577	0	0	0	0.666666666666667	0	0.333333333333333	0	201500099001023	0	2017300	3N	201704	2017	2	20170203	1	3	201730002033	NA	NA	NA	NA	NA	NA	NA	NA	NA	1	NA	NA	NA	1	NA	NA
201730002033578	0	0	0	0.666666666666667	0	0.333333333333333	0	201500099001023	0	2017300	3N	201704	2017	2	20170203	1	3	201730002033	NA	NA	NA	NA	NA	NA	NA	NA	NA	1	NA	NA	NA	1	NA	NA
201730002033579	0	0	0	0.666666666666667	0	0.333333333333333	0	201500099001023	0	2017300	3N	201704	2017	2	20170203	1	3	201730002033	NA	NA	NA	NA	NA	NA	NA	NA	NA	1	NA	NA	NA	1	NA	NA
201730002033580	0	0	0	0.666666666666667	0	0.333333333333333	0	201500099001023	0	2017300	3N	201704	2017	2	20170203	1	3	201730002033	NA	NA	NA	NA	NA	NA	NA	NA	NA	1	NA	NA	NA	1	NA	NA
201730002033581	0	0	0	0.666666666666667	0	0.333333333333333	0	201500099001023	0	2017300	3N	201704	2017	2	20170203	1	3	201730002033	NA	NA	NA	NA	NA	NA	NA	NA	NA	1	NA	NA	NA	1	NA	NA
201730002033582	0	0	0	0.666666666666667	0	0.333333333333333	0	201500099001023	0	2017300	3N	201704	2017	2	20170203	1	3	201730002033	NA	NA	NA	NA	NA	NA	NA	NA	NA	1	NA	NA	NA	1	NA	NA
201730002033583	0	0	0	0.666666666666667	0	0.333333333333333	0	201500099001023	0	2017300	3N	201704	2017	2	20170203	1	3	201730002033	NA	NA	NA	NA	NA	NA	NA	NA	NA	1	NA	NA	NA	1	NA	NA
201730002033584	0	0	0	0.666666666666667	0	0.333333333333333	0	201500099001023	0	2017300	3N	201704	2017	2	20170203	1	3	201730002033	NA	NA	NA	NA	NA	NA	NA	NA	NA	1	NA	NA	NA	1	NA	NA
201730002033585	0	0	0	0.666666666666667	0	0.333333333333333	0	201500099001023	0	2017300	3N	201704	2017	2	20170203	1	3	201730002033	NA	NA	NA	NA	NA	NA	NA	NA	NA	1	NA	NA	NA	1	NA	NA
201730002033586	0	0	0	0.666666666666667	0	0.333333333333333	0	201500099001023	0	2017300	3N	201704	2017	2	20170203	1	3	201730002033	NA	NA	NA	NA	NA	NA	NA	NA	NA	1	NA	NA	NA	1	NA	NA
201730002033587	0	0	0	0.666666666666667	0	0.333333333333333	0	201500099001023	0	2017300	3N	201704	2017	2	20170203	1	3	201730002033	NA	NA	NA	NA	NA	NA	NA	NA	NA	1	NA	NA	NA	1	NA	NA
201730002033588	0	0	0	0.666666666666667	0	0.333333333333333	0	201500099001023	0	2017300	3N	201704	2017	2	20170203	1	3	201730002033	NA	NA	NA	NA	NA	NA	NA	NA	NA	1	NA	NA	NA	1	NA	NA
201730002033589	0	0	0	0.666666666666667	0	0.333333333333333	0	201500099001023	0	2017300	3N	201704	2017	2	20170203	1	3	201730002033	NA	NA	NA	NA	NA	NA	NA	NA	NA	1	NA	NA	NA	1	NA	NA
201730002033590	0	0	0	0.666666666666667	0	0.333333333333333	0	201500099001023	0	2017300	3N	201704	2017	2	20170203	1	3	201730002033	NA	NA	NA	NA	NA	NA	NA	NA	NA	1	NA	NA	NA	1	NA	NA
201730002033591	0	0	0	0.666666666666667	0	0.333333333333333	0	201500099001023	0	2017300	3N	201704	2017	2	20170203	1	3	201730002033	NA	NA	NA	NA	NA	NA	NA	NA	NA	1	NA	NA	NA	1	NA	NA
201730002033592	0	0	0	0.666666666666667	0	0.333333333333333	0	201500099001023	0	2017300	3N	201704	2017	2	20170203	1	3	201730002033	NA	NA	NA	NA	NA	NA	NA	NA	NA	1	NA	NA	NA	1	NA	NA
201730002033593	0	0	0	0.666666666666667	0	0.333333333333333	0	201500099001023	0	2017300	3N	201704	2017	2	20170203	1	3	201730002033	NA	NA	NA	NA	NA	NA	NA	NA	NA	1	NA	NA	NA	1	NA	NA
201730002033594	0	0	0	0.666666666666667	0	0.333333333333333	0	201500099001023	0	2017300	3N	201704	2017	2	20170203	1	3	201730002033	NA	NA	NA	NA	NA	NA	NA	NA	NA	1	NA	NA	NA	1	NA	NA
201730002033595	0	0	0	0.666666666666667	0	0.333333333333333	0	201500099001023	0	2017300	3N	201704	2017	2	20170203	1	3	201730002033	NA	NA	NA	NA	NA	NA	NA	NA	NA	1	NA	NA	NA	1	NA	NA
201730002033596	0	0	0	0.666666666666667	0	0.333333333333333	0	201500099001023	0	2017300	3N	201704	2017	2	20170203	1	3	201730002033	NA	NA	NA	NA	NA	NA	NA	NA	NA	1	NA	NA	NA	1	NA	NA
201730002033597	0	0	0	0.666666666666667	0	0.333333333333333	0	201500099001023	0	2017300	3N	201704	2017	2	20170203	1	3	201730002033	NA	NA	NA	NA	NA	NA	NA	NA	NA	1	NA	NA	NA	1	NA	NA
201730002033598	0	0	0	0.666666666666667	0	0.333333333333333	0	201500099001023	0	2017300	3N	201704	2017	2	20170203	1	3	201730002033	NA	NA	NA	NA	NA	NA	NA	NA	NA	1	NA	NA	NA	1	NA	NA
201730002033599	0	0	0	0.666666666666667	0	0.333333333333333	0	201500099001023	0	2017300	3N	201704	2017	2	20170203	1	3	201730002033	NA	NA	NA	NA	NA	NA	NA	NA	NA	1	NA	NA	NA	1	NA	NA
201730002033600	0	0	0	0.666666666666667	0	0.333333333333333	0	201500099001023	0	2017300	3N	201704	2017	2	20170203	1	3	201730002033	NA	NA	NA	NA	NA	NA	NA	NA	NA	1	NA	NA	NA	1	NA	NA
201730002033601	0	0	0	0.666666666666667	0	0.333333333333333	0	201500099001023	0	2017300	3N	201704	2017	2	20170203	1	3	201730002033	NA	NA	NA	NA	NA	NA	NA	NA	NA	1	NA	NA	NA	1	NA	NA
201730002033602	0	0	0	0.666666666666667	0	0.333333333333333	0	201500099001023	0	2017300	3N	201704	2017	2	20170203	1	3	201730002033	NA	NA	NA	NA	NA	NA	NA	NA	NA	1	NA	NA	NA	1	NA	NA
201730002033603	0	0	0	0.666666666666667	0	0.333333333333333	0	201500099001023	0	2017300	3N	201704	2017	2	20170203	1	3	201730002033	NA	NA	NA	NA	NA	NA	NA	NA	NA	1	NA	NA	NA	1	NA	NA
201730002033604	0	0	0	0.666666666666667	0	0.333333333333333	0	201500099001023	0	2017300	3N	201704	2017	2	20170203	1	3	201730002033	NA	NA	NA	NA	NA	NA	NA	NA	NA	1	NA	NA	NA	1	NA	NA
201730002033605	0	0	0	0.666666666666667	0	0.333333333333333	0	201500099001023	0	2017300	3N	201704	2017	2	20170203	1	3	201730002033	NA	NA	NA	NA	NA	NA	NA	NA	NA	1	NA	NA	NA	1	NA	NA
201730002033606	0	0	0	0.666666666666667	0	0.333333333333333	0	201500099001023	0	2017300	3N	201704	2017	2	20170203	1	3	201730002033	NA	NA	NA	NA	NA	NA	NA	NA	NA	1	NA	NA	NA	1	NA	NA
201730002033607	0	0	0	0.666666666666667	0	0.333333333333333	0	201500099001023	0	2017300	3N	201704	2017	2	20170203	1	3	201730002033	NA	NA	NA	NA	NA	NA	NA	NA	NA	1	NA	NA	NA	1	NA	NA
201730002033608	0	0	0	0.666666666666667	0	0.333333333333333	0	201500099001023	0	2017300	3N	201704	2017	2	20170203	1	3	201730002033	NA	NA	NA	NA	NA	NA	NA	NA	NA	1	NA	NA	NA	1	NA	NA
201730002033609	0	0	0	0.666666666666667	0	0.333333333333333	0	201500099001023	0	2017300	3N	201704	2017	2	20170203	1	3	201730002033	NA	NA	NA	NA	NA	NA	NA	NA	NA	1	NA	NA	NA	1	NA	NA
201730002033610	0	0	0	0.666666666666667	0	0.333333333333333	0	201500099001023	0	2017300	3N	201704	2017	2	20170203	1	3	201730002033	NA	NA	NA	NA	NA	NA	NA	NA	NA	1	NA	NA	NA	1	NA	NA
201730002033611	0	0	0	0.666666666666667	0	0.333333333333333	0	201500099001023	0	2017300	3N	201704	2017	2	20170203	1	3	201730002033	NA	NA	NA	NA	NA	NA	NA	NA	NA	1	NA	NA	NA	1	NA	NA
201730002033612	0	0	0	0.666666666666667	0	0.333333333333333	0	201500099001023	0	2017300	3N	201704	2017	2	20170203	1	3	201730002033	NA	NA	NA	NA	NA	NA	NA	NA	NA	1	NA	NA	NA	0	NA	NA
201730002033613	0	0	0	0.666666666666667	0	0.333333333333333	0	201500099001023	0	2017300	3N	201704	2017	2	20170203	1	3	201730002033	NA	NA	NA	NA	NA	NA	NA	NA	NA	1	NA	NA	NA	0	NA	NA
201730002033614	0	0	0	0.666666666666667	0	0.333333333333333	0	201500099001023	0	2017300	3N	201704	2017	2	20170203	1	3	201730002033	NA	NA	NA	NA	NA	NA	NA	NA	NA	1	NA	NA	NA	0	NA	NA
201730002033615	0	0	0	0.666666666666667	0	0.333333333333333	0	201500099001023	0	2017300	3N	201704	2017	2	20170203	1	3	201730002033	NA	NA	NA	NA	NA	NA	NA	NA	NA	NA	NA	NA	NA	0	NA	NA
201730002033616	0	0	0	0.666666666666667	0	0.333333333333333	0	201500099001023	0	2017300	3N	201704	2017	2	20170203	1	3	201730002033	NA	NA	NA	NA	NA	NA	NA	NA	NA	NA	NA	NA	NA	0	NA	NA
201730002033617	0	0	0	0.666666666666667	0	0.333333333333333	0	201500099001023	0	2017300	3N	201704	2017	2	20170203	1	3	201730002033	NA	NA	NA	NA	NA	NA	NA	NA	NA	NA	NA	NA	NA	0	NA	NA
201730002033618	0	0	0	0.666666666666667	0	0.333333333333333	0	201500099001023	0	2017300	3N	201704	2017	2	20170203	1	3	201730002033	NA	NA	NA	NA	NA	NA	NA	NA	NA	NA	NA	NA	NA	0	NA	NA
201730002033619	0	0	0	0.666666666666667	0	0.333333333333333	0	201500099001023	0	2017300	3N	201704	2017	2	20170203	1	3	201730002033	NA	NA	NA	NA	NA	NA	NA	NA	NA	NA	NA	NA	NA	0	NA	NA
201730002033620	0	0	0	0.666666666666667	0	0.333333333333333	0	201500099001023	0	2017300	3N	201704	2017	2	20170203	1	3	201730002033	NA	NA	NA	NA	NA	NA	NA	NA	NA	NA	NA	NA	NA	0	NA	NA
201730004013001	0	0	0	0.666666666666667	0	0.333333333333333	0	201500099001023	0	2017300	3N	201704	2017	4	20170403	43416	1	201730004013	NA	NA	NA	NA	NA	NA	NA	NA	NA	NA	NA	NA	NA	NA	NA	NA
201730004013002	0	0	0	0.666666666666667	0	0.333333333333333	0	201500099001023	0	2017300	3N	201704	2017	4	20170403	43416	1	201730004013	NA	NA	NA	NA	NA	NA	NA	NA	NA	NA	NA	NA	NA	NA	NA	NA
201730004013003	0	0	0	0.666666666666667	0	0.333333333333333	0	201500099001023	0	2017300	3N	201704	2017	4	20170403	43416	1	201730004013	NA	NA	NA	NA	NA	NA	NA	NA	NA	NA	NA	NA	NA	NA	NA	NA
201730004013004	0	0	0	0.666666666666667	0	0.333333333333333	0	201500099001023	0	2017300	3N	201704	2017	4	20170403	43416	1	201730004013	NA	NA	NA	NA	NA	NA	NA	NA	NA	NA	NA	NA	NA	NA	NA	NA
201730004013005	0	0	0	0.666666666666667	0	0.333333333333333	0	201500099001023	0	2017300	3N	201704	2017	4	20170403	43416	1	201730004013	NA	NA	NA	NA	NA	NA	NA	NA	NA	NA	NA	NA	NA	NA	NA	NA
201730004013006	0	0	0	0.666666666666667	0	0.333333333333333	0	201500099001023	0	2017300	3N	201704	2017	4	20170403	43416	1	201730004013	NA	NA	NA	NA	NA	NA	NA	NA	NA	NA	NA	NA	NA	NA	NA	NA
201730004013007	0	0	0	0.666666666666667	0	0.333333333333333	0	201500099001023	0	2017300	3N	201704	2017	4	20170403	43416	1	201730004013	NA	NA	NA	NA	NA	NA	NA	NA	NA	NA	NA	NA	NA	NA	NA	NA
201730004013008	0	0	0	0.666666666666667	0	0.333333333333333	0	201500099001023	0	2017300	3N	201704	2017	4	20170403	43416	1	201730004013	NA	NA	NA	NA	NA	NA	NA	NA	NA	NA	NA	NA	NA	NA	NA	NA
201730004013009	0	0	0	0.666666666666667	0	0.333333333333333	0	201500099001023	0	2017300	3N	201704	2017	4	20170403	43416	1	201730004013	NA	NA	NA	NA	NA	NA	NA	NA	NA	NA	NA	NA	NA	NA	NA	NA
201730004013010	0	0	0	0.666666666666667	0	0.333333333333333	0	201500099001023	0	2017300	3N	201704	2017	4	20170403	43416	1	201730004013	NA	NA	NA	NA	NA	NA	NA	NA	NA	NA	NA	NA	NA	NA	NA	NA
201730004013011	0	0	0	0.666666666666667	0	0.333333333333333	0	201500099001023	0	2017300	3N	201704	2017	4	20170403	43416	1	201730004013	NA	NA	NA	NA	NA	NA	NA	NA	NA	NA	NA	NA	NA	NA	NA	NA
201730004013012	0	0	0	0.666666666666667	0	0.333333333333333	0	201500099001023	0	2017300	3N	201704	2017	4	20170403	43416	1	201730004013	NA	NA	NA	NA	NA	NA	NA	NA	NA	NA	NA	NA	NA	NA	NA	NA
201730004013013	0	0	0	0.666666666666667	0	0.333333333333333	0	201500099001023	0	2017300	3N	201704	2017	4	20170403	43416	1	201730004013	NA	NA	NA	NA	NA	NA	NA	NA	NA	NA	NA	NA	NA	NA	NA	NA
201730004013014	0	0	0	0.666666666666667	0	0.333333333333333	0	201500099001023	0	2017300	3N	201704	2017	4	20170403	43416	1	201730004013	NA	NA	NA	NA	NA	NA	NA	NA	NA	NA	NA	NA	NA	NA	NA	NA
201730004013015	0	0	0	0.666666666666667	0	0.333333333333333	0	201500099001023	0	2017300	3N	201704	2017	4	20170403	43416	1	201730004013	NA	NA	NA	NA	NA	NA	NA	NA	NA	NA	NA	NA	NA	NA	NA	NA
201730004013016	0	0	0	0.666666666666667	0	0.333333333333333	0	201500099001023	0	2017300	3N	201704	2017	4	20170403	43766	1	201730004013	NA	NA	NA	NA	NA	69	NA	NA	NA	NA	NA	NA	NA	NA	NA	NA
201730004013017	0	0	0	0.666666666666667	0	0.333333333333333	0	201500099001023	0	2017300	3N	201704	2017	4	20170403	43766	1	201730004013	NA	NA	NA	NA	NA	101.6	NA	NA	NA	NA	NA	NA	NA	NA	NA	NA
201730004013018	0	0	0	0.666666666666667	0	0.333333333333333	0	201500099001023	0	2017300	3N	201704	2017	4	20170403	43766	1	201730004013	NA	NA	NA	NA	NA	95.4	NA	NA	NA	NA	NA	NA	NA	NA	NA	NA
201730004013019	0	0	0	0.666666666666667	0	0.333333333333333	0	201500099001023	0	2017300	3N	201704	2017	4	20170403	43766	1	201730004013	NA	NA	NA	NA	NA	105.3	NA	NA	NA	NA	NA	NA	NA	NA	NA	NA
201730004013020	0	0	0	0.666666666666667	0	0.333333333333333	0	201500099001023	0	2017300	3N	201704	2017	4	20170403	43766	1	201730004013	NA	NA	NA	NA	NA	130.9	NA	NA	NA	NA	NA	NA	NA	NA	NA	NA
201730004013021	0	0	0	0.666666666666667	0	0.333333333333333	0	201500099001023	0	2017300	3N	201704	2017	4	20170403	43766	1	201730004013	NA	NA	NA	NA	NA	69.9	NA	NA	NA	NA	NA	NA	NA	NA	NA	NA
201730004013022	0	0	0	0.666666666666667	0	0.333333333333333	0	201500099001023	0	2017300	3N	201704	2017	4	20170403	43766	1	201730004013	NA	NA	NA	NA	NA	92.3	NA	NA	NA	NA	NA	NA	NA	NA	NA	NA
201730004013023	0	0	0	0.666666666666667	0	0.333333333333333	0	201500099001023	0	2017300	3N	201704	2017	4	20170403	43766	1	201730004013	NA	NA	NA	NA	NA	91.2	NA	NA	NA	NA	NA	NA	NA	NA	NA	NA
201730004013024	0	0	0	0.666666666666667	0	0.333333333333333	0	201500099001023	0	2017300	3N	201704	2017	4	20170403	43766	1	201730004013	NA	NA	NA	NA	NA	131.6	NA	NA	NA	NA	NA	NA	NA	NA	NA	NA
201730004013025	0	0	0	0.666666666666667	0	0.333333333333333	0	201500099001023	0	2017300	3N	201704	2017	4	20170403	43766	1	201730004013	NA	NA	NA	NA	NA	92.9	NA	NA	NA	NA	NA	NA	NA	NA	NA	NA
201730004013026	0	0	0	0.666666666666667	0	0.333333333333333	0	201500099001023	0	2017300	3N	201704	2017	4	20170403	43766	1	201730004013	NA	NA	NA	NA	NA	100.1	NA	NA	NA	NA	NA	NA	NA	NA	NA	NA
201730004013027	0	0	0	0.666666666666667	0	0.333333333333333	0	201500099001023	0	2017300	3N	201704	2017	4	20170403	43766	1	201730004013	NA	NA	NA	NA	NA	57.8	NA	NA	NA	NA	NA	NA	NA	NA	NA	NA
201730004013028	0	0	0	0.666666666666667	0	0.333333333333333	0	201500099001023	0	2017300	3N	201704	2017	4	20170403	43766	1	201730004013	NA	NA	NA	NA	NA	74.1	NA	NA	NA	NA	NA	NA	NA	NA	NA	NA
201730004013029	0	0	0	0.666666666666667	0	0.333333333333333	0	201500099001023	0	2017300	3N	201704	2017	4	20170403	43766	1	201730004013	NA	NA	NA	NA	NA	98.6	NA	NA	NA	NA	NA	NA	NA	NA	NA	NA
201730004013030	0	0	0	0.666666666666667	0	0.333333333333333	0	201500099001023	0	2017300	3N	201704	2017	4	20170403	43766	1	201730004013	NA	NA	NA	NA	NA	78.2	NA	NA	NA	NA	NA	NA	NA	NA	NA	NA
201730004013031	0	0	0	0.666666666666667	0	0.333333333333333	0	201500099001023	0	2017300	3N	201704	2017	4	20170403	43591	1	201730004013	NA	NA	NA	NA	30.7	NA	NA	NA	NA	NA	NA	NA	NA	NA	NA	NA
201730004013032	0	0	0	0.666666666666667	0	0.333333333333333	0	201500099001023	0	2017300	3N	201704	2017	4	20170403	43591	1	201730004013	NA	NA	NA	NA	50.2	NA	NA	NA	NA	NA	NA	NA	NA	NA	NA	NA
201730004013033	0	0	0	0.666666666666667	0	0.333333333333333	0	201500099001023	0	2017300	3N	201704	2017	4	20170403	43591	1	201730004013	NA	NA	NA	NA	23.9	NA	NA	NA	NA	NA	NA	NA	NA	NA	NA	NA
201730004013034	0	0	0	0.666666666666667	0	0.333333333333333	0	201500099001023	0	2017300	3N	201704	2017	4	20170403	43591	1	201730004013	NA	NA	NA	NA	39.1	NA	NA	NA	NA	NA	NA	NA	NA	NA	NA	NA
201730004013035	0	0	0	0.666666666666667	0	0.333333333333333	0	201500099001023	0	2017300	3N	201704	2017	4	20170403	43591	1	201730004013	NA	NA	NA	NA	34.5	NA	NA	NA	NA	NA	NA	NA	NA	NA	NA	NA
201730004013036	0	0	0	0.666666666666667	0	0.333333333333333	0	201500099001023	0	2017300	3N	201704	2017	4	20170403	43591	1	201730004013	NA	NA	NA	NA	26.2	NA	NA	NA	NA	NA	NA	NA	NA	NA	NA	NA
201730004013037	0	0	0	0.666666666666667	0	0.333333333333333	0	201500099001023	0	2017300	3N	201704	2017	4	20170403	43591	1	201730004013	NA	NA	NA	NA	26.2	NA	NA	NA	NA	NA	NA	NA	NA	NA	NA	NA
201730004013038	0	0	0	0.666666666666667	0	0.333333333333333	0	201500099001023	0	2017300	3N	201704	2017	4	20170403	43591	1	201730004013	NA	NA	NA	NA	42.7	NA	NA	NA	NA	NA	NA	NA	NA	NA	NA	NA
201730004013039	0	0	0	0.666666666666667	0	0.333333333333333	0	201500099001023	0	2017300	3N	201704	2017	4	20170403	43591	1	201730004013	NA	NA	NA	NA	33.9	NA	NA	NA	NA	NA	NA	NA	NA	NA	NA	NA
201730004013040	0	0	0	0.666666666666667	0	0.333333333333333	0	201500099001023	0	2017300	3N	201704	2017	4	20170403	43591	1	201730004013	NA	NA	NA	NA	26.1	NA	NA	NA	NA	NA	NA	NA	NA	NA	NA	NA
201730004013041	0	0	0	0.666666666666667	0	0.333333333333333	0	201500099001023	0	2017300	3N	201704	2017	4	20170403	43591	1	201730004013	NA	NA	NA	NA	27.8	NA	NA	NA	NA	NA	NA	NA	NA	NA	NA	NA
201730004013042	0	0	0	0.666666666666667	0	0.333333333333333	0	201500099001023	0	2017300	3N	201704	2017	4	20170403	43591	1	201730004013	NA	NA	NA	NA	21.2	NA	NA	NA	NA	NA	NA	NA	NA	NA	NA	NA
201730004013043	0	0	0	0.666666666666667	0	0.333333333333333	0	201500099001023	0	2017300	3N	201704	2017	4	20170403	43591	1	201730004013	NA	NA	NA	NA	25.6	NA	NA	NA	NA	NA	NA	NA	NA	NA	NA	NA
201730004013044	0	0	0	0.666666666666667	0	0.333333333333333	0	201500099001023	0	2017300	3N	201704	2017	4	20170403	43591	1	201730004013	NA	NA	NA	NA	30.7	NA	NA	NA	NA	NA	NA	NA	NA	NA	NA	NA
201730004013045	0	0	0	0.666666666666667	0	0.333333333333333	0	201500099001023	0	2017300	3N	201704	2017	4	20170403	43591	1	201730004013	NA	NA	NA	NA	22	NA	NA	NA	NA	NA	NA	NA	NA	NA	NA	NA
201730004013046	0	0	0	0.666666666666667	0	0.333333333333333	0	201500099001023	0	2017300	3N	201704	2017	4	20170403	43654	1	201730004013	NA	NA	NA	NA	NA	NA	NA	NA	NA	NA	NA	NA	NA	NA	NA	NA
201730004013047	0	0	0	0.666666666666667	0	0.333333333333333	0	201500099001023	0	2017300	3N	201704	2017	4	20170403	43654	1	201730004013	NA	NA	NA	NA	NA	NA	NA	NA	NA	NA	NA	NA	NA	NA	NA	NA
201730004013048	0	0	0	0.666666666666667	0	0.333333333333333	0	201500099001023	0	2017300	3N	201704	2017	4	20170403	43654	1	201730004013	NA	NA	NA	NA	NA	NA	NA	NA	NA	NA	NA	NA	NA	NA	NA	NA
201730004013049	0	0	0	0.666666666666667	0	0.333333333333333	0	201500099001023	0	2017300	3N	201704	2017	4	20170403	43654	1	201730004013	NA	NA	NA	NA	NA	NA	NA	NA	NA	NA	NA	NA	NA	NA	NA	NA
201730004013050	0	0	0	0.666666666666667	0	0.333333333333333	0	201500099001023	0	2017300	3N	201704	2017	4	20170403	43654	1	201730004013	NA	NA	NA	NA	NA	NA	NA	NA	NA	NA	NA	NA	NA	NA	NA	NA
201730004013051	0	0	0	0.666666666666667	0	0.333333333333333	0	201500099001023	0	2017300	3N	201704	2017	4	20170403	43654	1	201730004013	NA	NA	NA	NA	NA	NA	NA	NA	NA	NA	NA	NA	NA	NA	NA	NA
201730004013052	0	0	0	0.666666666666667	0	0.333333333333333	0	201500099001023	0	2017300	3N	201704	2017	4	20170403	43654	1	201730004013	NA	NA	NA	NA	NA	NA	NA	NA	NA	NA	NA	NA	NA	NA	NA	NA
201730004013053	0	0	0	0.666666666666667	0	0.333333333333333	0	201500099001023	0	2017300	3N	201704	2017	4	20170403	43654	1	201730004013	NA	NA	NA	NA	NA	NA	NA	NA	NA	NA	NA	NA	NA	NA	NA	NA
201730004013054	0	0	0	0.666666666666667	0	0.333333333333333	0	201500099001023	0	2017300	3N	201704	2017	4	20170403	43654	1	201730004013	NA	NA	NA	NA	NA	NA	NA	NA	NA	NA	NA	NA	NA	NA	NA	NA
201730004013055	0	0	0	0.666666666666667	0	0.333333333333333	0	201500099001023	0	2017300	3N	201704	2017	4	20170403	43654	1	201730004013	NA	NA	NA	NA	NA	NA	NA	NA	NA	NA	NA	NA	NA	NA	NA	NA
201730004013056	0	0	0	0.666666666666667	0	0.333333333333333	0	201500099001023	0	2017300	3N	201704	2017	4	20170403	43654	1	201730004013	NA	NA	NA	NA	NA	NA	NA	NA	NA	NA	NA	NA	NA	NA	NA	NA
201730004013057	0	0	0	0.666666666666667	0	0.333333333333333	0	201500099001023	0	2017300	3N	201704	2017	4	20170403	43654	1	201730004013	NA	NA	NA	NA	NA	NA	NA	NA	NA	NA	NA	NA	NA	NA	NA	NA
201730004013058	0	0	0	0.666666666666667	0	0.333333333333333	0	201500099001023	0	2017300	3N	201704	2017	4	20170403	43654	1	201730004013	NA	NA	NA	NA	NA	NA	NA	NA	NA	NA	NA	NA	NA	NA	NA	NA
201730004013059	0	0	0	0.666666666666667	0	0.333333333333333	0	201500099001023	0	2017300	3N	201704	2017	4	20170403	43654	1	201730004013	NA	NA	NA	NA	NA	NA	NA	NA	NA	NA	NA	NA	NA	NA	NA	NA
201730004013060	0	0	0	0.666666666666667	0	0.333333333333333	0	201500099001023	0	2017300	3N	201704	2017	4	20170403	43654	1	201730004013	NA	NA	NA	NA	NA	NA	NA	NA	NA	NA	NA	NA	NA	NA	NA	NA
201730004013501	0	0	0	0.666666666666667	0	0.333333333333333	0	201500099001023	0	2017300	3N	201704	2017	4	20170403	1	1	201730004013	NA	NA	NA	NA	NA	NA	NA	NA	NA	NA	NA	NA	NA	NA	NA	NA
201730004013502	0	0	0	0.666666666666667	0	0.333333333333333	0	201500099001023	0	2017300	3N	201704	2017	4	20170403	1	1	201730004013	NA	NA	NA	NA	NA	NA	NA	NA	NA	NA	NA	NA	NA	NA	NA	NA
201730004013503	0	0	0	0.666666666666667	0	0.333333333333333	0	201500099001023	0	2017300	3N	201704	2017	4	20170403	1	1	201730004013	NA	NA	NA	NA	NA	NA	NA	NA	NA	NA	NA	NA	NA	NA	NA	NA
201730004013504	0	0	0	0.666666666666667	0	0.333333333333333	0	201500099001023	0	2017300	3N	201704	2017	4	20170403	1	1	201730004013	NA	NA	NA	NA	NA	NA	NA	NA	NA	NA	NA	NA	NA	NA	NA	NA
201730004013505	0	0	0	0.666666666666667	0	0.333333333333333	0	201500099001023	0	2017300	3N	201704	2017	4	20170403	1	1	201730004013	NA	NA	NA	NA	NA	NA	NA	NA	NA	NA	NA	NA	NA	NA	NA	NA
201730004013506	0	0	0	0.666666666666667	0	0.333333333333333	0	201500099001023	0	2017300	3N	201704	2017	4	20170403	1	1	201730004013	NA	NA	NA	NA	NA	NA	NA	NA	NA	NA	NA	NA	NA	NA	NA	NA
201730004013507	0	0	0	0.666666666666667	0	0.333333333333333	0	201500099001023	0	2017300	3N	201704	2017	4	20170403	1	1	201730004013	NA	NA	NA	NA	NA	NA	NA	NA	NA	NA	NA	NA	NA	NA	NA	NA
201730004013508	0	0	0	0.666666666666667	0	0.333333333333333	0	201500099001023	0	2017300	3N	201704	2017	4	20170403	1	1	201730004013	NA	NA	NA	NA	NA	NA	NA	NA	NA	NA	NA	NA	NA	NA	NA	NA
201730004013509	0	0	0	0.666666666666667	0	0.333333333333333	0	201500099001023	0	2017300	3N	201704	2017	4	20170403	1	1	201730004013	NA	NA	NA	NA	NA	NA	NA	NA	NA	NA	NA	NA	NA	NA	NA	NA
201730004013510	0	0	0	0.666666666666667	0	0.333333333333333	0	201500099001023	0	2017300	3N	201704	2017	4	20170403	1	1	201730004013	NA	NA	NA	NA	NA	NA	NA	NA	NA	NA	NA	NA	NA	NA	NA	NA
201730004013511	0	0	0	0.666666666666667	0	0.333333333333333	0	201500099001023	0	2017300	3N	201704	2017	4	20170403	1	1	201730004013	NA	NA	NA	NA	NA	NA	NA	NA	NA	NA	NA	NA	NA	NA	NA	NA
201730004013512	0	0	0	0.666666666666667	0	0.333333333333333	0	201500099001023	0	2017300	3N	201704	2017	4	20170403	1	1	201730004013	NA	NA	NA	NA	NA	NA	NA	NA	NA	NA	NA	NA	NA	NA	NA	NA
201730004013513	0	0	0	0.666666666666667	0	0.333333333333333	0	201500099001023	0	2017300	3N	201704	2017	4	20170403	1	1	201730004013	NA	NA	NA	NA	NA	NA	NA	NA	NA	NA	NA	NA	NA	NA	NA	NA
201730004013514	0	0	0	0.666666666666667	0	0.333333333333333	0	201500099001023	0	2017300	3N	201704	2017	4	20170403	1	1	201730004013	NA	NA	NA	NA	NA	NA	NA	NA	NA	NA	NA	NA	NA	NA	NA	NA
201730004013515	0	0	0	0.666666666666667	0	0.333333333333333	0	201500099001023	0	2017300	3N	201704	2017	4	20170403	1	1	201730004013	NA	NA	NA	NA	NA	NA	NA	NA	NA	NA	NA	NA	NA	NA	NA	NA
201730004013516	0	0	0	0.666666666666667	0	0.333333333333333	0	201500099001023	0	2017300	3N	201704	2017	4	20170403	1	1	201730004013	NA	NA	NA	NA	NA	NA	NA	NA	NA	NA	NA	NA	NA	NA	NA	NA
201730004013517	0	0	0	0.666666666666667	0	0.333333333333333	0	201500099001023	0	2017300	3N	201704	2017	4	20170403	1	1	201730004013	NA	NA	NA	NA	NA	NA	NA	NA	NA	NA	NA	NA	NA	NA	NA	NA
201730004013518	0	0	0	0.666666666666667	0	0.333333333333333	0	201500099001023	0	2017300	3N	201704	2017	4	20170403	1	1	201730004013	NA	NA	NA	NA	NA	NA	NA	NA	NA	NA	NA	NA	NA	NA	NA	NA
201730004013519	0	0	0	0.666666666666667	0	0.333333333333333	0	201500099001023	0	2017300	3N	201704	2017	4	20170403	1	1	201730004013	NA	NA	NA	NA	NA	NA	NA	NA	NA	NA	NA	NA	NA	NA	NA	NA
201730004013520	0	0	0	0.666666666666667	0	0.333333333333333	0	201500099001023	0	2017300	3N	201704	2017	4	20170403	1	1	201730004013	NA	NA	NA	NA	NA	NA	NA	NA	NA	NA	NA	NA	NA	NA	NA	NA
201730004013521	0	0	0	0.666666666666667	0	0.333333333333333	0	201500099001023	0	2017300	3N	201704	2017	4	20170403	1	1	201730004013	NA	NA	NA	NA	NA	NA	NA	NA	NA	NA	NA	NA	NA	NA	NA	NA
201730004013522	0	0	0	0.666666666666667	0	0.333333333333333	0	201500099001023	0	2017300	3N	201704	2017	4	20170403	1	1	201730004013	NA	NA	NA	NA	NA	NA	NA	NA	NA	NA	NA	NA	NA	NA	NA	NA
201730004013523	0	0	0	0.666666666666667	0	0.333333333333333	0	201500099001023	0	2017300	3N	201704	2017	4	20170403	1	1	201730004013	NA	NA	NA	NA	NA	NA	NA	NA	NA	NA	NA	NA	NA	NA	NA	NA
201730004013524	0	0	0	0.666666666666667	0	0.333333333333333	0	201500099001023	0	2017300	3N	201704	2017	4	20170403	1	1	201730004013	NA	NA	NA	NA	NA	NA	NA	NA	NA	NA	NA	NA	NA	NA	NA	NA
201730004013525	0	0	0	0.666666666666667	0	0.333333333333333	0	201500099001023	0	2017300	3N	201704	2017	4	20170403	1	1	201730004013	NA	NA	NA	NA	NA	NA	NA	NA	NA	NA	NA	NA	NA	NA	NA	NA
201730004013526	0	0	0	0.666666666666667	0	0.333333333333333	0	201500099001023	0	2017300	3N	201704	2017	4	20170403	1	1	201730004013	NA	NA	NA	NA	NA	NA	NA	NA	NA	NA	NA	NA	NA	NA	NA	NA
201730004013527	0	0	0	0.666666666666667	0	0.333333333333333	0	201500099001023	0	2017300	3N	201704	2017	4	20170403	1	1	201730004013	NA	NA	NA	NA	NA	NA	NA	NA	NA	NA	NA	NA	NA	NA	NA	NA
201730004013528	0	0	0	0.666666666666667	0	0.333333333333333	0	201500099001023	0	2017300	3N	201704	2017	4	20170403	1	1	201730004013	NA	NA	NA	NA	NA	NA	NA	NA	NA	NA	NA	NA	NA	NA	NA	NA
201730004013529	0	0	0	0.666666666666667	0	0.333333333333333	0	201500099001023	0	2017300	3N	201704	2017	4	20170403	1	1	201730004013	NA	NA	NA	NA	NA	NA	NA	NA	NA	NA	NA	NA	NA	NA	NA	NA
201730004013530	0	0	0	0.666666666666667	0	0.333333333333333	0	201500099001023	0	2017300	3N	201704	2017	4	20170403	1	1	201730004013	NA	NA	NA	NA	NA	NA	NA	NA	NA	NA	NA	NA	NA	NA	NA	NA
201730004013531	0	0	0	0.666666666666667	0	0.333333333333333	0	201500099001023	0	2017300	3N	201704	2017	4	20170403	1	1	201730004013	NA	NA	NA	NA	NA	NA	NA	NA	NA	NA	1	NA	NA	NA	NA	NA
201730004013532	0	0	0	0.666666666666667	0	0.333333333333333	0	201500099001023	0	2017300	3N	201704	2017	4	20170403	1	1	201730004013	NA	NA	NA	NA	NA	NA	NA	NA	NA	NA	1	NA	NA	NA	NA	NA
201730004013533	0	0	0	0.666666666666667	0	0.333333333333333	0	201500099001023	0	2017300	3N	201704	2017	4	20170403	1	1	201730004013	NA	NA	NA	NA	NA	NA	NA	NA	NA	NA	1	NA	NA	NA	NA	NA
201730004013534	0	0	0	0.666666666666667	0	0.333333333333333	0	201500099001023	0	2017300	3N	201704	2017	4	20170403	1	1	201730004013	NA	NA	NA	NA	NA	NA	NA	NA	NA	NA	1	NA	NA	NA	NA	NA
201730004013535	0	0	0	0.666666666666667	0	0.333333333333333	0	201500099001023	0	2017300	3N	201704	2017	4	20170403	1	1	201730004013	NA	NA	NA	NA	NA	NA	NA	NA	NA	NA	1	NA	NA	NA	NA	NA
201730004013536	0	0	0	0.666666666666667	0	0.333333333333333	0	201500099001023	0	2017300	3N	201704	2017	4	20170403	1	1	201730004013	NA	NA	NA	NA	NA	NA	NA	NA	NA	NA	1	NA	NA	NA	NA	NA
201730004013537	0	0	0	0.666666666666667	0	0.333333333333333	0	201500099001023	0	2017300	3N	201704	2017	4	20170403	1	1	201730004013	NA	NA	NA	NA	NA	NA	NA	NA	NA	NA	1	NA	NA	NA	NA	NA
201730004013538	0	0	0	0.666666666666667	0	0.333333333333333	0	201500099001023	0	2017300	3N	201704	2017	4	20170403	1	1	201730004013	NA	NA	NA	NA	NA	NA	NA	NA	NA	NA	1	NA	NA	NA	NA	NA
201730004013539	0	0	0	0.666666666666667	0	0.333333333333333	0	201500099001023	0	2017300	3N	201704	2017	4	20170403	1	1	201730004013	NA	NA	NA	NA	NA	NA	NA	NA	NA	NA	1	NA	NA	NA	NA	NA
201730004013540	0	0	0	0.666666666666667	0	0.333333333333333	0	201500099001023	0	2017300	3N	201704	2017	4	20170403	1	1	201730004013	NA	NA	NA	NA	NA	NA	NA	NA	NA	NA	1	NA	NA	NA	NA	NA
201730004013541	0	0	0	0.666666666666667	0	0.333333333333333	0	201500099001023	0	2017300	3N	201704	2017	4	20170403	1	1	201730004013	NA	NA	NA	NA	NA	NA	NA	NA	NA	NA	1	NA	NA	NA	NA	NA
201730004013542	0	0	0	0.666666666666667	0	0.333333333333333	0	201500099001023	0	2017300	3N	201704	2017	4	20170403	1	1	201730004013	NA	NA	NA	NA	NA	NA	NA	NA	NA	NA	1	NA	NA	NA	NA	NA
201730004013543	0	0	0	0.666666666666667	0	0.333333333333333	0	201500099001023	0	2017300	3N	201704	2017	4	20170403	1	1	201730004013	NA	NA	NA	NA	NA	NA	NA	NA	NA	NA	1	NA	NA	NA	NA	NA
201730004013544	0	0	0	0.666666666666667	0	0.333333333333333	0	201500099001023	0	2017300	3N	201704	2017	4	20170403	1	1	201730004013	NA	NA	NA	NA	NA	NA	NA	NA	NA	NA	1	NA	NA	NA	NA	NA
201730004013545	0	0	0	0.666666666666667	0	0.333333333333333	0	201500099001023	0	2017300	3N	201704	2017	4	20170403	1	1	201730004013	NA	NA	NA	NA	NA	NA	NA	NA	NA	NA	1	NA	NA	NA	NA	NA
201730004013546	0	0	0	0.666666666666667	0	0.333333333333333	0	201500099001023	0	2017300	3N	201704	2017	4	20170403	1	1	201730004013	NA	NA	NA	NA	NA	NA	NA	NA	NA	NA	1	NA	NA	NA	1	NA
201730004013547	0	0	0	0.666666666666667	0	0.333333333333333	0	201500099001023	0	2017300	3N	201704	2017	4	20170403	1	1	201730004013	NA	NA	NA	NA	NA	NA	NA	NA	NA	NA	1	NA	NA	NA	1	NA
201730004013548	0	0	0	0.666666666666667	0	0.333333333333333	0	201500099001023	0	2017300	3N	201704	2017	4	20170403	1	1	201730004013	NA	NA	NA	NA	NA	NA	NA	NA	NA	NA	1	NA	NA	NA	1	NA
201730004013549	0	0	0	0.666666666666667	0	0.333333333333333	0	201500099001023	0	2017300	3N	201704	2017	4	20170403	1	1	201730004013	NA	NA	NA	NA	NA	NA	NA	NA	NA	NA	1	NA	NA	NA	1	NA
201730004013550	0	0	0	0.666666666666667	0	0.333333333333333	0	201500099001023	0	2017300	3N	201704	2017	4	20170403	1	1	201730004013	NA	NA	NA	NA	NA	NA	NA	NA	NA	NA	1	NA	NA	NA	1	NA
201730004013551	0	0	0	0.666666666666667	0	0.333333333333333	0	201500099001023	0	2017300	3N	201704	2017	4	20170403	1	1	201730004013	NA	NA	NA	NA	NA	NA	NA	NA	NA	NA	1	NA	NA	NA	1	NA
201730004013552	0	0	0	0.666666666666667	0	0.333333333333333	0	201500099001023	0	2017300	3N	201704	2017	4	20170403	1	1	201730004013	NA	NA	NA	NA	NA	NA	NA	NA	NA	NA	1	NA	NA	NA	1	NA
201730004013553	0	0	0	0.666666666666667	0	0.333333333333333	0	201500099001023	0	2017300	3N	201704	2017	4	20170403	1	1	201730004013	NA	NA	NA	NA	NA	NA	NA	NA	NA	NA	1	NA	NA	NA	1	NA
201730004013554	0	0	0	0.666666666666667	0	0.333333333333333	0	201500099001023	0	2017300	3N	201704	2017	4	20170403	1	1	201730004013	NA	NA	NA	NA	NA	NA	NA	NA	NA	NA	1	NA	NA	NA	1	NA
201730004013555	0	0	0	0.666666666666667	0	0.333333333333333	0	201500099001023	0	2017300	3N	201704	2017	4	20170403	1	1	201730004013	NA	NA	NA	NA	NA	NA	NA	NA	NA	NA	1	NA	NA	NA	1	NA
201730004013556	0	0	0	0.666666666666667	0	0.333333333333333	0	201500099001023	0	2017300	3N	201704	2017	4	20170403	1	1	201730004013	NA	NA	NA	NA	NA	NA	NA	NA	NA	NA	1	NA	NA	NA	1	NA
201730004013557	0	0	0	0.666666666666667	0	0.333333333333333	0	201500099001023	0	2017300	3N	201704	2017	4	20170403	1	1	201730004013	NA	NA	NA	NA	NA	NA	NA	NA	NA	NA	1	NA	NA	NA	1	NA
201730004013558	0	0	0	0.666666666666667	0	0.333333333333333	0	201500099001023	0	2017300	3N	201704	2017	4	20170403	1	1	201730004013	NA	NA	NA	NA	NA	NA	NA	NA	NA	NA	1	NA	NA	NA	1	NA
201730004013559	0	0	0	0.666666666666667	0	0.333333333333333	0	201500099001023	0	2017300	3N	201704	2017	4	20170403	1	1	201730004013	NA	NA	NA	NA	NA	NA	NA	NA	NA	NA	1	NA	NA	NA	1	NA
201730004013560	0	0	0	0.666666666666667	0	0.333333333333333	0	201500099001023	0	2017300	3N	201704	2017	4	20170403	1	1	201730004013	NA	NA	NA	NA	NA	NA	NA	NA	NA	NA	1	NA	NA	NA	1	NA
201730004013561	0	0	0	0.666666666666667	0	0.333333333333333	0	201500099001023	0	2017300	3N	201704	2017	4	20170403	1	1	201730004013	NA	NA	NA	NA	NA	NA	NA	NA	NA	NA	1	NA	NA	NA	1	NA
201730004013562	0	0	0	0.666666666666667	0	0.333333333333333	0	201500099001023	0	2017300	3N	201704	2017	4	20170403	1	1	201730004013	NA	NA	NA	NA	NA	NA	NA	NA	NA	NA	1	NA	NA	NA	1	NA
201730004013563	0	0	0	0.666666666666667	0	0.333333333333333	0	201500099001023	0	2017300	3N	201704	2017	4	20170403	1	1	201730004013	NA	NA	NA	NA	NA	NA	NA	NA	NA	NA	1	NA	NA	NA	1	NA
201730004013564	0	0	0	0.666666666666667	0	0.333333333333333	0	201500099001023	0	2017300	3N	201704	2017	4	20170403	1	1	201730004013	NA	NA	NA	NA	NA	NA	NA	NA	NA	NA	1	NA	NA	NA	1	NA
201730004013565	0	0	0	0.666666666666667	0	0.333333333333333	0	201500099001023	0	2017300	3N	201704	2017	4	20170403	1	1	201730004013	NA	NA	NA	NA	NA	NA	NA	NA	NA	NA	1	NA	NA	NA	1	NA
201730004013566	0	0	0	0.666666666666667	0	0.333333333333333	0	201500099001023	0	2017300	3N	201704	2017	4	20170403	1	1	201730004013	NA	NA	NA	NA	NA	NA	NA	NA	NA	NA	1	NA	NA	NA	1	NA
201730004013567	0	0	0	0.666666666666667	0	0.333333333333333	0	201500099001023	0	2017300	3N	201704	2017	4	20170403	1	1	201730004013	NA	NA	NA	NA	NA	NA	NA	NA	NA	NA	1	NA	NA	NA	1	NA
201730004013568	0	0	0	0.666666666666667	0	0.333333333333333	0	201500099001023	0	2017300	3N	201704	2017	4	20170403	1	1	201730004013	NA	NA	NA	NA	NA	NA	NA	NA	NA	NA	1	NA	NA	NA	1	NA
201730004013569	0	0	0	0.666666666666667	0	0.333333333333333	0	201500099001023	0	2017300	3N	201704	2017	4	20170403	1	1	201730004013	NA	NA	NA	NA	NA	NA	NA	NA	NA	NA	1	NA	NA	NA	1	NA
201730004013570	0	0	0	0.666666666666667	0	0.333333333333333	0	201500099001023	0	2017300	3N	201704	2017	4	20170403	1	1	201730004013	NA	NA	NA	NA	NA	NA	NA	NA	NA	NA	1	NA	NA	NA	1	NA
201730004013571	0	0	0	0.666666666666667	0	0.333333333333333	0	201500099001023	0	2017300	3N	201704	2017	4	20170403	1	1	201730004013	NA	NA	NA	NA	NA	NA	NA	NA	NA	NA	1	NA	NA	NA	1	NA
201730004013572	0	0	0	0.666666666666667	0	0.333333333333333	0	201500099001023	0	2017300	3N	201704	2017	4	20170403	1	1	201730004013	NA	NA	NA	NA	NA	NA	NA	NA	NA	NA	1	NA	NA	NA	1	NA
201730004013573	0	0	0	0.666666666666667	0	0.333333333333333	0	201500099001023	0	2017300	3N	201704	2017	4	20170403	1	1	201730004013	NA	NA	NA	NA	NA	NA	NA	NA	NA	NA	1	NA	NA	NA	1	NA
201730004013574	0	0	0	0.666666666666667	0	0.333333333333333	0	201500099001023	0	2017300	3N	201704	2017	4	20170403	1	1	201730004013	NA	NA	NA	NA	NA	NA	NA	NA	NA	NA	1	NA	NA	NA	1	NA
201730004013575	0	0	0	0.666666666666667	0	0.333333333333333	0	201500099001023	0	2017300	3N	201704	2017	4	20170403	1	1	201730004013	NA	NA	NA	NA	NA	NA	NA	NA	NA	NA	1	NA	NA	NA	1	NA
201730004013576	0	0	0	0.666666666666667	0	0.333333333333333	0	201500099001023	0	2017300	3N	201704	2017	4	20170403	1	1	201730004013	NA	NA	NA	NA	NA	NA	NA	NA	NA	NA	1	NA	NA	NA	1	NA
201730004013577	0	0	0	0.666666666666667	0	0.333333333333333	0	201500099001023	0	2017300	3N	201704	2017	4	20170403	1	1	201730004013	NA	NA	NA	NA	NA	NA	NA	NA	NA	NA	1	NA	NA	NA	1	NA
201730004013578	0	0	0	0.666666666666667	0	0.333333333333333	0	201500099001023	0	2017300	3N	201704	2017	4	20170403	1	1	201730004013	NA	NA	NA	NA	NA	NA	NA	NA	NA	NA	1	NA	NA	NA	1	NA
201730004013579	0	0	0	0.666666666666667	0	0.333333333333333	0	201500099001023	0	2017300	3N	201704	2017	4	20170403	1	1	201730004013	NA	NA	NA	NA	NA	NA	NA	NA	NA	NA	1	NA	NA	NA	1	NA
201730004013580	0	0	0	0.666666666666667	0	0.333333333333333	0	201500099001023	0	2017300	3N	201704	2017	4	20170403	1	1	201730004013	NA	NA	NA	NA	NA	NA	NA	NA	NA	NA	1	NA	NA	NA	1	NA
201730004013581	0	0	0	0.666666666666667	0	0.333333333333333	0	201500099001023	0	2017300	3N	201704	2017	4	20170403	1	1	201730004013	NA	NA	NA	NA	NA	NA	NA	NA	NA	NA	1	NA	NA	NA	1	NA
201730004013582	0	0	0	0.666666666666667	0	0.333333333333333	0	201500099001023	0	2017300	3N	201704	2017	4	20170403	1	1	201730004013	NA	NA	NA	NA	NA	NA	NA	NA	NA	NA	1	NA	NA	NA	1	NA
201730004013583	0	0	0	0.666666666666667	0	0.333333333333333	0	201500099001023	0	2017300	3N	201704	2017	4	20170403	1	1	201730004013	NA	NA	NA	NA	NA	NA	NA	NA	NA	NA	1	NA	NA	NA	1	NA
201730004013584	0	0	0	0.666666666666667	0	0.333333333333333	0	201500099001023	0	2017300	3N	201704	2017	4	20170403	1	1	201730004013	NA	NA	NA	NA	NA	NA	NA	NA	NA	NA	1	NA	NA	NA	1	NA
201730004013585	0	0	0	0.666666666666667	0	0.333333333333333	0	201500099001023	0	2017300	3N	201704	2017	4	20170403	1	1	201730004013	NA	NA	NA	NA	NA	NA	NA	NA	NA	NA	1	NA	NA	NA	1	NA
201730004013586	0	0	0	0.666666666666667	0	0.333333333333333	0	201500099001023	0	2017300	3N	201704	2017	4	20170403	1	1	201730004013	NA	NA	NA	NA	NA	NA	NA	NA	NA	NA	1	NA	NA	NA	1	NA
201730004013587	0	0	0	0.666666666666667	0	0.333333333333333	0	201500099001023	0	2017300	3N	201704	2017	4	20170403	1	1	201730004013	NA	NA	NA	NA	NA	NA	NA	NA	NA	NA	1	NA	NA	NA	1	NA
201730004013588	0	0	0	0.666666666666667	0	0.333333333333333	0	201500099001023	0	2017300	3N	201704	2017	4	20170403	1	1	201730004013	NA	NA	NA	NA	NA	NA	NA	NA	NA	NA	1	NA	NA	NA	1	NA
201730004013589	0	0	0	0.666666666666667	0	0.333333333333333	0	201500099001023	0	2017300	3N	201704	2017	4	20170403	1	1	201730004013	NA	NA	NA	NA	NA	NA	NA	NA	NA	NA	1	NA	NA	NA	1	NA
201730004013590	0	0	0	0.666666666666667	0	0.333333333333333	0	201500099001023	0	2017300	3N	201704	2017	4	20170403	1	1	201730004013	NA	NA	NA	NA	NA	NA	NA	NA	NA	NA	1	NA	NA	NA	1	NA
201730004013591	0	0	0	0.666666666666667	0	0.333333333333333	0	201500099001023	0	2017300	3N	201704	2017	4	20170403	1	1	201730004013	NA	NA	NA	NA	NA	NA	NA	NA	NA	NA	1	NA	NA	NA	1	NA
201730004013592	0	0	0	0.666666666666667	0	0.333333333333333	0	201500099001023	0	2017300	3N	201704	2017	4	20170403	1	1	201730004013	NA	NA	NA	NA	NA	NA	NA	NA	NA	NA	1	NA	NA	NA	1	NA
201730004013593	0	0	0	0.666666666666667	0	0.333333333333333	0	201500099001023	0	2017300	3N	201704	2017	4	20170403	1	1	201730004013	NA	NA	NA	NA	NA	NA	NA	NA	NA	NA	1	NA	NA	NA	1	NA
201730004013594	0	0	0	0.666666666666667	0	0.333333333333333	0	201500099001023	0	2017300	3N	201704	2017	4	20170403	1	1	201730004013	NA	NA	NA	NA	NA	NA	NA	NA	NA	NA	1	NA	NA	NA	1	NA
201730004013595	0	0	0	0.666666666666667	0	0.333333333333333	0	201500099001023	0	2017300	3N	201704	2017	4	20170403	1	1	201730004013	NA	NA	NA	NA	NA	NA	NA	NA	NA	NA	1	NA	NA	NA	1	NA
201730004013596	0	0	0	0.666666666666667	0	0.333333333333333	0	201500099001023	0	2017300	3N	201704	2017	4	20170403	1	1	201730004013	NA	NA	NA	NA	NA	NA	NA	NA	NA	NA	1	NA	NA	NA	1	NA
201730004013597	0	0	0	0.666666666666667	0	0.333333333333333	0	201500099001023	0	2017300	3N	201704	2017	4	20170403	1	1	201730004013	NA	NA	NA	NA	NA	NA	NA	NA	NA	NA	1	NA	NA	NA	1	NA
201730004013598	0	0	0	0.666666666666667	0	0.333333333333333	0	201500099001023	0	2017300	3N	201704	2017	4	20170403	1	1	201730004013	NA	NA	NA	NA	NA	NA	NA	NA	NA	NA	1	NA	NA	NA	1	NA
201730004013599	0	0	0	0.666666666666667	0	0.333333333333333	0	201500099001023	0	2017300	3N	201704	2017	4	20170403	1	1	201730004013	NA	NA	NA	NA	NA	NA	NA	NA	NA	NA	1	NA	NA	NA	0	NA
201730004013600	0	0	0	0.666666666666667	0	0.333333333333333	0	201500099001023	0	2017300	3N	201704	2017	4	20170403	1	1	201730004013	NA	NA	NA	NA	NA	NA	NA	NA	NA	NA	1	NA	NA	NA	0	NA
201730004013601	0	0	0	0.666666666666667	0	0.333333333333333	0	201500099001023	0	2017300	3N	201704	2017	4	20170403	1	1	201730004013	NA	NA	NA	NA	NA	NA	NA	NA	NA	NA	1	NA	NA	NA	0	NA
201730004013602	0	0	0	0.666666666666667	0	0.333333333333333	0	201500099001023	0	2017300	3N	201704	2017	4	20170403	1	1	201730004013	NA	NA	NA	NA	NA	NA	NA	NA	NA	NA	1	NA	NA	NA	0	NA
201730004013603	0	0	0	0.666666666666667	0	0.333333333333333	0	201500099001023	0	2017300	3N	201704	2017	4	20170403	1	1	201730004013	NA	NA	NA	NA	NA	NA	NA	NA	NA	NA	0	NA	NA	NA	0	NA
201730004013604	0	0	0	0.666666666666667	0	0.333333333333333	0	201500099001023	0	2017300	3N	201704	2017	4	20170403	1	1	201730004013	NA	NA	NA	NA	NA	NA	NA	NA	NA	NA	0	NA	NA	NA	0	NA
201730004013605	0	0	0	0.666666666666667	0	0.333333333333333	0	201500099001023	0	2017300	3N	201704	2017	4	20170403	1	1	201730004013	NA	NA	NA	NA	NA	NA	NA	NA	NA	NA	0	NA	NA	NA	0	NA
201730004013606	0	0	0	0.666666666666667	0	0.333333333333333	0	201500099001023	0	2017300	3N	201704	2017	4	20170403	1	1	201730004013	NA	NA	NA	NA	NA	NA	NA	NA	NA	NA	NA	NA	NA	NA	0	NA
201730004013607	0	0	0	0.666666666666667	0	0.333333333333333	0	201500099001023	0	2017300	3N	201704	2017	4	20170403	1	1	201730004013	NA	NA	NA	NA	NA	NA	NA	NA	NA	NA	NA	NA	NA	NA	0	NA
201730004013608	0	0	0	0.666666666666667	0	0.333333333333333	0	201500099001023	0	2017300	3N	201704	2017	4	20170403	1	1	201730004013	NA	NA	NA	NA	NA	NA	NA	NA	NA	NA	NA	NA	NA	NA	0	NA
201730004013609	0	0	0	0.666666666666667	0	0.333333333333333	0	201500099001023	0	2017300	3N	201704	2017	4	20170403	1	1	201730004013	NA	NA	NA	NA	NA	NA	NA	NA	NA	NA	NA	NA	NA	NA	0	NA
201730004013610	0	0	0	0.666666666666667	0	0.333333333333333	0	201500099001023	0	2017300	3N	201704	2017	4	20170403	1	1	201730004013	NA	NA	NA	NA	NA	NA	NA	NA	NA	NA	NA	NA	NA	NA	0	NA
201730004013611	0	0	0	0.666666666666667	0	0.333333333333333	0	201500099001023	0	2017300	3N	201704	2017	4	20170403	1	1	201730004013	NA	NA	NA	NA	NA	NA	NA	NA	NA	NA	NA	NA	NA	NA	0	NA
201730004013612	0	0	0	0.666666666666667	0	0.333333333333333	0	201500099001023	0	2017300	3N	201704	2017	4	20170403	1	1	201730004013	NA	NA	NA	NA	NA	NA	NA	NA	NA	NA	NA	NA	NA	NA	0	NA
201730004013613	0	0	0	0.666666666666667	0	0.333333333333333	0	201500099001023	0	2017300	3N	201704	2017	4	20170403	1	1	201730004013	NA	NA	NA	NA	NA	NA	NA	NA	NA	NA	NA	NA	NA	NA	0	NA
201730004013614	0	0	0	0.666666666666667	0	0.333333333333333	0	201500099001023	0	2017300	3N	201704	2017	4	20170403	1	1	201730004013	NA	NA	NA	NA	NA	NA	NA	NA	NA	NA	NA	NA	NA	NA	0	NA
201730004013615	0	0	0	0.666666666666667	0	0.333333333333333	0	201500099001023	0	2017300	3N	201704	2017	4	20170403	1	1	201730004013	NA	NA	NA	NA	NA	NA	NA	NA	NA	NA	NA	NA	NA	NA	0	NA
201730004013616	0	0	0	0.666666666666667	0	0.333333333333333	0	201500099001023	0	2017300	3N	201704	2017	4	20170403	1	1	201730004013	NA	NA	NA	NA	NA	NA	NA	NA	NA	NA	NA	NA	NA	NA	0	NA
201730004013617	0	0	0	0.666666666666667	0	0.333333333333333	0	201500099001023	0	2017300	3N	201704	2017	4	20170403	1	1	201730004013	NA	NA	NA	NA	NA	NA	NA	NA	NA	NA	NA	NA	NA	NA	0	NA
201730004013618	0	0	0	0.666666666666667	0	0.333333333333333	0	201500099001023	0	2017300	3N	201704	2017	4	20170403	1	1	201730004013	NA	NA	NA	NA	NA	NA	NA	NA	NA	NA	NA	NA	NA	NA	0	NA
201730004013619	0	0	0	0.666666666666667	0	0.333333333333333	0	201500099001023	0	2017300	3N	201704	2017	4	20170403	1	1	201730004013	NA	NA	NA	NA	NA	NA	NA	NA	NA	NA	NA	NA	NA	NA	0	NA
201730004013620	0	0	0	0.666666666666667	0	0.333333333333333	0	201500099001023	0	2017300	3N	201704	2017	4	20170403	1	1	201730004013	NA	NA	NA	NA	NA	NA	NA	NA	NA	NA	NA	NA	NA	NA	0	NA
201730004023001	0	0	0	0.666666666666667	0	0.333333333333333	0	201500099001023	0	2017300	3N	201704	2017	4	20170403	43416	2	201730004023	NA	NA	NA	NA	NA	NA	NA	NA	NA	NA	NA	NA	NA	NA	NA	NA
201730004023002	0	0	0	0.666666666666667	0	0.333333333333333	0	201500099001023	0	2017300	3N	201704	2017	4	20170403	43416	2	201730004023	NA	NA	NA	NA	NA	NA	NA	NA	NA	NA	NA	NA	NA	NA	NA	NA
201730004023003	0	0	0	0.666666666666667	0	0.333333333333333	0	201500099001023	0	2017300	3N	201704	2017	4	20170403	43416	2	201730004023	NA	NA	NA	NA	NA	NA	NA	NA	NA	NA	NA	NA	NA	NA	NA	NA
201730004023004	0	0	0	0.666666666666667	0	0.333333333333333	0	201500099001023	0	2017300	3N	201704	2017	4	20170403	43416	2	201730004023	NA	NA	NA	NA	NA	NA	NA	NA	NA	NA	NA	NA	NA	NA	NA	NA
201730004023005	0	0	0	0.666666666666667	0	0.333333333333333	0	201500099001023	0	2017300	3N	201704	2017	4	20170403	43416	2	201730004023	NA	NA	NA	NA	NA	NA	NA	NA	NA	NA	NA	NA	NA	NA	NA	NA
201730004023006	0	0	0	0.666666666666667	0	0.333333333333333	0	201500099001023	0	2017300	3N	201704	2017	4	20170403	43416	2	201730004023	NA	NA	NA	NA	NA	NA	NA	NA	NA	NA	NA	NA	NA	NA	NA	NA
201730004023007	0	0	0	0.666666666666667	0	0.333333333333333	0	201500099001023	0	2017300	3N	201704	2017	4	20170403	43416	2	201730004023	NA	NA	NA	NA	NA	NA	NA	NA	NA	NA	NA	NA	NA	NA	NA	NA
201730004023008	0	0	0	0.666666666666667	0	0.333333333333333	0	201500099001023	0	2017300	3N	201704	2017	4	20170403	43416	2	201730004023	NA	NA	NA	NA	NA	NA	NA	NA	NA	NA	NA	NA	NA	NA	NA	NA
201730004023009	0	0	0	0.666666666666667	0	0.333333333333333	0	201500099001023	0	2017300	3N	201704	2017	4	20170403	43416	2	201730004023	NA	NA	NA	NA	NA	NA	NA	NA	NA	NA	NA	NA	NA	NA	NA	NA
201730004023010	0	0	0	0.666666666666667	0	0.333333333333333	0	201500099001023	0	2017300	3N	201704	2017	4	20170403	43416	2	201730004023	NA	NA	NA	NA	NA	NA	NA	NA	NA	NA	NA	NA	NA	NA	NA	NA
201730004023011	0	0	0	0.666666666666667	0	0.333333333333333	0	201500099001023	0	2017300	3N	201704	2017	4	20170403	43416	2	201730004023	NA	NA	NA	NA	NA	NA	NA	NA	NA	NA	NA	NA	NA	NA	NA	NA
201730004023012	0	0	0	0.666666666666667	0	0.333333333333333	0	201500099001023	0	2017300	3N	201704	2017	4	20170403	43416	2	201730004023	NA	NA	NA	NA	NA	NA	NA	NA	NA	NA	NA	NA	NA	NA	NA	NA
201730004023013	0	0	0	0.666666666666667	0	0.333333333333333	0	201500099001023	0	2017300	3N	201704	2017	4	20170403	43416	2	201730004023	NA	NA	NA	NA	NA	NA	NA	NA	NA	NA	NA	NA	NA	NA	NA	NA
201730004023014	0	0	0	0.666666666666667	0	0.333333333333333	0	201500099001023	0	2017300	3N	201704	2017	4	20170403	43416	2	201730004023	NA	NA	NA	NA	NA	NA	NA	NA	NA	NA	NA	NA	NA	NA	NA	NA
201730004023015	0	0	0	0.666666666666667	0	0.333333333333333	0	201500099001023	0	2017300	3N	201704	2017	4	20170403	43416	2	201730004023	NA	NA	NA	NA	NA	NA	NA	NA	NA	NA	NA	NA	NA	NA	NA	NA
201730004023016	0	0	0	0.666666666666667	0	0.333333333333333	0	201500099001023	0	2017300	3N	201704	2017	4	20170403	43766	2	201730004023	NA	NA	NA	NA	NA	92.5	NA	NA	NA	NA	NA	NA	NA	NA	NA	NA
201730004023017	0	0	0	0.666666666666667	0	0.333333333333333	0	201500099001023	0	2017300	3N	201704	2017	4	20170403	43766	2	201730004023	NA	NA	NA	NA	NA	120.1	NA	NA	NA	NA	NA	NA	NA	NA	NA	NA
201730004023018	0	0	0	0.666666666666667	0	0.333333333333333	0	201500099001023	0	2017300	3N	201704	2017	4	20170403	43766	2	201730004023	NA	NA	NA	NA	NA	97.4	NA	NA	NA	NA	NA	NA	NA	NA	NA	NA
201730004023019	0	0	0	0.666666666666667	0	0.333333333333333	0	201500099001023	0	2017300	3N	201704	2017	4	20170403	43766	2	201730004023	NA	NA	NA	NA	NA	81.5	NA	NA	NA	NA	NA	NA	NA	NA	NA	NA
201730004023020	0	0	0	0.666666666666667	0	0.333333333333333	0	201500099001023	0	2017300	3N	201704	2017	4	20170403	43766	2	201730004023	NA	NA	NA	NA	NA	67.6	NA	NA	NA	NA	NA	NA	NA	NA	NA	NA
201730004023021	0	0	0	0.666666666666667	0	0.333333333333333	0	201500099001023	0	2017300	3N	201704	2017	4	20170403	43766	2	201730004023	NA	NA	NA	NA	NA	70.3	NA	NA	NA	NA	NA	NA	NA	NA	NA	NA
201730004023022	0	0	0	0.666666666666667	0	0.333333333333333	0	201500099001023	0	2017300	3N	201704	2017	4	20170403	43766	2	201730004023	NA	NA	NA	NA	NA	87	NA	NA	NA	NA	NA	NA	NA	NA	NA	NA
201730004023023	0	0	0	0.666666666666667	0	0.333333333333333	0	201500099001023	0	2017300	3N	201704	2017	4	20170403	43766	2	201730004023	NA	NA	NA	NA	NA	71.4	NA	NA	NA	NA	NA	NA	NA	NA	NA	NA
201730004023024	0	0	0	0.666666666666667	0	0.333333333333333	0	201500099001023	0	2017300	3N	201704	2017	4	20170403	43766	2	201730004023	NA	NA	NA	NA	NA	83.3	NA	NA	NA	NA	NA	NA	NA	NA	NA	NA
201730004023025	0	0	0	0.666666666666667	0	0.333333333333333	0	201500099001023	0	2017300	3N	201704	2017	4	20170403	43766	2	201730004023	NA	NA	NA	NA	NA	81.4	NA	NA	NA	NA	NA	NA	NA	NA	NA	NA
201730004023026	0	0	0	0.666666666666667	0	0.333333333333333	0	201500099001023	0	2017300	3N	201704	2017	4	20170403	43766	2	201730004023	NA	NA	NA	NA	NA	62.3	NA	NA	NA	NA	NA	NA	NA	NA	NA	NA
201730004023027	0	0	0	0.666666666666667	0	0.333333333333333	0	201500099001023	0	2017300	3N	201704	2017	4	20170403	43766	2	201730004023	NA	NA	NA	NA	NA	93.8	NA	NA	NA	NA	NA	NA	NA	NA	NA	NA
201730004023028	0	0	0	0.666666666666667	0	0.333333333333333	0	201500099001023	0	2017300	3N	201704	2017	4	20170403	43766	2	201730004023	NA	NA	NA	NA	NA	117.2	NA	NA	NA	NA	NA	NA	NA	NA	NA	NA
201730004023029	0	0	0	0.666666666666667	0	0.333333333333333	0	201500099001023	0	2017300	3N	201704	2017	4	20170403	43766	2	201730004023	NA	NA	NA	NA	NA	111.6	NA	NA	NA	NA	NA	NA	NA	NA	NA	NA
201730004023030	0	0	0	0.666666666666667	0	0.333333333333333	0	201500099001023	0	2017300	3N	201704	2017	4	20170403	43766	2	201730004023	NA	NA	NA	NA	NA	92.6	NA	NA	NA	NA	NA	NA	NA	NA	NA	NA
201730004023031	0	0	0	0.666666666666667	0	0.333333333333333	0	201500099001023	0	2017300	3N	201704	2017	4	20170403	43591	2	201730004023	NA	NA	NA	NA	28.2	NA	NA	NA	NA	NA	NA	NA	NA	NA	NA	NA
201730004023032	0	0	0	0.666666666666667	0	0.333333333333333	0	201500099001023	0	2017300	3N	201704	2017	4	20170403	43591	2	201730004023	NA	NA	NA	NA	34.8	NA	NA	NA	NA	NA	NA	NA	NA	NA	NA	NA
201730004023033	0	0	0	0.666666666666667	0	0.333333333333333	0	201500099001023	0	2017300	3N	201704	2017	4	20170403	43591	2	201730004023	NA	NA	NA	NA	24.7	NA	NA	NA	NA	NA	NA	NA	NA	NA	NA	NA
201730004023034	0	0	0	0.666666666666667	0	0.333333333333333	0	201500099001023	0	2017300	3N	201704	2017	4	20170403	43591	2	201730004023	NA	NA	NA	NA	30.9	NA	NA	NA	NA	NA	NA	NA	NA	NA	NA	NA
201730004023035	0	0	0	0.666666666666667	0	0.333333333333333	0	201500099001023	0	2017300	3N	201704	2017	4	20170403	43591	2	201730004023	NA	NA	NA	NA	24.9	NA	NA	NA	NA	NA	NA	NA	NA	NA	NA	NA
201730004023036	0	0	0	0.666666666666667	0	0.333333333333333	0	201500099001023	0	2017300	3N	201704	2017	4	20170403	43591	2	201730004023	NA	NA	NA	NA	38.6	NA	NA	NA	NA	NA	NA	NA	NA	NA	NA	NA
201730004023037	0	0	0	0.666666666666667	0	0.333333333333333	0	201500099001023	0	2017300	3N	201704	2017	4	20170403	43591	2	201730004023	NA	NA	NA	NA	26.3	NA	NA	NA	NA	NA	NA	NA	NA	NA	NA	NA
201730004023038	0	0	0	0.666666666666667	0	0.333333333333333	0	201500099001023	0	2017300	3N	201704	2017	4	20170403	43591	2	201730004023	NA	NA	NA	NA	39.4	NA	NA	NA	NA	NA	NA	NA	NA	NA	NA	NA
201730004023039	0	0	0	0.666666666666667	0	0.333333333333333	0	201500099001023	0	2017300	3N	201704	2017	4	20170403	43591	2	201730004023	NA	NA	NA	NA	27.7	NA	NA	NA	NA	NA	NA	NA	NA	NA	NA	NA
201730004023040	0	0	0	0.666666666666667	0	0.333333333333333	0	201500099001023	0	2017300	3N	201704	2017	4	20170403	43591	2	201730004023	NA	NA	NA	NA	35.1	NA	NA	NA	NA	NA	NA	NA	NA	NA	NA	NA
201730004023041	0	0	0	0.666666666666667	0	0.333333333333333	0	201500099001023	0	2017300	3N	201704	2017	4	20170403	43591	2	201730004023	NA	NA	NA	NA	28.5	NA	NA	NA	NA	NA	NA	NA	NA	NA	NA	NA
201730004023042	0	0	0	0.666666666666667	0	0.333333333333333	0	201500099001023	0	2017300	3N	201704	2017	4	20170403	43591	2	201730004023	NA	NA	NA	NA	33.5	NA	NA	NA	NA	NA	NA	NA	NA	NA	NA	NA
201730004023043	0	0	0	0.666666666666667	0	0.333333333333333	0	201500099001023	0	2017300	3N	201704	2017	4	20170403	43591	2	201730004023	NA	NA	NA	NA	37.5	NA	NA	NA	NA	NA	NA	NA	NA	NA	NA	NA
201730004023044	0	0	0	0.666666666666667	0	0.333333333333333	0	201500099001023	0	2017300	3N	201704	2017	4	20170403	43591	2	201730004023	NA	NA	NA	NA	21	NA	NA	NA	NA	NA	NA	NA	NA	NA	NA	NA
201730004023045	0	0	0	0.666666666666667	0	0.333333333333333	0	201500099001023	0	2017300	3N	201704	2017	4	20170403	43591	2	201730004023	NA	NA	NA	NA	29	NA	NA	NA	NA	NA	NA	NA	NA	NA	NA	NA
201730004023046	0	0	0	0.666666666666667	0	0.333333333333333	0	201500099001023	0	2017300	3N	201704	2017	4	20170403	43654	2	201730004023	NA	NA	NA	NA	NA	NA	NA	NA	NA	NA	NA	NA	NA	NA	NA	NA
201730004023047	0	0	0	0.666666666666667	0	0.333333333333333	0	201500099001023	0	2017300	3N	201704	2017	4	20170403	43654	2	201730004023	NA	NA	NA	NA	NA	NA	NA	NA	NA	NA	NA	NA	NA	NA	NA	NA
201730004023048	0	0	0	0.666666666666667	0	0.333333333333333	0	201500099001023	0	2017300	3N	201704	2017	4	20170403	43654	2	201730004023	NA	NA	NA	NA	NA	NA	NA	NA	NA	NA	NA	NA	NA	NA	NA	NA
201730004023049	0	0	0	0.666666666666667	0	0.333333333333333	0	201500099001023	0	2017300	3N	201704	2017	4	20170403	43654	2	201730004023	NA	NA	NA	NA	NA	NA	NA	NA	NA	NA	NA	NA	NA	NA	NA	NA
201730004023050	0	0	0	0.666666666666667	0	0.333333333333333	0	201500099001023	0	2017300	3N	201704	2017	4	20170403	43654	2	201730004023	NA	NA	NA	NA	NA	NA	NA	NA	NA	NA	NA	NA	NA	NA	NA	NA
201730004023051	0	0	0	0.666666666666667	0	0.333333333333333	0	201500099001023	0	2017300	3N	201704	2017	4	20170403	43654	2	201730004023	NA	NA	NA	NA	NA	NA	NA	NA	NA	NA	NA	NA	NA	NA	NA	NA
201730004023052	0	0	0	0.666666666666667	0	0.333333333333333	0	201500099001023	0	2017300	3N	201704	2017	4	20170403	43654	2	201730004023	NA	NA	NA	NA	NA	NA	NA	NA	NA	NA	NA	NA	NA	NA	NA	NA
201730004023053	0	0	0	0.666666666666667	0	0.333333333333333	0	201500099001023	0	2017300	3N	201704	2017	4	20170403	43654	2	201730004023	NA	NA	NA	NA	NA	NA	NA	NA	NA	NA	NA	NA	NA	NA	NA	NA
201730004023054	0	0	0	0.666666666666667	0	0.333333333333333	0	201500099001023	0	2017300	3N	201704	2017	4	20170403	43654	2	201730004023	NA	NA	NA	NA	NA	NA	NA	NA	NA	NA	NA	NA	NA	NA	NA	NA
201730004023055	0	0	0	0.666666666666667	0	0.333333333333333	0	201500099001023	0	2017300	3N	201704	2017	4	20170403	43654	2	201730004023	NA	NA	NA	NA	NA	NA	NA	NA	NA	NA	NA	NA	NA	NA	NA	NA
201730004023056	0	0	0	0.666666666666667	0	0.333333333333333	0	201500099001023	0	2017300	3N	201704	2017	4	20170403	43654	2	201730004023	NA	NA	NA	NA	NA	NA	NA	NA	NA	NA	NA	NA	NA	NA	NA	NA
201730004023057	0	0	0	0.666666666666667	0	0.333333333333333	0	201500099001023	0	2017300	3N	201704	2017	4	20170403	43654	2	201730004023	NA	NA	NA	NA	NA	NA	NA	NA	NA	NA	NA	NA	NA	NA	NA	NA
201730004023058	0	0	0	0.666666666666667	0	0.333333333333333	0	201500099001023	0	2017300	3N	201704	2017	4	20170403	43654	2	201730004023	NA	NA	NA	NA	NA	NA	NA	NA	NA	NA	NA	NA	NA	NA	NA	NA
201730004023059	0	0	0	0.666666666666667	0	0.333333333333333	0	201500099001023	0	2017300	3N	201704	2017	4	20170403	43654	2	201730004023	NA	NA	NA	NA	NA	NA	NA	NA	NA	NA	NA	NA	NA	NA	NA	NA
201730004023060	0	0	0	0.666666666666667	0	0.333333333333333	0	201500099001023	0	2017300	3N	201704	2017	4	20170403	43654	2	201730004023	NA	NA	NA	NA	NA	NA	NA	NA	NA	NA	NA	NA	NA	NA	NA	NA
201730004023501	0	0	0	0.666666666666667	0	0.333333333333333	0	201500099001023	0	2017300	3N	201704	2017	4	20170403	1	2	201730004023	NA	NA	NA	NA	NA	NA	NA	NA	NA	NA	NA	NA	NA	NA	NA	NA
201730004023502	0	0	0	0.666666666666667	0	0.333333333333333	0	201500099001023	0	2017300	3N	201704	2017	4	20170403	1	2	201730004023	NA	NA	NA	NA	NA	NA	NA	NA	NA	NA	NA	NA	NA	NA	NA	NA
201730004023503	0	0	0	0.666666666666667	0	0.333333333333333	0	201500099001023	0	2017300	3N	201704	2017	4	20170403	1	2	201730004023	NA	NA	NA	NA	NA	NA	NA	NA	NA	NA	NA	NA	NA	NA	NA	NA
201730004023504	0	0	0	0.666666666666667	0	0.333333333333333	0	201500099001023	0	2017300	3N	201704	2017	4	20170403	1	2	201730004023	NA	NA	NA	NA	NA	NA	NA	NA	NA	NA	NA	NA	NA	NA	NA	NA
201730004023505	0	0	0	0.666666666666667	0	0.333333333333333	0	201500099001023	0	2017300	3N	201704	2017	4	20170403	1	2	201730004023	NA	NA	NA	NA	NA	NA	NA	NA	NA	NA	NA	NA	NA	NA	NA	NA
201730004023506	0	0	0	0.666666666666667	0	0.333333333333333	0	201500099001023	0	2017300	3N	201704	2017	4	20170403	1	2	201730004023	NA	NA	NA	NA	NA	NA	NA	NA	NA	NA	NA	NA	NA	NA	NA	NA
201730004023507	0	0	0	0.666666666666667	0	0.333333333333333	0	201500099001023	0	2017300	3N	201704	2017	4	20170403	1	2	201730004023	NA	NA	NA	NA	NA	NA	NA	NA	NA	NA	NA	NA	NA	NA	NA	NA
201730004023508	0	0	0	0.666666666666667	0	0.333333333333333	0	201500099001023	0	2017300	3N	201704	2017	4	20170403	1	2	201730004023	NA	NA	NA	NA	NA	NA	NA	NA	NA	NA	NA	NA	NA	NA	NA	NA
201730004023509	0	0	0	0.666666666666667	0	0.333333333333333	0	201500099001023	0	2017300	3N	201704	2017	4	20170403	1	2	201730004023	NA	NA	NA	NA	NA	NA	NA	NA	NA	NA	NA	NA	NA	NA	NA	NA
201730004023510	0	0	0	0.666666666666667	0	0.333333333333333	0	201500099001023	0	2017300	3N	201704	2017	4	20170403	1	2	201730004023	NA	NA	NA	NA	NA	NA	NA	NA	NA	NA	NA	NA	NA	NA	NA	NA
201730004023511	0	0	0	0.666666666666667	0	0.333333333333333	0	201500099001023	0	2017300	3N	201704	2017	4	20170403	1	2	201730004023	NA	NA	NA	NA	NA	NA	NA	NA	NA	NA	NA	NA	NA	NA	NA	NA
201730004023512	0	0	0	0.666666666666667	0	0.333333333333333	0	201500099001023	0	2017300	3N	201704	2017	4	20170403	1	2	201730004023	NA	NA	NA	NA	NA	NA	NA	NA	NA	NA	NA	NA	NA	NA	NA	NA
201730004023513	0	0	0	0.666666666666667	0	0.333333333333333	0	201500099001023	0	2017300	3N	201704	2017	4	20170403	1	2	201730004023	NA	NA	NA	NA	NA	NA	NA	NA	NA	NA	NA	NA	NA	NA	NA	NA
201730004023514	0	0	0	0.666666666666667	0	0.333333333333333	0	201500099001023	0	2017300	3N	201704	2017	4	20170403	1	2	201730004023	NA	NA	NA	NA	NA	NA	NA	NA	NA	NA	NA	NA	NA	NA	NA	NA
201730004023515	0	0	0	0.666666666666667	0	0.333333333333333	0	201500099001023	0	2017300	3N	201704	2017	4	20170403	1	2	201730004023	NA	NA	NA	NA	NA	NA	NA	NA	NA	NA	NA	NA	NA	NA	NA	NA
201730004023516	0	0	0	0.666666666666667	0	0.333333333333333	0	201500099001023	0	2017300	3N	201704	2017	4	20170403	1	2	201730004023	NA	NA	NA	NA	NA	NA	NA	NA	NA	NA	1	NA	NA	NA	NA	NA
201730004023517	0	0	0	0.666666666666667	0	0.333333333333333	0	201500099001023	0	2017300	3N	201704	2017	4	20170403	1	2	201730004023	NA	NA	NA	NA	NA	NA	NA	NA	NA	NA	1	NA	NA	NA	NA	NA
201730004023518	0	0	0	0.666666666666667	0	0.333333333333333	0	201500099001023	0	2017300	3N	201704	2017	4	20170403	1	2	201730004023	NA	NA	NA	NA	NA	NA	NA	NA	NA	NA	1	NA	NA	NA	NA	NA
201730004023519	0	0	0	0.666666666666667	0	0.333333333333333	0	201500099001023	0	2017300	3N	201704	2017	4	20170403	1	2	201730004023	NA	NA	NA	NA	NA	NA	NA	NA	NA	NA	1	NA	NA	NA	NA	NA
201730004023520	0	0	0	0.666666666666667	0	0.333333333333333	0	201500099001023	0	2017300	3N	201704	2017	4	20170403	1	2	201730004023	NA	NA	NA	NA	NA	NA	NA	NA	NA	NA	1	NA	NA	NA	NA	NA
201730004023521	0	0	0	0.666666666666667	0	0.333333333333333	0	201500099001023	0	2017300	3N	201704	2017	4	20170403	1	2	201730004023	NA	NA	NA	NA	NA	NA	NA	NA	NA	NA	1	NA	NA	NA	NA	NA
201730004023522	0	0	0	0.666666666666667	0	0.333333333333333	0	201500099001023	0	2017300	3N	201704	2017	4	20170403	1	2	201730004023	NA	NA	NA	NA	NA	NA	NA	NA	NA	NA	1	NA	NA	NA	NA	NA
201730004023523	0	0	0	0.666666666666667	0	0.333333333333333	0	201500099001023	0	2017300	3N	201704	2017	4	20170403	1	2	201730004023	NA	NA	NA	NA	NA	NA	NA	NA	NA	NA	1	NA	NA	NA	NA	NA
201730004023524	0	0	0	0.666666666666667	0	0.333333333333333	0	201500099001023	0	2017300	3N	201704	2017	4	20170403	1	2	201730004023	NA	NA	NA	NA	NA	NA	NA	NA	NA	NA	1	NA	NA	NA	NA	NA
201730004023525	0	0	0	0.666666666666667	0	0.333333333333333	0	201500099001023	0	2017300	3N	201704	2017	4	20170403	1	2	201730004023	NA	NA	NA	NA	NA	NA	NA	NA	NA	NA	1	NA	NA	NA	NA	NA
201730004023526	0	0	0	0.666666666666667	0	0.333333333333333	0	201500099001023	0	2017300	3N	201704	2017	4	20170403	1	2	201730004023	NA	NA	NA	NA	NA	NA	NA	NA	NA	NA	1	NA	NA	NA	NA	NA
201730004023527	0	0	0	0.666666666666667	0	0.333333333333333	0	201500099001023	0	2017300	3N	201704	2017	4	20170403	1	2	201730004023	NA	NA	NA	NA	NA	NA	NA	NA	NA	NA	1	NA	NA	NA	NA	NA
201730004023528	0	0	0	0.666666666666667	0	0.333333333333333	0	201500099001023	0	2017300	3N	201704	2017	4	20170403	1	2	201730004023	NA	NA	NA	NA	NA	NA	NA	NA	NA	NA	1	NA	NA	NA	NA	NA
201730004023529	0	0	0	0.666666666666667	0	0.333333333333333	0	201500099001023	0	2017300	3N	201704	2017	4	20170403	1	2	201730004023	NA	NA	NA	NA	NA	NA	NA	NA	NA	NA	1	NA	NA	NA	NA	NA
201730004023530	0	0	0	0.666666666666667	0	0.333333333333333	0	201500099001023	0	2017300	3N	201704	2017	4	20170403	1	2	201730004023	NA	NA	NA	NA	NA	NA	NA	NA	NA	NA	1	NA	NA	NA	NA	NA
201730004023531	0	0	0	0.666666666666667	0	0.333333333333333	0	201500099001023	0	2017300	3N	201704	2017	4	20170403	1	2	201730004023	NA	NA	NA	NA	NA	NA	NA	NA	NA	NA	1	NA	NA	NA	1	NA
201730004023532	0	0	0	0.666666666666667	0	0.333333333333333	0	201500099001023	0	2017300	3N	201704	2017	4	20170403	1	2	201730004023	NA	NA	NA	NA	NA	NA	NA	NA	NA	NA	1	NA	NA	NA	1	NA
201730004023533	0	0	0	0.666666666666667	0	0.333333333333333	0	201500099001023	0	2017300	3N	201704	2017	4	20170403	1	2	201730004023	NA	NA	NA	NA	NA	NA	NA	NA	NA	NA	1	NA	NA	NA	1	NA
201730004023534	0	0	0	0.666666666666667	0	0.333333333333333	0	201500099001023	0	2017300	3N	201704	2017	4	20170403	1	2	201730004023	NA	NA	NA	NA	NA	NA	NA	NA	NA	NA	1	NA	NA	NA	1	NA
201730004023535	0	0	0	0.666666666666667	0	0.333333333333333	0	201500099001023	0	2017300	3N	201704	2017	4	20170403	1	2	201730004023	NA	NA	NA	NA	NA	NA	NA	NA	NA	NA	1	NA	NA	NA	1	NA
201730004023536	0	0	0	0.666666666666667	0	0.333333333333333	0	201500099001023	0	2017300	3N	201704	2017	4	20170403	1	2	201730004023	NA	NA	NA	NA	NA	NA	NA	NA	NA	NA	1	NA	NA	NA	1	NA
201730004023537	0	0	0	0.666666666666667	0	0.333333333333333	0	201500099001023	0	2017300	3N	201704	2017	4	20170403	1	2	201730004023	NA	NA	NA	NA	NA	NA	NA	NA	NA	NA	1	NA	NA	NA	1	NA
201730004023538	0	0	0	0.666666666666667	0	0.333333333333333	0	201500099001023	0	2017300	3N	201704	2017	4	20170403	1	2	201730004023	NA	NA	NA	NA	NA	NA	NA	NA	NA	NA	1	NA	NA	NA	1	NA
201730004023539	0	0	0	0.666666666666667	0	0.333333333333333	0	201500099001023	0	2017300	3N	201704	2017	4	20170403	1	2	201730004023	NA	NA	NA	NA	NA	NA	NA	NA	NA	NA	1	NA	NA	NA	1	NA
201730004023540	0	0	0	0.666666666666667	0	0.333333333333333	0	201500099001023	0	2017300	3N	201704	2017	4	20170403	1	2	201730004023	NA	NA	NA	NA	NA	NA	NA	NA	NA	NA	1	NA	NA	NA	1	NA
201730004023541	0	0	0	0.666666666666667	0	0.333333333333333	0	201500099001023	0	2017300	3N	201704	2017	4	20170403	1	2	201730004023	NA	NA	NA	NA	NA	NA	NA	NA	NA	NA	1	NA	NA	NA	1	NA
201730004023542	0	0	0	0.666666666666667	0	0.333333333333333	0	201500099001023	0	2017300	3N	201704	2017	4	20170403	1	2	201730004023	NA	NA	NA	NA	NA	NA	NA	NA	NA	NA	1	NA	NA	NA	1	NA
201730004023543	0	0	0	0.666666666666667	0	0.333333333333333	0	201500099001023	0	2017300	3N	201704	2017	4	20170403	1	2	201730004023	NA	NA	NA	NA	NA	NA	NA	NA	NA	NA	1	NA	NA	NA	1	NA
201730004023544	0	0	0	0.666666666666667	0	0.333333333333333	0	201500099001023	0	2017300	3N	201704	2017	4	20170403	1	2	201730004023	NA	NA	NA	NA	NA	NA	NA	NA	NA	NA	1	NA	NA	NA	1	NA
201730004023545	0	0	0	0.666666666666667	0	0.333333333333333	0	201500099001023	0	2017300	3N	201704	2017	4	20170403	1	2	201730004023	NA	NA	NA	NA	NA	NA	NA	NA	NA	NA	1	NA	NA	NA	1	NA
201730004023546	0	0	0	0.666666666666667	0	0.333333333333333	0	201500099001023	0	2017300	3N	201704	2017	4	20170403	1	2	201730004023	NA	NA	NA	NA	NA	NA	NA	NA	NA	NA	1	NA	NA	NA	1	NA
201730004023547	0	0	0	0.666666666666667	0	0.333333333333333	0	201500099001023	0	2017300	3N	201704	2017	4	20170403	1	2	201730004023	NA	NA	NA	NA	NA	NA	NA	NA	NA	NA	1	NA	NA	NA	1	NA
201730004023548	0	0	0	0.666666666666667	0	0.333333333333333	0	201500099001023	0	2017300	3N	201704	2017	4	20170403	1	2	201730004023	NA	NA	NA	NA	NA	NA	NA	NA	NA	NA	1	NA	NA	NA	1	NA
201730004023549	0	0	0	0.666666666666667	0	0.333333333333333	0	201500099001023	0	2017300	3N	201704	2017	4	20170403	1	2	201730004023	NA	NA	NA	NA	NA	NA	NA	NA	NA	NA	1	NA	NA	NA	1	NA
201730004023550	0	0	0	0.666666666666667	0	0.333333333333333	0	201500099001023	0	2017300	3N	201704	2017	4	20170403	1	2	201730004023	NA	NA	NA	NA	NA	NA	NA	NA	NA	NA	1	NA	NA	NA	1	NA
201730004023551	0	0	0	0.666666666666667	0	0.333333333333333	0	201500099001023	0	2017300	3N	201704	2017	4	20170403	1	2	201730004023	NA	NA	NA	NA	NA	NA	NA	NA	NA	NA	1	NA	NA	NA	1	NA
201730004023552	0	0	0	0.666666666666667	0	0.333333333333333	0	201500099001023	0	2017300	3N	201704	2017	4	20170403	1	2	201730004023	NA	NA	NA	NA	NA	NA	NA	NA	NA	NA	1	NA	NA	NA	1	NA
201730004023553	0	0	0	0.666666666666667	0	0.333333333333333	0	201500099001023	0	2017300	3N	201704	2017	4	20170403	1	2	201730004023	NA	NA	NA	NA	NA	NA	NA	NA	NA	NA	1	NA	NA	NA	1	NA
201730004023554	0	0	0	0.666666666666667	0	0.333333333333333	0	201500099001023	0	2017300	3N	201704	2017	4	20170403	1	2	201730004023	NA	NA	NA	NA	NA	NA	NA	NA	NA	NA	1	NA	NA	NA	1	NA
201730004023555	0	0	0	0.666666666666667	0	0.333333333333333	0	201500099001023	0	2017300	3N	201704	2017	4	20170403	1	2	201730004023	NA	NA	NA	NA	NA	NA	NA	NA	NA	NA	1	NA	NA	NA	1	NA
201730004023556	0	0	0	0.666666666666667	0	0.333333333333333	0	201500099001023	0	2017300	3N	201704	2017	4	20170403	1	2	201730004023	NA	NA	NA	NA	NA	NA	NA	NA	NA	NA	1	NA	NA	NA	1	NA
201730004023557	0	0	0	0.666666666666667	0	0.333333333333333	0	201500099001023	0	2017300	3N	201704	2017	4	20170403	1	2	201730004023	NA	NA	NA	NA	NA	NA	NA	NA	NA	NA	1	NA	NA	NA	1	NA
201730004023558	0	0	0	0.666666666666667	0	0.333333333333333	0	201500099001023	0	2017300	3N	201704	2017	4	20170403	1	2	201730004023	NA	NA	NA	NA	NA	NA	NA	NA	NA	NA	1	NA	NA	NA	1	NA
201730004023559	0	0	0	0.666666666666667	0	0.333333333333333	0	201500099001023	0	2017300	3N	201704	2017	4	20170403	1	2	201730004023	NA	NA	NA	NA	NA	NA	NA	NA	NA	NA	1	NA	NA	NA	1	NA
201730004023560	0	0	0	0.666666666666667	0	0.333333333333333	0	201500099001023	0	2017300	3N	201704	2017	4	20170403	1	2	201730004023	NA	NA	NA	NA	NA	NA	NA	NA	NA	NA	1	NA	NA	NA	1	NA
201730004023561	0	0	0	0.666666666666667	0	0.333333333333333	0	201500099001023	0	2017300	3N	201704	2017	4	20170403	1	2	201730004023	NA	NA	NA	NA	NA	NA	NA	NA	NA	NA	1	NA	NA	NA	1	NA
201730004023562	0	0	0	0.666666666666667	0	0.333333333333333	0	201500099001023	0	2017300	3N	201704	2017	4	20170403	1	2	201730004023	NA	NA	NA	NA	NA	NA	NA	NA	NA	NA	1	NA	NA	NA	1	NA
201730004023563	0	0	0	0.666666666666667	0	0.333333333333333	0	201500099001023	0	2017300	3N	201704	2017	4	20170403	1	2	201730004023	NA	NA	NA	NA	NA	NA	NA	NA	NA	NA	1	NA	NA	NA	1	NA
201730004023564	0	0	0	0.666666666666667	0	0.333333333333333	0	201500099001023	0	2017300	3N	201704	2017	4	20170403	1	2	201730004023	NA	NA	NA	NA	NA	NA	NA	NA	NA	NA	1	NA	NA	NA	1	NA
201730004023565	0	0	0	0.666666666666667	0	0.333333333333333	0	201500099001023	0	2017300	3N	201704	2017	4	20170403	1	2	201730004023	NA	NA	NA	NA	NA	NA	NA	NA	NA	NA	1	NA	NA	NA	1	NA
201730004023566	0	0	0	0.666666666666667	0	0.333333333333333	0	201500099001023	0	2017300	3N	201704	2017	4	20170403	1	2	201730004023	NA	NA	NA	NA	NA	NA	NA	NA	NA	NA	1	NA	NA	NA	1	NA
201730004023567	0	0	0	0.666666666666667	0	0.333333333333333	0	201500099001023	0	2017300	3N	201704	2017	4	20170403	1	2	201730004023	NA	NA	NA	NA	NA	NA	NA	NA	NA	NA	1	NA	NA	NA	1	NA
201730004023568	0	0	0	0.666666666666667	0	0.333333333333333	0	201500099001023	0	2017300	3N	201704	2017	4	20170403	1	2	201730004023	NA	NA	NA	NA	NA	NA	NA	NA	NA	NA	1	NA	NA	NA	1	NA
201730004023569	0	0	0	0.666666666666667	0	0.333333333333333	0	201500099001023	0	2017300	3N	201704	2017	4	20170403	1	2	201730004023	NA	NA	NA	NA	NA	NA	NA	NA	NA	NA	1	NA	NA	NA	0	NA
201730004023570	0	0	0	0.666666666666667	0	0.333333333333333	0	201500099001023	0	2017300	3N	201704	2017	4	20170403	1	2	201730004023	NA	NA	NA	NA	NA	NA	NA	NA	NA	NA	1	NA	NA	NA	0	NA
201730004023571	0	0	0	0.666666666666667	0	0.333333333333333	0	201500099001023	0	2017300	3N	201704	2017	4	20170403	1	2	201730004023	NA	NA	NA	NA	NA	NA	NA	NA	NA	NA	0	NA	NA	NA	0	NA
201730004023572	0	0	0	0.666666666666667	0	0.333333333333333	0	201500099001023	0	2017300	3N	201704	2017	4	20170403	1	2	201730004023	NA	NA	NA	NA	NA	NA	NA	NA	NA	NA	NA	NA	NA	NA	0	NA
201730004023573	0	0	0	0.666666666666667	0	0.333333333333333	0	201500099001023	0	2017300	3N	201704	2017	4	20170403	1	2	201730004023	NA	NA	NA	NA	NA	NA	NA	NA	NA	NA	NA	NA	NA	NA	0	NA
201730004023574	0	0	0	0.666666666666667	0	0.333333333333333	0	201500099001023	0	2017300	3N	201704	2017	4	20170403	1	2	201730004023	NA	NA	NA	NA	NA	NA	NA	NA	NA	NA	NA	NA	NA	NA	0	NA
201730004023575	0	0	0	0.666666666666667	0	0.333333333333333	0	201500099001023	0	2017300	3N	201704	2017	4	20170403	1	2	201730004023	NA	NA	NA	NA	NA	NA	NA	NA	NA	NA	NA	NA	NA	NA	0	NA
201730004023576	0	0	0	0.666666666666667	0	0.333333333333333	0	201500099001023	0	2017300	3N	201704	2017	4	20170403	1	2	201730004023	NA	NA	NA	NA	NA	NA	NA	NA	NA	NA	NA	NA	NA	NA	0	NA
201730004023577	0	0	0	0.666666666666667	0	0.333333333333333	0	201500099001023	0	2017300	3N	201704	2017	4	20170403	1	2	201730004023	NA	NA	NA	NA	NA	NA	NA	NA	NA	NA	NA	NA	NA	NA	0	NA
201730004023578	0	0	0	0.666666666666667	0	0.333333333333333	0	201500099001023	0	2017300	3N	201704	2017	4	20170403	1	2	201730004023	NA	NA	NA	NA	NA	NA	NA	NA	NA	NA	NA	NA	NA	NA	0	NA
201730004023579	0	0	0	0.666666666666667	0	0.333333333333333	0	201500099001023	0	2017300	3N	201704	2017	4	20170403	1	2	201730004023	NA	NA	NA	NA	NA	NA	NA	NA	NA	NA	NA	NA	NA	NA	0	NA
201730004023580	0	0	0	0.666666666666667	0	0.333333333333333	0	201500099001023	0	2017300	3N	201704	2017	4	20170403	1	2	201730004023	NA	NA	NA	NA	NA	NA	NA	NA	NA	NA	NA	NA	NA	NA	0	NA
201730004023581	0	0	0	0.666666666666667	0	0.333333333333333	0	201500099001023	0	2017300	3N	201704	2017	4	20170403	1	2	201730004023	NA	NA	NA	NA	NA	NA	NA	NA	NA	NA	NA	NA	NA	NA	0	NA
201730004023582	0	0	0	0.666666666666667	0	0.333333333333333	0	201500099001023	0	2017300	3N	201704	2017	4	20170403	1	2	201730004023	NA	NA	NA	NA	NA	NA	NA	NA	NA	NA	NA	NA	NA	NA	0	NA
201730004023583	0	0	0	0.666666666666667	0	0.333333333333333	0	201500099001023	0	2017300	3N	201704	2017	4	20170403	1	2	201730004023	NA	NA	NA	NA	NA	NA	NA	NA	NA	NA	NA	NA	NA	NA	0	NA
201730004023584	0	0	0	0.666666666666667	0	0.333333333333333	0	201500099001023	0	2017300	3N	201704	2017	4	20170403	1	2	201730004023	NA	NA	NA	NA	NA	NA	NA	NA	NA	NA	NA	NA	NA	NA	0	NA
201730004023585	0	0	0	0.666666666666667	0	0.333333333333333	0	201500099001023	0	2017300	3N	201704	2017	4	20170403	1	2	201730004023	NA	NA	NA	NA	NA	NA	NA	NA	NA	NA	NA	NA	NA	NA	0	NA
201730004023586	0	0	0	0.666666666666667	0	0.333333333333333	0	201500099001023	0	2017300	3N	201704	2017	4	20170403	1	2	201730004023	NA	NA	NA	NA	NA	NA	NA	NA	NA	NA	NA	NA	NA	NA	0	NA
201730004023587	0	0	0	0.666666666666667	0	0.333333333333333	0	201500099001023	0	2017300	3N	201704	2017	4	20170403	1	2	201730004023	NA	NA	NA	NA	NA	NA	NA	NA	NA	NA	NA	NA	NA	NA	0	NA
201730004023588	0	0	0	0.666666666666667	0	0.333333333333333	0	201500099001023	0	2017300	3N	201704	2017	4	20170403	1	2	201730004023	NA	NA	NA	NA	NA	NA	NA	NA	NA	NA	NA	NA	NA	NA	0	NA
201730004023589	0	0	0	0.666666666666667	0	0.333333333333333	0	201500099001023	0	2017300	3N	201704	2017	4	20170403	1	2	201730004023	NA	NA	NA	NA	NA	NA	NA	NA	NA	NA	NA	NA	NA	NA	0	NA
201730004023590	0	0	0	0.666666666666667	0	0.333333333333333	0	201500099001023	0	2017300	3N	201704	2017	4	20170403	1	2	201730004023	NA	NA	NA	NA	NA	NA	NA	NA	NA	NA	NA	NA	NA	NA	0	NA
201730004023591	0	0	0	0.666666666666667	0	0.333333333333333	0	201500099001023	0	2017300	3N	201704	2017	4	20170403	1	2	201730004023	NA	NA	NA	NA	NA	NA	NA	NA	NA	NA	NA	NA	NA	NA	0	NA
201730004023592	0	0	0	0.666666666666667	0	0.333333333333333	0	201500099001023	0	2017300	3N	201704	2017	4	20170403	1	2	201730004023	NA	NA	NA	NA	NA	NA	NA	NA	NA	NA	NA	NA	NA	NA	0	NA
201730004023593	0	0	0	0.666666666666667	0	0.333333333333333	0	201500099001023	0	2017300	3N	201704	2017	4	20170403	1	2	201730004023	NA	NA	NA	NA	NA	NA	NA	NA	NA	NA	NA	NA	NA	NA	0	NA
201730004023594	0	0	0	0.666666666666667	0	0.333333333333333	0	201500099001023	0	2017300	3N	201704	2017	4	20170403	1	2	201730004023	NA	NA	NA	NA	NA	NA	NA	NA	NA	NA	NA	NA	NA	NA	0	NA
201730004023595	0	0	0	0.666666666666667	0	0.333333333333333	0	201500099001023	0	2017300	3N	201704	2017	4	20170403	1	2	201730004023	NA	NA	NA	NA	NA	NA	NA	NA	NA	NA	NA	NA	NA	NA	0	NA
201730004023596	0	0	0	0.666666666666667	0	0.333333333333333	0	201500099001023	0	2017300	3N	201704	2017	4	20170403	1	2	201730004023	NA	NA	NA	NA	NA	NA	NA	NA	NA	NA	NA	NA	NA	NA	0	NA
201730004023597	0	0	0	0.666666666666667	0	0.333333333333333	0	201500099001023	0	2017300	3N	201704	2017	4	20170403	1	2	201730004023	NA	NA	NA	NA	NA	NA	NA	NA	NA	NA	NA	NA	NA	NA	0	NA
201730004023598	0	0	0	0.666666666666667	0	0.333333333333333	0	201500099001023	0	2017300	3N	201704	2017	4	20170403	1	2	201730004023	NA	NA	NA	NA	NA	NA	NA	NA	NA	NA	NA	NA	NA	NA	0	NA
201730004023599	0	0	0	0.666666666666667	0	0.333333333333333	0	201500099001023	0	2017300	3N	201704	2017	4	20170403	1	2	201730004023	NA	NA	NA	NA	NA	NA	NA	NA	NA	NA	NA	NA	NA	NA	0	NA
201730004023600	0	0	0	0.666666666666667	0	0.333333333333333	0	201500099001023	0	2017300	3N	201704	2017	4	20170403	1	2	201730004023	NA	NA	NA	NA	NA	NA	NA	NA	NA	NA	NA	NA	NA	NA	0	NA
201730004023601	0	0	0	0.666666666666667	0	0.333333333333333	0	201500099001023	0	2017300	3N	201704	2017	4	20170403	1	2	201730004023	NA	NA	NA	NA	NA	NA	NA	NA	NA	NA	NA	NA	NA	NA	0	NA
201730004023602	0	0	0	0.666666666666667	0	0.333333333333333	0	201500099001023	0	2017300	3N	201704	2017	4	20170403	1	2	201730004023	NA	NA	NA	NA	NA	NA	NA	NA	NA	NA	NA	NA	NA	NA	0	NA
201730004023603	0	0	0	0.666666666666667	0	0.333333333333333	0	201500099001023	0	2017300	3N	201704	2017	4	20170403	1	2	201730004023	NA	NA	NA	NA	NA	NA	NA	NA	NA	NA	NA	NA	NA	NA	0	NA
201730004023604	0	0	0	0.666666666666667	0	0.333333333333333	0	201500099001023	0	2017300	3N	201704	2017	4	20170403	1	2	201730004023	NA	NA	NA	NA	NA	NA	NA	NA	NA	NA	NA	NA	NA	NA	0	NA
201730004023605	0	0	0	0.666666666666667	0	0.333333333333333	0	201500099001023	0	2017300	3N	201704	2017	4	20170403	1	2	201730004023	NA	NA	NA	NA	NA	NA	NA	NA	NA	NA	NA	NA	NA	NA	0	NA
201730004033001	0	0	0	0.666666666666667	0	0.333333333333333	0	201500099001023	0	2017300	3N	201704	2017	4	20170403	43416	3	201730004033	NA	NA	NA	NA	NA	NA	NA	NA	NA	NA	NA	NA	NA	NA	NA	NA
201730004033002	0	0	0	0.666666666666667	0	0.333333333333333	0	201500099001023	0	2017300	3N	201704	2017	4	20170403	43416	3	201730004033	NA	NA	NA	NA	NA	NA	NA	NA	NA	NA	NA	NA	NA	NA	NA	NA
201730004033003	0	0	0	0.666666666666667	0	0.333333333333333	0	201500099001023	0	2017300	3N	201704	2017	4	20170403	43416	3	201730004033	NA	NA	NA	NA	NA	NA	NA	NA	NA	NA	NA	NA	NA	NA	NA	NA
201730004033004	0	0	0	0.666666666666667	0	0.333333333333333	0	201500099001023	0	2017300	3N	201704	2017	4	20170403	43416	3	201730004033	NA	NA	NA	NA	NA	NA	NA	NA	NA	NA	NA	NA	NA	NA	NA	NA
201730004033005	0	0	0	0.666666666666667	0	0.333333333333333	0	201500099001023	0	2017300	3N	201704	2017	4	20170403	43416	3	201730004033	NA	NA	NA	NA	NA	NA	NA	NA	NA	NA	NA	NA	NA	NA	NA	NA
201730004033006	0	0	0	0.666666666666667	0	0.333333333333333	0	201500099001023	0	2017300	3N	201704	2017	4	20170403	43416	3	201730004033	NA	NA	NA	NA	NA	NA	NA	NA	NA	NA	NA	NA	NA	NA	NA	NA
201730004033007	0	0	0	0.666666666666667	0	0.333333333333333	0	201500099001023	0	2017300	3N	201704	2017	4	20170403	43416	3	201730004033	NA	NA	NA	NA	NA	NA	NA	NA	NA	NA	NA	NA	NA	NA	NA	NA
201730004033008	0	0	0	0.666666666666667	0	0.333333333333333	0	201500099001023	0	2017300	3N	201704	2017	4	20170403	43416	3	201730004033	NA	NA	NA	NA	NA	NA	NA	NA	NA	NA	NA	NA	NA	NA	NA	NA
201730004033009	0	0	0	0.666666666666667	0	0.333333333333333	0	201500099001023	0	2017300	3N	201704	2017	4	20170403	43416	3	201730004033	NA	NA	NA	NA	NA	NA	NA	NA	NA	NA	NA	NA	NA	NA	NA	NA
201730004033010	0	0	0	0.666666666666667	0	0.333333333333333	0	201500099001023	0	2017300	3N	201704	2017	4	20170403	43416	3	201730004033	NA	NA	NA	NA	NA	NA	NA	NA	NA	NA	NA	NA	NA	NA	NA	NA
201730004033011	0	0	0	0.666666666666667	0	0.333333333333333	0	201500099001023	0	2017300	3N	201704	2017	4	20170403	43416	3	201730004033	NA	NA	NA	NA	NA	NA	NA	NA	NA	NA	NA	NA	NA	NA	NA	NA
201730004033012	0	0	0	0.666666666666667	0	0.333333333333333	0	201500099001023	0	2017300	3N	201704	2017	4	20170403	43416	3	201730004033	NA	NA	NA	NA	NA	NA	NA	NA	NA	NA	NA	NA	NA	NA	NA	NA
201730004033013	0	0	0	0.666666666666667	0	0.333333333333333	0	201500099001023	0	2017300	3N	201704	2017	4	20170403	43416	3	201730004033	NA	NA	NA	NA	NA	NA	NA	NA	NA	NA	NA	NA	NA	NA	NA	NA
201730004033014	0	0	0	0.666666666666667	0	0.333333333333333	0	201500099001023	0	2017300	3N	201704	2017	4	20170403	43416	3	201730004033	NA	NA	NA	NA	NA	NA	NA	NA	NA	NA	NA	NA	NA	NA	NA	NA
201730004033015	0	0	0	0.666666666666667	0	0.333333333333333	0	201500099001023	0	2017300	3N	201704	2017	4	20170403	43416	3	201730004033	NA	NA	NA	NA	NA	NA	NA	NA	NA	NA	NA	NA	NA	NA	NA	NA
201730004033016	0	0	0	0.666666666666667	0	0.333333333333333	0	201500099001023	0	2017300	3N	201704	2017	4	20170403	43766	3	201730004033	NA	NA	NA	NA	NA	68.1	NA	NA	NA	NA	NA	NA	NA	NA	NA	NA
201730004033017	0	0	0	0.666666666666667	0	0.333333333333333	0	201500099001023	0	2017300	3N	201704	2017	4	20170403	43766	3	201730004033	NA	NA	NA	NA	NA	82.7	NA	NA	NA	NA	NA	NA	NA	NA	NA	NA
201730004033018	0	0	0	0.666666666666667	0	0.333333333333333	0	201500099001023	0	2017300	3N	201704	2017	4	20170403	43766	3	201730004033	NA	NA	NA	NA	NA	82	NA	NA	NA	NA	NA	NA	NA	NA	NA	NA
201730004033019	0	0	0	0.666666666666667	0	0.333333333333333	0	201500099001023	0	2017300	3N	201704	2017	4	20170403	43766	3	201730004033	NA	NA	NA	NA	NA	89.4	NA	NA	NA	NA	NA	NA	NA	NA	NA	NA
201730004033020	0	0	0	0.666666666666667	0	0.333333333333333	0	201500099001023	0	2017300	3N	201704	2017	4	20170403	43766	3	201730004033	NA	NA	NA	NA	NA	77.5	NA	NA	NA	NA	NA	NA	NA	NA	NA	NA
201730004033021	0	0	0	0.666666666666667	0	0.333333333333333	0	201500099001023	0	2017300	3N	201704	2017	4	20170403	43766	3	201730004033	NA	NA	NA	NA	NA	111.7	NA	NA	NA	NA	NA	NA	NA	NA	NA	NA
201730004033022	0	0	0	0.666666666666667	0	0.333333333333333	0	201500099001023	0	2017300	3N	201704	2017	4	20170403	43766	3	201730004033	NA	NA	NA	NA	NA	67.4	NA	NA	NA	NA	NA	NA	NA	NA	NA	NA
201730004033023	0	0	0	0.666666666666667	0	0.333333333333333	0	201500099001023	0	2017300	3N	201704	2017	4	20170403	43766	3	201730004033	NA	NA	NA	NA	NA	95.8	NA	NA	NA	NA	NA	NA	NA	NA	NA	NA
201730004033024	0	0	0	0.666666666666667	0	0.333333333333333	0	201500099001023	0	2017300	3N	201704	2017	4	20170403	43766	3	201730004033	NA	NA	NA	NA	NA	56.9	NA	NA	NA	NA	NA	NA	NA	NA	NA	NA
201730004033025	0	0	0	0.666666666666667	0	0.333333333333333	0	201500099001023	0	2017300	3N	201704	2017	4	20170403	43766	3	201730004033	NA	NA	NA	NA	NA	68.5	NA	NA	NA	NA	NA	NA	NA	NA	NA	NA
201730004033026	0	0	0	0.666666666666667	0	0.333333333333333	0	201500099001023	0	2017300	3N	201704	2017	4	20170403	43766	3	201730004033	NA	NA	NA	NA	NA	88.7	NA	NA	NA	NA	NA	NA	NA	NA	NA	NA
201730004033027	0	0	0	0.666666666666667	0	0.333333333333333	0	201500099001023	0	2017300	3N	201704	2017	4	20170403	43766	3	201730004033	NA	NA	NA	NA	NA	63.9	NA	NA	NA	NA	NA	NA	NA	NA	NA	NA
201730004033028	0	0	0	0.666666666666667	0	0.333333333333333	0	201500099001023	0	2017300	3N	201704	2017	4	20170403	43766	3	201730004033	NA	NA	NA	NA	NA	70.3	NA	NA	NA	NA	NA	NA	NA	NA	NA	NA
201730004033029	0	0	0	0.666666666666667	0	0.333333333333333	0	201500099001023	0	2017300	3N	201704	2017	4	20170403	43766	3	201730004033	NA	NA	NA	NA	NA	84.3	NA	NA	NA	NA	NA	NA	NA	NA	NA	NA
201730004033030	0	0	0	0.666666666666667	0	0.333333333333333	0	201500099001023	0	2017300	3N	201704	2017	4	20170403	43766	3	201730004033	NA	NA	NA	NA	NA	66.2	NA	NA	NA	NA	NA	NA	NA	NA	NA	NA
201730004033031	0	0	0	0.666666666666667	0	0.333333333333333	0	201500099001023	0	2017300	3N	201704	2017	4	20170403	43591	3	201730004033	NA	NA	NA	NA	50.1	NA	NA	NA	NA	NA	NA	NA	NA	NA	NA	NA
201730004033032	0	0	0	0.666666666666667	0	0.333333333333333	0	201500099001023	0	2017300	3N	201704	2017	4	20170403	43591	3	201730004033	NA	NA	NA	NA	40.5	NA	NA	NA	NA	NA	NA	NA	NA	NA	NA	NA
201730004033033	0	0	0	0.666666666666667	0	0.333333333333333	0	201500099001023	0	2017300	3N	201704	2017	4	20170403	43591	3	201730004033	NA	NA	NA	NA	36.6	NA	NA	NA	NA	NA	NA	NA	NA	NA	NA	NA
201730004033034	0	0	0	0.666666666666667	0	0.333333333333333	0	201500099001023	0	2017300	3N	201704	2017	4	20170403	43591	3	201730004033	NA	NA	NA	NA	35.8	NA	NA	NA	NA	NA	NA	NA	NA	NA	NA	NA
201730004033035	0	0	0	0.666666666666667	0	0.333333333333333	0	201500099001023	0	2017300	3N	201704	2017	4	20170403	43591	3	201730004033	NA	NA	NA	NA	39.5	NA	NA	NA	NA	NA	NA	NA	NA	NA	NA	NA
201730004033036	0	0	0	0.666666666666667	0	0.333333333333333	0	201500099001023	0	2017300	3N	201704	2017	4	20170403	43591	3	201730004033	NA	NA	NA	NA	33.1	NA	NA	NA	NA	NA	NA	NA	NA	NA	NA	NA
201730004033037	0	0	0	0.666666666666667	0	0.333333333333333	0	201500099001023	0	2017300	3N	201704	2017	4	20170403	43591	3	201730004033	NA	NA	NA	NA	24.1	NA	NA	NA	NA	NA	NA	NA	NA	NA	NA	NA
201730004033038	0	0	0	0.666666666666667	0	0.333333333333333	0	201500099001023	0	2017300	3N	201704	2017	4	20170403	43591	3	201730004033	NA	NA	NA	NA	39.1	NA	NA	NA	NA	NA	NA	NA	NA	NA	NA	NA
201730004033039	0	0	0	0.666666666666667	0	0.333333333333333	0	201500099001023	0	2017300	3N	201704	2017	4	20170403	43591	3	201730004033	NA	NA	NA	NA	47.7	NA	NA	NA	NA	NA	NA	NA	NA	NA	NA	NA
201730004033040	0	0	0	0.666666666666667	0	0.333333333333333	0	201500099001023	0	2017300	3N	201704	2017	4	20170403	43591	3	201730004033	NA	NA	NA	NA	34.6	NA	NA	NA	NA	NA	NA	NA	NA	NA	NA	NA
201730004033041	0	0	0	0.666666666666667	0	0.333333333333333	0	201500099001023	0	2017300	3N	201704	2017	4	20170403	43591	3	201730004033	NA	NA	NA	NA	23.2	NA	NA	NA	NA	NA	NA	NA	NA	NA	NA	NA
201730004033042	0	0	0	0.666666666666667	0	0.333333333333333	0	201500099001023	0	2017300	3N	201704	2017	4	20170403	43591	3	201730004033	NA	NA	NA	NA	36.3	NA	NA	NA	NA	NA	NA	NA	NA	NA	NA	NA
201730004033043	0	0	0	0.666666666666667	0	0.333333333333333	0	201500099001023	0	2017300	3N	201704	2017	4	20170403	43591	3	201730004033	NA	NA	NA	NA	42.5	NA	NA	NA	NA	NA	NA	NA	NA	NA	NA	NA
201730004033044	0	0	0	0.666666666666667	0	0.333333333333333	0	201500099001023	0	2017300	3N	201704	2017	4	20170403	43591	3	201730004033	NA	NA	NA	NA	16	NA	NA	NA	NA	NA	NA	NA	NA	NA	NA	NA
201730004033045	0	0	0	0.666666666666667	0	0.333333333333333	0	201500099001023	0	2017300	3N	201704	2017	4	20170403	43591	3	201730004033	NA	NA	NA	NA	37.1	NA	NA	NA	NA	NA	NA	NA	NA	NA	NA	NA
201730004033046	0	0	0	0.666666666666667	0	0.333333333333333	0	201500099001023	0	2017300	3N	201704	2017	4	20170403	43654	3	201730004033	NA	NA	NA	NA	NA	NA	NA	NA	NA	NA	NA	NA	NA	NA	NA	NA
201730004033047	0	0	0	0.666666666666667	0	0.333333333333333	0	201500099001023	0	2017300	3N	201704	2017	4	20170403	43654	3	201730004033	NA	NA	NA	NA	NA	NA	NA	NA	NA	NA	NA	NA	NA	NA	NA	NA
201730004033048	0	0	0	0.666666666666667	0	0.333333333333333	0	201500099001023	0	2017300	3N	201704	2017	4	20170403	43654	3	201730004033	NA	NA	NA	NA	NA	NA	NA	NA	NA	NA	NA	NA	NA	NA	NA	NA
201730004033049	0	0	0	0.666666666666667	0	0.333333333333333	0	201500099001023	0	2017300	3N	201704	2017	4	20170403	43654	3	201730004033	NA	NA	NA	NA	NA	NA	NA	NA	NA	NA	NA	NA	NA	NA	NA	NA
201730004033050	0	0	0	0.666666666666667	0	0.333333333333333	0	201500099001023	0	2017300	3N	201704	2017	4	20170403	43654	3	201730004033	NA	NA	NA	NA	NA	NA	NA	NA	NA	NA	NA	NA	NA	NA	NA	NA
201730004033051	0	0	0	0.666666666666667	0	0.333333333333333	0	201500099001023	0	2017300	3N	201704	2017	4	20170403	43654	3	201730004033	NA	NA	NA	NA	NA	NA	NA	NA	NA	NA	NA	NA	NA	NA	NA	NA
201730004033052	0	0	0	0.666666666666667	0	0.333333333333333	0	201500099001023	0	2017300	3N	201704	2017	4	20170403	43654	3	201730004033	NA	NA	NA	NA	NA	NA	NA	NA	NA	NA	NA	NA	NA	NA	NA	NA
201730004033053	0	0	0	0.666666666666667	0	0.333333333333333	0	201500099001023	0	2017300	3N	201704	2017	4	20170403	43654	3	201730004033	NA	NA	NA	NA	NA	NA	NA	NA	NA	NA	NA	NA	NA	NA	NA	NA
201730004033054	0	0	0	0.666666666666667	0	0.333333333333333	0	201500099001023	0	2017300	3N	201704	2017	4	20170403	43654	3	201730004033	NA	NA	NA	NA	NA	NA	NA	NA	NA	NA	NA	NA	NA	NA	NA	NA
201730004033055	0	0	0	0.666666666666667	0	0.333333333333333	0	201500099001023	0	2017300	3N	201704	2017	4	20170403	43654	3	201730004033	NA	NA	NA	NA	NA	NA	NA	NA	NA	NA	NA	NA	NA	NA	NA	NA
201730004033056	0	0	0	0.666666666666667	0	0.333333333333333	0	201500099001023	0	2017300	3N	201704	2017	4	20170403	43654	3	201730004033	NA	NA	NA	NA	NA	NA	NA	NA	NA	NA	NA	NA	NA	NA	NA	NA
201730004033057	0	0	0	0.666666666666667	0	0.333333333333333	0	201500099001023	0	2017300	3N	201704	2017	4	20170403	43654	3	201730004033	NA	NA	NA	NA	NA	NA	NA	NA	NA	NA	NA	NA	NA	NA	NA	NA
201730004033058	0	0	0	0.666666666666667	0	0.333333333333333	0	201500099001023	0	2017300	3N	201704	2017	4	20170403	43654	3	201730004033	NA	NA	NA	NA	NA	NA	NA	NA	NA	NA	NA	NA	NA	NA	NA	NA
201730004033059	0	0	0	0.666666666666667	0	0.333333333333333	0	201500099001023	0	2017300	3N	201704	2017	4	20170403	43654	3	201730004033	NA	NA	NA	NA	NA	NA	NA	NA	NA	NA	NA	NA	NA	NA	NA	NA
201730004033060	0	0	0	0.666666666666667	0	0.333333333333333	0	201500099001023	0	2017300	3N	201704	2017	4	20170403	43654	3	201730004033	NA	NA	NA	NA	NA	NA	NA	NA	NA	NA	NA	NA	NA	NA	NA	NA
201730004033501	0	0	0	0.666666666666667	0	0.333333333333333	0	201500099001023	0	2017300	3N	201704	2017	4	20170403	1	3	201730004033	NA	NA	NA	NA	NA	NA	NA	NA	NA	NA	NA	NA	NA	NA	NA	NA
201730004033502	0	0	0	0.666666666666667	0	0.333333333333333	0	201500099001023	0	2017300	3N	201704	2017	4	20170403	1	3	201730004033	NA	NA	NA	NA	NA	NA	NA	NA	NA	NA	NA	NA	NA	NA	NA	NA
201730004033503	0	0	0	0.666666666666667	0	0.333333333333333	0	201500099001023	0	2017300	3N	201704	2017	4	20170403	1	3	201730004033	NA	NA	NA	NA	NA	NA	NA	NA	NA	NA	NA	NA	NA	NA	NA	NA
201730004033504	0	0	0	0.666666666666667	0	0.333333333333333	0	201500099001023	0	2017300	3N	201704	2017	4	20170403	1	3	201730004033	NA	NA	NA	NA	NA	NA	NA	NA	NA	NA	NA	NA	NA	NA	NA	NA
201730004033505	0	0	0	0.666666666666667	0	0.333333333333333	0	201500099001023	0	2017300	3N	201704	2017	4	20170403	1	3	201730004033	NA	NA	NA	NA	NA	NA	NA	NA	NA	NA	NA	NA	NA	NA	NA	NA
201730004033506	0	0	0	0.666666666666667	0	0.333333333333333	0	201500099001023	0	2017300	3N	201704	2017	4	20170403	1	3	201730004033	NA	NA	NA	NA	NA	NA	NA	NA	NA	NA	NA	NA	NA	NA	NA	NA
201730004033507	0	0	0	0.666666666666667	0	0.333333333333333	0	201500099001023	0	2017300	3N	201704	2017	4	20170403	1	3	201730004033	NA	NA	NA	NA	NA	NA	NA	NA	NA	NA	NA	NA	NA	NA	NA	NA
201730004033508	0	0	0	0.666666666666667	0	0.333333333333333	0	201500099001023	0	2017300	3N	201704	2017	4	20170403	1	3	201730004033	NA	NA	NA	NA	NA	NA	NA	NA	NA	NA	NA	NA	NA	NA	NA	NA
201730004033509	0	0	0	0.666666666666667	0	0.333333333333333	0	201500099001023	0	2017300	3N	201704	2017	4	20170403	1	3	201730004033	NA	NA	NA	NA	NA	NA	NA	NA	NA	NA	NA	NA	NA	NA	NA	NA
201730004033510	0	0	0	0.666666666666667	0	0.333333333333333	0	201500099001023	0	2017300	3N	201704	2017	4	20170403	1	3	201730004033	NA	NA	NA	NA	NA	NA	NA	NA	NA	NA	NA	NA	NA	NA	NA	NA
201730004033511	0	0	0	0.666666666666667	0	0.333333333333333	0	201500099001023	0	2017300	3N	201704	2017	4	20170403	1	3	201730004033	NA	NA	NA	NA	NA	NA	NA	NA	NA	NA	NA	NA	NA	NA	NA	NA
201730004033512	0	0	0	0.666666666666667	0	0.333333333333333	0	201500099001023	0	2017300	3N	201704	2017	4	20170403	1	3	201730004033	NA	NA	NA	NA	NA	NA	NA	NA	NA	NA	NA	NA	NA	NA	NA	NA
201730004033513	0	0	0	0.666666666666667	0	0.333333333333333	0	201500099001023	0	2017300	3N	201704	2017	4	20170403	1	3	201730004033	NA	NA	NA	NA	NA	NA	NA	NA	NA	NA	NA	NA	NA	NA	NA	NA
201730004033514	0	0	0	0.666666666666667	0	0.333333333333333	0	201500099001023	0	2017300	3N	201704	2017	4	20170403	1	3	201730004033	NA	NA	NA	NA	NA	NA	NA	NA	NA	NA	NA	NA	NA	NA	NA	NA
201730004033515	0	0	0	0.666666666666667	0	0.333333333333333	0	201500099001023	0	2017300	3N	201704	2017	4	20170403	1	3	201730004033	NA	NA	NA	NA	NA	NA	NA	NA	NA	NA	NA	NA	NA	NA	NA	NA
201730004033516	0	0	0	0.666666666666667	0	0.333333333333333	0	201500099001023	0	2017300	3N	201704	2017	4	20170403	1	3	201730004033	NA	NA	NA	NA	NA	NA	NA	NA	NA	NA	NA	NA	NA	NA	NA	NA
201730004033517	0	0	0	0.666666666666667	0	0.333333333333333	0	201500099001023	0	2017300	3N	201704	2017	4	20170403	1	3	201730004033	NA	NA	NA	NA	NA	NA	NA	NA	NA	NA	NA	NA	NA	NA	NA	NA
201730004033518	0	0	0	0.666666666666667	0	0.333333333333333	0	201500099001023	0	2017300	3N	201704	2017	4	20170403	1	3	201730004033	NA	NA	NA	NA	NA	NA	NA	NA	NA	NA	NA	NA	NA	NA	NA	NA
201730004033519	0	0	0	0.666666666666667	0	0.333333333333333	0	201500099001023	0	2017300	3N	201704	2017	4	20170403	1	3	201730004033	NA	NA	NA	NA	NA	NA	NA	NA	NA	NA	NA	NA	NA	NA	NA	NA
201730004033520	0	0	0	0.666666666666667	0	0.333333333333333	0	201500099001023	0	2017300	3N	201704	2017	4	20170403	1	3	201730004033	NA	NA	NA	NA	NA	NA	NA	NA	NA	NA	NA	NA	NA	NA	NA	NA
201730004033521	0	0	0	0.666666666666667	0	0.333333333333333	0	201500099001023	0	2017300	3N	201704	2017	4	20170403	1	3	201730004033	NA	NA	NA	NA	NA	NA	NA	NA	NA	NA	NA	NA	NA	NA	NA	NA
201730004033522	0	0	0	0.666666666666667	0	0.333333333333333	0	201500099001023	0	2017300	3N	201704	2017	4	20170403	1	3	201730004033	NA	NA	NA	NA	NA	NA	NA	NA	NA	NA	NA	NA	NA	NA	NA	NA
201730004033523	0	0	0	0.666666666666667	0	0.333333333333333	0	201500099001023	0	2017300	3N	201704	2017	4	20170403	1	3	201730004033	NA	NA	NA	NA	NA	NA	NA	NA	NA	NA	NA	NA	NA	NA	NA	NA
201730004033524	0	0	0	0.666666666666667	0	0.333333333333333	0	201500099001023	0	2017300	3N	201704	2017	4	20170403	1	3	201730004033	NA	NA	NA	NA	NA	NA	NA	NA	NA	NA	NA	NA	NA	NA	NA	NA
201730004033525	0	0	0	0.666666666666667	0	0.333333333333333	0	201500099001023	0	2017300	3N	201704	2017	4	20170403	1	3	201730004033	NA	NA	NA	NA	NA	NA	NA	NA	NA	NA	NA	NA	NA	NA	NA	NA
201730004033526	0	0	0	0.666666666666667	0	0.333333333333333	0	201500099001023	0	2017300	3N	201704	2017	4	20170403	1	3	201730004033	NA	NA	NA	NA	NA	NA	NA	NA	NA	NA	NA	NA	NA	NA	NA	NA
201730004033527	0	0	0	0.666666666666667	0	0.333333333333333	0	201500099001023	0	2017300	3N	201704	2017	4	20170403	1	3	201730004033	NA	NA	NA	NA	NA	NA	NA	NA	NA	NA	NA	NA	NA	NA	NA	NA
201730004033528	0	0	0	0.666666666666667	0	0.333333333333333	0	201500099001023	0	2017300	3N	201704	2017	4	20170403	1	3	201730004033	NA	NA	NA	NA	NA	NA	NA	NA	NA	NA	NA	NA	NA	NA	NA	NA
201730004033529	0	0	0	0.666666666666667	0	0.333333333333333	0	201500099001023	0	2017300	3N	201704	2017	4	20170403	1	3	201730004033	NA	NA	NA	NA	NA	NA	NA	NA	NA	NA	NA	NA	NA	NA	NA	NA
201730004033530	0	0	0	0.666666666666667	0	0.333333333333333	0	201500099001023	0	2017300	3N	201704	2017	4	20170403	1	3	201730004033	NA	NA	NA	NA	NA	NA	NA	NA	NA	NA	NA	NA	NA	NA	NA	NA
201730004033531	0	0	0	0.666666666666667	0	0.333333333333333	0	201500099001023	0	2017300	3N	201704	2017	4	20170403	1	3	201730004033	NA	NA	NA	NA	NA	NA	NA	NA	NA	NA	1	NA	NA	NA	NA	NA
201730004033532	0	0	0	0.666666666666667	0	0.333333333333333	0	201500099001023	0	2017300	3N	201704	2017	4	20170403	1	3	201730004033	NA	NA	NA	NA	NA	NA	NA	NA	NA	NA	1	NA	NA	NA	NA	NA
201730004033533	0	0	0	0.666666666666667	0	0.333333333333333	0	201500099001023	0	2017300	3N	201704	2017	4	20170403	1	3	201730004033	NA	NA	NA	NA	NA	NA	NA	NA	NA	NA	1	NA	NA	NA	NA	NA
201730004033534	0	0	0	0.666666666666667	0	0.333333333333333	0	201500099001023	0	2017300	3N	201704	2017	4	20170403	1	3	201730004033	NA	NA	NA	NA	NA	NA	NA	NA	NA	NA	1	NA	NA	NA	NA	NA
201730004033535	0	0	0	0.666666666666667	0	0.333333333333333	0	201500099001023	0	2017300	3N	201704	2017	4	20170403	1	3	201730004033	NA	NA	NA	NA	NA	NA	NA	NA	NA	NA	1	NA	NA	NA	NA	NA
201730004033536	0	0	0	0.666666666666667	0	0.333333333333333	0	201500099001023	0	2017300	3N	201704	2017	4	20170403	1	3	201730004033	NA	NA	NA	NA	NA	NA	NA	NA	NA	NA	1	NA	NA	NA	NA	NA
201730004033537	0	0	0	0.666666666666667	0	0.333333333333333	0	201500099001023	0	2017300	3N	201704	2017	4	20170403	1	3	201730004033	NA	NA	NA	NA	NA	NA	NA	NA	NA	NA	1	NA	NA	NA	NA	NA
201730004033538	0	0	0	0.666666666666667	0	0.333333333333333	0	201500099001023	0	2017300	3N	201704	2017	4	20170403	1	3	201730004033	NA	NA	NA	NA	NA	NA	NA	NA	NA	NA	1	NA	NA	NA	NA	NA
201730004033539	0	0	0	0.666666666666667	0	0.333333333333333	0	201500099001023	0	2017300	3N	201704	2017	4	20170403	1	3	201730004033	NA	NA	NA	NA	NA	NA	NA	NA	NA	NA	1	NA	NA	NA	NA	NA
201730004033540	0	0	0	0.666666666666667	0	0.333333333333333	0	201500099001023	0	2017300	3N	201704	2017	4	20170403	1	3	201730004033	NA	NA	NA	NA	NA	NA	NA	NA	NA	NA	1	NA	NA	NA	NA	NA
201730004033541	0	0	0	0.666666666666667	0	0.333333333333333	0	201500099001023	0	2017300	3N	201704	2017	4	20170403	1	3	201730004033	NA	NA	NA	NA	NA	NA	NA	NA	NA	NA	1	NA	NA	NA	NA	NA
201730004033542	0	0	0	0.666666666666667	0	0.333333333333333	0	201500099001023	0	2017300	3N	201704	2017	4	20170403	1	3	201730004033	NA	NA	NA	NA	NA	NA	NA	NA	NA	NA	1	NA	NA	NA	NA	NA
201730004033543	0	0	0	0.666666666666667	0	0.333333333333333	0	201500099001023	0	2017300	3N	201704	2017	4	20170403	1	3	201730004033	NA	NA	NA	NA	NA	NA	NA	NA	NA	NA	1	NA	NA	NA	NA	NA
201730004033544	0	0	0	0.666666666666667	0	0.333333333333333	0	201500099001023	0	2017300	3N	201704	2017	4	20170403	1	3	201730004033	NA	NA	NA	NA	NA	NA	NA	NA	NA	NA	1	NA	NA	NA	NA	NA
201730004033545	0	0	0	0.666666666666667	0	0.333333333333333	0	201500099001023	0	2017300	3N	201704	2017	4	20170403	1	3	201730004033	NA	NA	NA	NA	NA	NA	NA	NA	NA	NA	1	NA	NA	NA	NA	NA
201730004033546	0	0	0	0.666666666666667	0	0.333333333333333	0	201500099001023	0	2017300	3N	201704	2017	4	20170403	1	3	201730004033	NA	NA	NA	NA	NA	NA	NA	NA	NA	NA	1	NA	NA	NA	1	NA
201730004033547	0	0	0	0.666666666666667	0	0.333333333333333	0	201500099001023	0	2017300	3N	201704	2017	4	20170403	1	3	201730004033	NA	NA	NA	NA	NA	NA	NA	NA	NA	NA	1	NA	NA	NA	1	NA
201730004033548	0	0	0	0.666666666666667	0	0.333333333333333	0	201500099001023	0	2017300	3N	201704	2017	4	20170403	1	3	201730004033	NA	NA	NA	NA	NA	NA	NA	NA	NA	NA	1	NA	NA	NA	1	NA
201730004033549	0	0	0	0.666666666666667	0	0.333333333333333	0	201500099001023	0	2017300	3N	201704	2017	4	20170403	1	3	201730004033	NA	NA	NA	NA	NA	NA	NA	NA	NA	NA	1	NA	NA	NA	1	NA
201730004033550	0	0	0	0.666666666666667	0	0.333333333333333	0	201500099001023	0	2017300	3N	201704	2017	4	20170403	1	3	201730004033	NA	NA	NA	NA	NA	NA	NA	NA	NA	NA	1	NA	NA	NA	1	NA
201730004033551	0	0	0	0.666666666666667	0	0.333333333333333	0	201500099001023	0	2017300	3N	201704	2017	4	20170403	1	3	201730004033	NA	NA	NA	NA	NA	NA	NA	NA	NA	NA	1	NA	NA	NA	1	NA
201730004033552	0	0	0	0.666666666666667	0	0.333333333333333	0	201500099001023	0	2017300	3N	201704	2017	4	20170403	1	3	201730004033	NA	NA	NA	NA	NA	NA	NA	NA	NA	NA	1	NA	NA	NA	1	NA
201730004033553	0	0	0	0.666666666666667	0	0.333333333333333	0	201500099001023	0	2017300	3N	201704	2017	4	20170403	1	3	201730004033	NA	NA	NA	NA	NA	NA	NA	NA	NA	NA	1	NA	NA	NA	1	NA
201730004033554	0	0	0	0.666666666666667	0	0.333333333333333	0	201500099001023	0	2017300	3N	201704	2017	4	20170403	1	3	201730004033	NA	NA	NA	NA	NA	NA	NA	NA	NA	NA	1	NA	NA	NA	1	NA
201730004033555	0	0	0	0.666666666666667	0	0.333333333333333	0	201500099001023	0	2017300	3N	201704	2017	4	20170403	1	3	201730004033	NA	NA	NA	NA	NA	NA	NA	NA	NA	NA	1	NA	NA	NA	1	NA
201730004033556	0	0	0	0.666666666666667	0	0.333333333333333	0	201500099001023	0	2017300	3N	201704	2017	4	20170403	1	3	201730004033	NA	NA	NA	NA	NA	NA	NA	NA	NA	NA	1	NA	NA	NA	1	NA
201730004033557	0	0	0	0.666666666666667	0	0.333333333333333	0	201500099001023	0	2017300	3N	201704	2017	4	20170403	1	3	201730004033	NA	NA	NA	NA	NA	NA	NA	NA	NA	NA	1	NA	NA	NA	1	NA
201730004033558	0	0	0	0.666666666666667	0	0.333333333333333	0	201500099001023	0	2017300	3N	201704	2017	4	20170403	1	3	201730004033	NA	NA	NA	NA	NA	NA	NA	NA	NA	NA	1	NA	NA	NA	1	NA
201730004033559	0	0	0	0.666666666666667	0	0.333333333333333	0	201500099001023	0	2017300	3N	201704	2017	4	20170403	1	3	201730004033	NA	NA	NA	NA	NA	NA	NA	NA	NA	NA	1	NA	NA	NA	1	NA
201730004033560	0	0	0	0.666666666666667	0	0.333333333333333	0	201500099001023	0	2017300	3N	201704	2017	4	20170403	1	3	201730004033	NA	NA	NA	NA	NA	NA	NA	NA	NA	NA	1	NA	NA	NA	1	NA
201730004033561	0	0	0	0.666666666666667	0	0.333333333333333	0	201500099001023	0	2017300	3N	201704	2017	4	20170403	1	3	201730004033	NA	NA	NA	NA	NA	NA	NA	NA	NA	NA	1	NA	NA	NA	1	NA
201730004033562	0	0	0	0.666666666666667	0	0.333333333333333	0	201500099001023	0	2017300	3N	201704	2017	4	20170403	1	3	201730004033	NA	NA	NA	NA	NA	NA	NA	NA	NA	NA	1	NA	NA	NA	1	NA
201730004033563	0	0	0	0.666666666666667	0	0.333333333333333	0	201500099001023	0	2017300	3N	201704	2017	4	20170403	1	3	201730004033	NA	NA	NA	NA	NA	NA	NA	NA	NA	NA	1	NA	NA	NA	1	NA
201730004033564	0	0	0	0.666666666666667	0	0.333333333333333	0	201500099001023	0	2017300	3N	201704	2017	4	20170403	1	3	201730004033	NA	NA	NA	NA	NA	NA	NA	NA	NA	NA	1	NA	NA	NA	1	NA
201730004033565	0	0	0	0.666666666666667	0	0.333333333333333	0	201500099001023	0	2017300	3N	201704	2017	4	20170403	1	3	201730004033	NA	NA	NA	NA	NA	NA	NA	NA	NA	NA	1	NA	NA	NA	1	NA
201730004033566	0	0	0	0.666666666666667	0	0.333333333333333	0	201500099001023	0	2017300	3N	201704	2017	4	20170403	1	3	201730004033	NA	NA	NA	NA	NA	NA	NA	NA	NA	NA	1	NA	NA	NA	1	NA
201730004033567	0	0	0	0.666666666666667	0	0.333333333333333	0	201500099001023	0	2017300	3N	201704	2017	4	20170403	1	3	201730004033	NA	NA	NA	NA	NA	NA	NA	NA	NA	NA	1	NA	NA	NA	1	NA
201730004033568	0	0	0	0.666666666666667	0	0.333333333333333	0	201500099001023	0	2017300	3N	201704	2017	4	20170403	1	3	201730004033	NA	NA	NA	NA	NA	NA	NA	NA	NA	NA	1	NA	NA	NA	1	NA
201730004033569	0	0	0	0.666666666666667	0	0.333333333333333	0	201500099001023	0	2017300	3N	201704	2017	4	20170403	1	3	201730004033	NA	NA	NA	NA	NA	NA	NA	NA	NA	NA	1	NA	NA	NA	1	NA
201730004033570	0	0	0	0.666666666666667	0	0.333333333333333	0	201500099001023	0	2017300	3N	201704	2017	4	20170403	1	3	201730004033	NA	NA	NA	NA	NA	NA	NA	NA	NA	NA	1	NA	NA	NA	1	NA
201730004033571	0	0	0	0.666666666666667	0	0.333333333333333	0	201500099001023	0	2017300	3N	201704	2017	4	20170403	1	3	201730004033	NA	NA	NA	NA	NA	NA	NA	NA	NA	NA	1	NA	NA	NA	1	NA
201730004033572	0	0	0	0.666666666666667	0	0.333333333333333	0	201500099001023	0	2017300	3N	201704	2017	4	20170403	1	3	201730004033	NA	NA	NA	NA	NA	NA	NA	NA	NA	NA	1	NA	NA	NA	1	NA
201730004033573	0	0	0	0.666666666666667	0	0.333333333333333	0	201500099001023	0	2017300	3N	201704	2017	4	20170403	1	3	201730004033	NA	NA	NA	NA	NA	NA	NA	NA	NA	NA	1	NA	NA	NA	1	NA
201730004033574	0	0	0	0.666666666666667	0	0.333333333333333	0	201500099001023	0	2017300	3N	201704	2017	4	20170403	1	3	201730004033	NA	NA	NA	NA	NA	NA	NA	NA	NA	NA	1	NA	NA	NA	1	NA
201730004033575	0	0	0	0.666666666666667	0	0.333333333333333	0	201500099001023	0	2017300	3N	201704	2017	4	20170403	1	3	201730004033	NA	NA	NA	NA	NA	NA	NA	NA	NA	NA	1	NA	NA	NA	1	NA
201730004033576	0	0	0	0.666666666666667	0	0.333333333333333	0	201500099001023	0	2017300	3N	201704	2017	4	20170403	1	3	201730004033	NA	NA	NA	NA	NA	NA	NA	NA	NA	NA	1	NA	NA	NA	1	NA
201730004033577	0	0	0	0.666666666666667	0	0.333333333333333	0	201500099001023	0	2017300	3N	201704	2017	4	20170403	1	3	201730004033	NA	NA	NA	NA	NA	NA	NA	NA	NA	NA	1	NA	NA	NA	1	NA
201730004033578	0	0	0	0.666666666666667	0	0.333333333333333	0	201500099001023	0	2017300	3N	201704	2017	4	20170403	1	3	201730004033	NA	NA	NA	NA	NA	NA	NA	NA	NA	NA	1	NA	NA	NA	1	NA
201730004033579	0	0	0	0.666666666666667	0	0.333333333333333	0	201500099001023	0	2017300	3N	201704	2017	4	20170403	1	3	201730004033	NA	NA	NA	NA	NA	NA	NA	NA	NA	NA	1	NA	NA	NA	1	NA
201730004033580	0	0	0	0.666666666666667	0	0.333333333333333	0	201500099001023	0	2017300	3N	201704	2017	4	20170403	1	3	201730004033	NA	NA	NA	NA	NA	NA	NA	NA	NA	NA	1	NA	NA	NA	1	NA
201730004033581	0	0	0	0.666666666666667	0	0.333333333333333	0	201500099001023	0	2017300	3N	201704	2017	4	20170403	1	3	201730004033	NA	NA	NA	NA	NA	NA	NA	NA	NA	NA	1	NA	NA	NA	1	NA
201730004033582	0	0	0	0.666666666666667	0	0.333333333333333	0	201500099001023	0	2017300	3N	201704	2017	4	20170403	1	3	201730004033	NA	NA	NA	NA	NA	NA	NA	NA	NA	NA	1	NA	NA	NA	1	NA
201730004033583	0	0	0	0.666666666666667	0	0.333333333333333	0	201500099001023	0	2017300	3N	201704	2017	4	20170403	1	3	201730004033	NA	NA	NA	NA	NA	NA	NA	NA	NA	NA	1	NA	NA	NA	1	NA
201730004033584	0	0	0	0.666666666666667	0	0.333333333333333	0	201500099001023	0	2017300	3N	201704	2017	4	20170403	1	3	201730004033	NA	NA	NA	NA	NA	NA	NA	NA	NA	NA	1	NA	NA	NA	1	NA
201730004033585	0	0	0	0.666666666666667	0	0.333333333333333	0	201500099001023	0	2017300	3N	201704	2017	4	20170403	1	3	201730004033	NA	NA	NA	NA	NA	NA	NA	NA	NA	NA	1	NA	NA	NA	1	NA
201730004033586	0	0	0	0.666666666666667	0	0.333333333333333	0	201500099001023	0	2017300	3N	201704	2017	4	20170403	1	3	201730004033	NA	NA	NA	NA	NA	NA	NA	NA	NA	NA	1	NA	NA	NA	1	NA
201730004033587	0	0	0	0.666666666666667	0	0.333333333333333	0	201500099001023	0	2017300	3N	201704	2017	4	20170403	1	3	201730004033	NA	NA	NA	NA	NA	NA	NA	NA	NA	NA	1	NA	NA	NA	1	NA
201730004033588	0	0	0	0.666666666666667	0	0.333333333333333	0	201500099001023	0	2017300	3N	201704	2017	4	20170403	1	3	201730004033	NA	NA	NA	NA	NA	NA	NA	NA	NA	NA	1	NA	NA	NA	1	NA
201730004033589	0	0	0	0.666666666666667	0	0.333333333333333	0	201500099001023	0	2017300	3N	201704	2017	4	20170403	1	3	201730004033	NA	NA	NA	NA	NA	NA	NA	NA	NA	NA	1	NA	NA	NA	1	NA
201730004033590	0	0	0	0.666666666666667	0	0.333333333333333	0	201500099001023	0	2017300	3N	201704	2017	4	20170403	1	3	201730004033	NA	NA	NA	NA	NA	NA	NA	NA	NA	NA	1	NA	NA	NA	1	NA
201730004033591	0	0	0	0.666666666666667	0	0.333333333333333	0	201500099001023	0	2017300	3N	201704	2017	4	20170403	1	3	201730004033	NA	NA	NA	NA	NA	NA	NA	NA	NA	NA	1	NA	NA	NA	1	NA
201730004033592	0	0	0	0.666666666666667	0	0.333333333333333	0	201500099001023	0	2017300	3N	201704	2017	4	20170403	1	3	201730004033	NA	NA	NA	NA	NA	NA	NA	NA	NA	NA	1	NA	NA	NA	1	NA
201730004033593	0	0	0	0.666666666666667	0	0.333333333333333	0	201500099001023	0	2017300	3N	201704	2017	4	20170403	1	3	201730004033	NA	NA	NA	NA	NA	NA	NA	NA	NA	NA	1	NA	NA	NA	1	NA
201730004033594	0	0	0	0.666666666666667	0	0.333333333333333	0	201500099001023	0	2017300	3N	201704	2017	4	20170403	1	3	201730004033	NA	NA	NA	NA	NA	NA	NA	NA	NA	NA	1	NA	NA	NA	1	NA
201730004033595	0	0	0	0.666666666666667	0	0.333333333333333	0	201500099001023	0	2017300	3N	201704	2017	4	20170403	1	3	201730004033	NA	NA	NA	NA	NA	NA	NA	NA	NA	NA	1	NA	NA	NA	1	NA
201730004033596	0	0	0	0.666666666666667	0	0.333333333333333	0	201500099001023	0	2017300	3N	201704	2017	4	20170403	1	3	201730004033	NA	NA	NA	NA	NA	NA	NA	NA	NA	NA	1	NA	NA	NA	1	NA
201730004033597	0	0	0	0.666666666666667	0	0.333333333333333	0	201500099001023	0	2017300	3N	201704	2017	4	20170403	1	3	201730004033	NA	NA	NA	NA	NA	NA	NA	NA	NA	NA	1	NA	NA	NA	1	NA
201730004033598	0	0	0	0.666666666666667	0	0.333333333333333	0	201500099001023	0	2017300	3N	201704	2017	4	20170403	1	3	201730004033	NA	NA	NA	NA	NA	NA	NA	NA	NA	NA	1	NA	NA	NA	1	NA
201730004033599	0	0	0	0.666666666666667	0	0.333333333333333	0	201500099001023	0	2017300	3N	201704	2017	4	20170403	1	3	201730004033	NA	NA	NA	NA	NA	NA	NA	NA	NA	NA	1	NA	NA	NA	1	NA
201730004033600	0	0	0	0.666666666666667	0	0.333333333333333	0	201500099001023	0	2017300	3N	201704	2017	4	20170403	1	3	201730004033	NA	NA	NA	NA	NA	NA	NA	NA	NA	NA	0	NA	NA	NA	1	NA
201730004033601	0	0	0	0.666666666666667	0	0.333333333333333	0	201500099001023	0	2017300	3N	201704	2017	4	20170403	1	3	201730004033	NA	NA	NA	NA	NA	NA	NA	NA	NA	NA	0	NA	NA	NA	1	NA
201730004033602	0	0	0	0.666666666666667	0	0.333333333333333	0	201500099001023	0	2017300	3N	201704	2017	4	20170403	1	3	201730004033	NA	NA	NA	NA	NA	NA	NA	NA	NA	NA	0	NA	NA	NA	0	NA
201730004033603	0	0	0	0.666666666666667	0	0.333333333333333	0	201500099001023	0	2017300	3N	201704	2017	4	20170403	1	3	201730004033	NA	NA	NA	NA	NA	NA	NA	NA	NA	NA	0	NA	NA	NA	0	NA
201730004033604	0	0	0	0.666666666666667	0	0.333333333333333	0	201500099001023	0	2017300	3N	201704	2017	4	20170403	1	3	201730004033	NA	NA	NA	NA	NA	NA	NA	NA	NA	NA	NA	NA	NA	NA	0	NA
201730004033605	0	0	0	0.666666666666667	0	0.333333333333333	0	201500099001023	0	2017300	3N	201704	2017	4	20170403	1	3	201730004033	NA	NA	NA	NA	NA	NA	NA	NA	NA	NA	NA	NA	NA	NA	0	NA
201730004033606	0	0	0	0.666666666666667	0	0.333333333333333	0	201500099001023	0	2017300	3N	201704	2017	4	20170403	1	3	201730004033	NA	NA	NA	NA	NA	NA	NA	NA	NA	NA	NA	NA	NA	NA	0	NA
201730004033607	0	0	0	0.666666666666667	0	0.333333333333333	0	201500099001023	0	2017300	3N	201704	2017	4	20170403	1	3	201730004033	NA	NA	NA	NA	NA	NA	NA	NA	NA	NA	NA	NA	NA	NA	0	NA
201730004033608	0	0	0	0.666666666666667	0	0.333333333333333	0	201500099001023	0	2017300	3N	201704	2017	4	20170403	1	3	201730004033	NA	NA	NA	NA	NA	NA	NA	NA	NA	NA	NA	NA	NA	NA	0	NA
201730004033609	0	0	0	0.666666666666667	0	0.333333333333333	0	201500099001023	0	2017300	3N	201704	2017	4	20170403	1	3	201730004033	NA	NA	NA	NA	NA	NA	NA	NA	NA	NA	NA	NA	NA	NA	0	NA
201730004033610	0	0	0	0.666666666666667	0	0.333333333333333	0	201500099001023	0	2017300	3N	201704	2017	4	20170403	1	3	201730004033	NA	NA	NA	NA	NA	NA	NA	NA	NA	NA	NA	NA	NA	NA	0	NA
201730004033611	0	0	0	0.666666666666667	0	0.333333333333333	0	201500099001023	0	2017300	3N	201704	2017	4	20170403	1	3	201730004033	NA	NA	NA	NA	NA	NA	NA	NA	NA	NA	NA	NA	NA	NA	0	NA
201730004033612	0	0	0	0.666666666666667	0	0.333333333333333	0	201500099001023	0	2017300	3N	201704	2017	4	20170403	1	3	201730004033	NA	NA	NA	NA	NA	NA	NA	NA	NA	NA	NA	NA	NA	NA	0	NA
201730004033613	0	0	0	0.666666666666667	0	0.333333333333333	0	201500099001023	0	2017300	3N	201704	2017	4	20170403	1	3	201730004033	NA	NA	NA	NA	NA	NA	NA	NA	NA	NA	NA	NA	NA	NA	0	NA
201730004033614	0	0	0	0.666666666666667	0	0.333333333333333	0	201500099001023	0	2017300	3N	201704	2017	4	20170403	1	3	201730004033	NA	NA	NA	NA	NA	NA	NA	NA	NA	NA	NA	NA	NA	NA	0	NA
201730004033615	0	0	0	0.666666666666667	0	0.333333333333333	0	201500099001023	0	2017300	3N	201704	2017	4	20170403	1	3	201730004033	NA	NA	NA	NA	NA	NA	NA	NA	NA	NA	NA	NA	NA	NA	0	NA
201730004033616	0	0	0	0.666666666666667	0	0.333333333333333	0	201500099001023	0	2017300	3N	201704	2017	4	20170403	1	3	201730004033	NA	NA	NA	NA	NA	NA	NA	NA	NA	NA	NA	NA	NA	NA	0	NA
201730004033617	0	0	0	0.666666666666667	0	0.333333333333333	0	201500099001023	0	2017300	3N	201704	2017	4	20170403	1	3	201730004033	NA	NA	NA	NA	NA	NA	NA	NA	NA	NA	NA	NA	NA	NA	0	NA
201730004033618	0	0	0	0.666666666666667	0	0.333333333333333	0	201500099001023	0	2017300	3N	201704	2017	4	20170403	1	3	201730004033	NA	NA	NA	NA	NA	NA	NA	NA	NA	NA	NA	NA	NA	NA	0	NA
201730004033619	0	0	0	0.666666666666667	0	0.333333333333333	0	201500099001023	0	2017300	3N	201704	2017	4	20170403	1	3	201730004033	NA	NA	NA	NA	NA	NA	NA	NA	NA	NA	NA	NA	NA	NA	0	NA
201730004033620	0	0	0	0.666666666666667	0	0.333333333333333	0	201500099001023	0	2017300	3N	201704	2017	4	20170403	1	3	201730004033	NA	NA	NA	NA	NA	NA	NA	NA	NA	NA	NA	NA	NA	NA	0	NA
201730016011001	0	0	0	0.666666666666667	0	0.333333333333333	0	201500099001023	0	2017300	3N	201704	2017	16	20171601	43445	1	201730016011	NA	NA	NA	NA	NA	NA	NA	NA	NA	NA	NA	NA	NA	NA	NA	NA
201730016011002	0	0	0	0.666666666666667	0	0.333333333333333	0	201500099001023	0	2017300	3N	201704	2017	16	20171601	43445	1	201730016011	NA	NA	NA	NA	NA	NA	NA	NA	NA	NA	NA	NA	NA	NA	NA	NA
201730016011003	0	0	0	0.666666666666667	0	0.333333333333333	0	201500099001023	0	2017300	3N	201704	2017	16	20171601	43445	1	201730016011	NA	NA	NA	NA	NA	NA	NA	NA	NA	NA	NA	NA	NA	NA	NA	NA
201730016011004	0	0	0	0.666666666666667	0	0.333333333333333	0	201500099001023	0	2017300	3N	201704	2017	16	20171601	43445	1	201730016011	NA	NA	NA	NA	NA	NA	NA	NA	NA	NA	NA	NA	NA	NA	NA	NA
201730016011005	0	0	0	0.666666666666667	0	0.333333333333333	0	201500099001023	0	2017300	3N	201704	2017	16	20171601	43445	1	201730016011	NA	NA	NA	NA	NA	NA	NA	NA	NA	NA	NA	NA	NA	NA	NA	NA
201730016011006	0	0	0	0.666666666666667	0	0.333333333333333	0	201500099001023	0	2017300	3N	201704	2017	16	20171601	43445	1	201730016011	NA	NA	NA	NA	NA	NA	NA	NA	NA	NA	NA	NA	NA	NA	NA	NA
201730016011007	0	0	0	0.666666666666667	0	0.333333333333333	0	201500099001023	0	2017300	3N	201704	2017	16	20171601	43445	1	201730016011	NA	NA	NA	NA	NA	NA	NA	NA	NA	NA	NA	NA	NA	NA	NA	NA
201730016011008	0	0	0	0.666666666666667	0	0.333333333333333	0	201500099001023	0	2017300	3N	201704	2017	16	20171601	43445	1	201730016011	NA	NA	NA	NA	NA	NA	NA	NA	NA	NA	NA	NA	NA	NA	NA	NA
201730016011009	0	0	0	0.666666666666667	0	0.333333333333333	0	201500099001023	0	2017300	3N	201704	2017	16	20171601	43445	1	201730016011	NA	NA	NA	NA	NA	NA	NA	NA	NA	NA	NA	NA	NA	NA	NA	NA
201730016011010	0	0	0	0.666666666666667	0	0.333333333333333	0	201500099001023	0	2017300	3N	201704	2017	16	20171601	43445	1	201730016011	NA	NA	NA	NA	NA	NA	NA	NA	NA	NA	NA	NA	NA	NA	NA	NA
201730016011011	0	0	0	0.666666666666667	0	0.333333333333333	0	201500099001023	0	2017300	3N	201704	2017	16	20171601	43445	1	201730016011	NA	NA	NA	NA	NA	NA	NA	NA	NA	NA	NA	NA	NA	NA	NA	NA
201730016011012	0	0	0	0.666666666666667	0	0.333333333333333	0	201500099001023	0	2017300	3N	201704	2017	16	20171601	43445	1	201730016011	NA	NA	NA	NA	NA	NA	NA	NA	NA	NA	NA	NA	NA	NA	NA	NA
201730016011013	0	0	0	0.666666666666667	0	0.333333333333333	0	201500099001023	0	2017300	3N	201704	2017	16	20171601	43445	1	201730016011	NA	NA	NA	NA	NA	NA	NA	NA	NA	NA	NA	NA	NA	NA	NA	NA
201730016011014	0	0	0	0.666666666666667	0	0.333333333333333	0	201500099001023	0	2017300	3N	201704	2017	16	20171601	43445	1	201730016011	NA	NA	NA	NA	NA	NA	NA	NA	NA	NA	NA	NA	NA	NA	NA	NA
201730016011015	0	0	0	0.666666666666667	0	0.333333333333333	0	201500099001023	0	2017300	3N	201704	2017	16	20171601	43445	1	201730016011	NA	NA	NA	NA	NA	NA	NA	NA	NA	NA	NA	NA	NA	NA	NA	NA
201730016011016	0	0	0	0.666666666666667	0	0.333333333333333	0	201500099001023	0	2017300	3N	201704	2017	16	20171601	43766	1	201730016011	NA	NA	NA	NA	NA	NA	NA	126	NA	NA	NA	NA	NA	NA	NA	NA
201730016011017	0	0	0	0.666666666666667	0	0.333333333333333	0	201500099001023	0	2017300	3N	201704	2017	16	20171601	43766	1	201730016011	NA	NA	NA	NA	NA	NA	NA	86.7	NA	NA	NA	NA	NA	NA	NA	NA
201730016011018	0	0	0	0.666666666666667	0	0.333333333333333	0	201500099001023	0	2017300	3N	201704	2017	16	20171601	43766	1	201730016011	NA	NA	NA	NA	NA	NA	NA	112.2	NA	NA	NA	NA	NA	NA	NA	NA
201730016011019	0	0	0	0.666666666666667	0	0.333333333333333	0	201500099001023	0	2017300	3N	201704	2017	16	20171601	43766	1	201730016011	NA	NA	NA	NA	NA	NA	NA	125.8	NA	NA	NA	NA	NA	NA	NA	NA
201730016011020	0	0	0	0.666666666666667	0	0.333333333333333	0	201500099001023	0	2017300	3N	201704	2017	16	20171601	43766	1	201730016011	NA	NA	NA	NA	NA	NA	NA	107.3	NA	NA	NA	NA	NA	NA	NA	NA
201730016011021	0	0	0	0.666666666666667	0	0.333333333333333	0	201500099001023	0	2017300	3N	201704	2017	16	20171601	43766	1	201730016011	NA	NA	NA	NA	NA	NA	NA	74.4	NA	NA	NA	NA	NA	NA	NA	NA
201730016011022	0	0	0	0.666666666666667	0	0.333333333333333	0	201500099001023	0	2017300	3N	201704	2017	16	20171601	43766	1	201730016011	NA	NA	NA	NA	NA	NA	NA	90.4	NA	NA	NA	NA	NA	NA	NA	NA
201730016011023	0	0	0	0.666666666666667	0	0.333333333333333	0	201500099001023	0	2017300	3N	201704	2017	16	20171601	43766	1	201730016011	NA	NA	NA	NA	NA	NA	NA	73.5	NA	NA	NA	NA	NA	NA	NA	NA
201730016011024	0	0	0	0.666666666666667	0	0.333333333333333	0	201500099001023	0	2017300	3N	201704	2017	16	20171601	43766	1	201730016011	NA	NA	NA	NA	NA	NA	NA	105.9	NA	NA	NA	NA	NA	NA	NA	NA
201730016011025	0	0	0	0.666666666666667	0	0.333333333333333	0	201500099001023	0	2017300	3N	201704	2017	16	20171601	43766	1	201730016011	NA	NA	NA	NA	NA	NA	NA	105.8	NA	NA	NA	NA	NA	NA	NA	NA
201730016011026	0	0	0	0.666666666666667	0	0.333333333333333	0	201500099001023	0	2017300	3N	201704	2017	16	20171601	43766	1	201730016011	NA	NA	NA	NA	NA	NA	NA	75.6	NA	NA	NA	NA	NA	NA	NA	NA
201730016011027	0	0	0	0.666666666666667	0	0.333333333333333	0	201500099001023	0	2017300	3N	201704	2017	16	20171601	43766	1	201730016011	NA	NA	NA	NA	NA	NA	NA	137.5	NA	NA	NA	NA	NA	NA	NA	NA
201730016011028	0	0	0	0.666666666666667	0	0.333333333333333	0	201500099001023	0	2017300	3N	201704	2017	16	20171601	43766	1	201730016011	NA	NA	NA	NA	NA	NA	NA	92.2	NA	NA	NA	NA	NA	NA	NA	NA
201730016011029	0	0	0	0.666666666666667	0	0.333333333333333	0	201500099001023	0	2017300	3N	201704	2017	16	20171601	43766	1	201730016011	NA	NA	NA	NA	NA	NA	NA	107.9	NA	NA	NA	NA	NA	NA	NA	NA
201730016011030	0	0	0	0.666666666666667	0	0.333333333333333	0	201500099001023	0	2017300	3N	201704	2017	16	20171601	43766	1	201730016011	NA	NA	NA	NA	NA	NA	NA	99.8	NA	NA	NA	NA	NA	NA	NA	NA
201730016011031	0	0	0	0.666666666666667	0	0.333333333333333	0	201500099001023	0	2017300	3N	201704	2017	16	20171601	43592	1	201730016011	NA	NA	NA	NA	NA	NA	63.6	NA	NA	NA	NA	NA	NA	NA	NA	NA
201730016011032	0	0	0	0.666666666666667	0	0.333333333333333	0	201500099001023	0	2017300	3N	201704	2017	16	20171601	43592	1	201730016011	NA	NA	NA	NA	NA	NA	75.2	NA	NA	NA	NA	NA	NA	NA	NA	NA
201730016011033	0	0	0	0.666666666666667	0	0.333333333333333	0	201500099001023	0	2017300	3N	201704	2017	16	20171601	43592	1	201730016011	NA	NA	NA	NA	NA	NA	63.5	NA	NA	NA	NA	NA	NA	NA	NA	NA
201730016011034	0	0	0	0.666666666666667	0	0.333333333333333	0	201500099001023	0	2017300	3N	201704	2017	16	20171601	43592	1	201730016011	NA	NA	NA	NA	NA	NA	63.1	NA	NA	NA	NA	NA	NA	NA	NA	NA
201730016011035	0	0	0	0.666666666666667	0	0.333333333333333	0	201500099001023	0	2017300	3N	201704	2017	16	20171601	43592	1	201730016011	NA	NA	NA	NA	NA	NA	74.5	NA	NA	NA	NA	NA	NA	NA	NA	NA
201730016011036	0	0	0	0.666666666666667	0	0.333333333333333	0	201500099001023	0	2017300	3N	201704	2017	16	20171601	43592	1	201730016011	NA	NA	NA	NA	NA	NA	63.5	NA	NA	NA	NA	NA	NA	NA	NA	NA
201730016011037	0	0	0	0.666666666666667	0	0.333333333333333	0	201500099001023	0	2017300	3N	201704	2017	16	20171601	43592	1	201730016011	NA	NA	NA	NA	NA	NA	61	NA	NA	NA	NA	NA	NA	NA	NA	NA
201730016011038	0	0	0	0.666666666666667	0	0.333333333333333	0	201500099001023	0	2017300	3N	201704	2017	16	20171601	43592	1	201730016011	NA	NA	NA	NA	NA	NA	56.4	NA	NA	NA	NA	NA	NA	NA	NA	NA
201730016011039	0	0	0	0.666666666666667	0	0.333333333333333	0	201500099001023	0	2017300	3N	201704	2017	16	20171601	43592	1	201730016011	NA	NA	NA	NA	NA	NA	63.1	NA	NA	NA	NA	NA	NA	NA	NA	NA
201730016011040	0	0	0	0.666666666666667	0	0.333333333333333	0	201500099001023	0	2017300	3N	201704	2017	16	20171601	43592	1	201730016011	NA	NA	NA	NA	NA	NA	54.2	NA	NA	NA	NA	NA	NA	NA	NA	NA
201730016011041	0	0	0	0.666666666666667	0	0.333333333333333	0	201500099001023	0	2017300	3N	201704	2017	16	20171601	43592	1	201730016011	NA	NA	NA	NA	NA	NA	41.3	NA	NA	NA	NA	NA	NA	NA	NA	NA
201730016011042	0	0	0	0.666666666666667	0	0.333333333333333	0	201500099001023	0	2017300	3N	201704	2017	16	20171601	43592	1	201730016011	NA	NA	NA	NA	NA	NA	49.8	NA	NA	NA	NA	NA	NA	NA	NA	NA
201730016011043	0	0	0	0.666666666666667	0	0.333333333333333	0	201500099001023	0	2017300	3N	201704	2017	16	20171601	43592	1	201730016011	NA	NA	NA	NA	NA	NA	57.6	NA	NA	NA	NA	NA	NA	NA	NA	NA
201730016011044	0	0	0	0.666666666666667	0	0.333333333333333	0	201500099001023	0	2017300	3N	201704	2017	16	20171601	43592	1	201730016011	NA	NA	NA	NA	NA	NA	41.3	NA	NA	NA	NA	NA	NA	NA	NA	NA
201730016011045	0	0	0	0.666666666666667	0	0.333333333333333	0	201500099001023	0	2017300	3N	201704	2017	16	20171601	43592	1	201730016011	NA	NA	NA	NA	NA	NA	52.6	NA	NA	NA	NA	NA	NA	NA	NA	NA
201730016011046	0	0	0	0.666666666666667	0	0.333333333333333	0	201500099001023	0	2017300	3N	201704	2017	16	20171601	43655	1	201730016011	NA	NA	NA	NA	NA	NA	NA	NA	NA	NA	NA	NA	NA	NA	NA	NA
201730016011047	0	0	0	0.666666666666667	0	0.333333333333333	0	201500099001023	0	2017300	3N	201704	2017	16	20171601	43655	1	201730016011	NA	NA	NA	NA	NA	NA	NA	NA	NA	NA	NA	NA	NA	NA	NA	NA
201730016011048	0	0	0	0.666666666666667	0	0.333333333333333	0	201500099001023	0	2017300	3N	201704	2017	16	20171601	43655	1	201730016011	NA	NA	NA	NA	NA	NA	NA	NA	NA	NA	NA	NA	NA	NA	NA	NA
201730016011049	0	0	0	0.666666666666667	0	0.333333333333333	0	201500099001023	0	2017300	3N	201704	2017	16	20171601	43655	1	201730016011	NA	NA	NA	NA	NA	NA	NA	NA	NA	NA	NA	NA	NA	NA	NA	NA
201730016011050	0	0	0	0.666666666666667	0	0.333333333333333	0	201500099001023	0	2017300	3N	201704	2017	16	20171601	43655	1	201730016011	NA	NA	NA	NA	NA	NA	NA	NA	NA	NA	NA	NA	NA	NA	NA	NA
201730016011051	0	0	0	0.666666666666667	0	0.333333333333333	0	201500099001023	0	2017300	3N	201704	2017	16	20171601	43655	1	201730016011	NA	NA	NA	NA	NA	NA	NA	NA	NA	NA	NA	NA	NA	NA	NA	NA
201730016011052	0	0	0	0.666666666666667	0	0.333333333333333	0	201500099001023	0	2017300	3N	201704	2017	16	20171601	43655	1	201730016011	NA	NA	NA	NA	NA	NA	NA	NA	NA	NA	NA	NA	NA	NA	NA	NA
201730016011053	0	0	0	0.666666666666667	0	0.333333333333333	0	201500099001023	0	2017300	3N	201704	2017	16	20171601	43655	1	201730016011	NA	NA	NA	NA	NA	NA	NA	NA	NA	NA	NA	NA	NA	NA	NA	NA
201730016011054	0	0	0	0.666666666666667	0	0.333333333333333	0	201500099001023	0	2017300	3N	201704	2017	16	20171601	43655	1	201730016011	NA	NA	NA	NA	NA	NA	NA	NA	NA	NA	NA	NA	NA	NA	NA	NA
201730016011055	0	0	0	0.666666666666667	0	0.333333333333333	0	201500099001023	0	2017300	3N	201704	2017	16	20171601	43655	1	201730016011	NA	NA	NA	NA	NA	NA	NA	NA	NA	NA	NA	NA	NA	NA	NA	NA
201730016011056	0	0	0	0.666666666666667	0	0.333333333333333	0	201500099001023	0	2017300	3N	201704	2017	16	20171601	43655	1	201730016011	NA	NA	NA	NA	NA	NA	NA	NA	NA	NA	NA	NA	NA	NA	NA	NA
201730016011057	0	0	0	0.666666666666667	0	0.333333333333333	0	201500099001023	0	2017300	3N	201704	2017	16	20171601	43655	1	201730016011	NA	NA	NA	NA	NA	NA	NA	NA	NA	NA	NA	NA	NA	NA	NA	NA
201730016011058	0	0	0	0.666666666666667	0	0.333333333333333	0	201500099001023	0	2017300	3N	201704	2017	16	20171601	43655	1	201730016011	NA	NA	NA	NA	NA	NA	NA	NA	NA	NA	NA	NA	NA	NA	NA	NA
201730016011059	0	0	0	0.666666666666667	0	0.333333333333333	0	201500099001023	0	2017300	3N	201704	2017	16	20171601	43655	1	201730016011	NA	NA	NA	NA	NA	NA	NA	NA	NA	NA	NA	NA	NA	NA	NA	NA
201730016011060	0	0	0	0.666666666666667	0	0.333333333333333	0	201500099001023	0	2017300	3N	201704	2017	16	20171601	43655	1	201730016011	NA	NA	NA	NA	NA	NA	NA	NA	NA	NA	NA	NA	NA	NA	NA	NA
201730016011501	0	0	0	0.666666666666667	0	0.333333333333333	0	201500099001023	0	2017300	3N	201704	2017	16	20171601	1	1	201730016011	NA	NA	NA	NA	NA	NA	NA	NA	NA	NA	NA	NA	NA	NA	NA	NA
201730016011502	0	0	0	0.666666666666667	0	0.333333333333333	0	201500099001023	0	2017300	3N	201704	2017	16	20171601	1	1	201730016011	NA	NA	NA	NA	NA	NA	NA	NA	NA	NA	NA	NA	NA	NA	NA	NA
201730016011503	0	0	0	0.666666666666667	0	0.333333333333333	0	201500099001023	0	2017300	3N	201704	2017	16	20171601	1	1	201730016011	NA	NA	NA	NA	NA	NA	NA	NA	NA	NA	NA	NA	NA	NA	NA	NA
201730016011504	0	0	0	0.666666666666667	0	0.333333333333333	0	201500099001023	0	2017300	3N	201704	2017	16	20171601	1	1	201730016011	NA	NA	NA	NA	NA	NA	NA	NA	NA	NA	NA	NA	NA	NA	NA	NA
201730016011505	0	0	0	0.666666666666667	0	0.333333333333333	0	201500099001023	0	2017300	3N	201704	2017	16	20171601	1	1	201730016011	NA	NA	NA	NA	NA	NA	NA	NA	NA	NA	NA	NA	NA	NA	NA	NA
201730016011506	0	0	0	0.666666666666667	0	0.333333333333333	0	201500099001023	0	2017300	3N	201704	2017	16	20171601	1	1	201730016011	NA	NA	NA	NA	NA	NA	NA	NA	NA	NA	NA	NA	NA	NA	NA	NA
201730016011507	0	0	0	0.666666666666667	0	0.333333333333333	0	201500099001023	0	2017300	3N	201704	2017	16	20171601	1	1	201730016011	NA	NA	NA	NA	NA	NA	NA	NA	NA	NA	NA	NA	NA	NA	NA	NA
201730016011508	0	0	0	0.666666666666667	0	0.333333333333333	0	201500099001023	0	2017300	3N	201704	2017	16	20171601	1	1	201730016011	NA	NA	NA	NA	NA	NA	NA	NA	NA	NA	NA	NA	NA	NA	NA	NA
201730016011509	0	0	0	0.666666666666667	0	0.333333333333333	0	201500099001023	0	2017300	3N	201704	2017	16	20171601	1	1	201730016011	NA	NA	NA	NA	NA	NA	NA	NA	NA	NA	NA	NA	NA	NA	NA	NA
201730016011510	0	0	0	0.666666666666667	0	0.333333333333333	0	201500099001023	0	2017300	3N	201704	2017	16	20171601	1	1	201730016011	NA	NA	NA	NA	NA	NA	NA	NA	NA	NA	NA	NA	NA	NA	NA	NA
201730016011511	0	0	0	0.666666666666667	0	0.333333333333333	0	201500099001023	0	2017300	3N	201704	2017	16	20171601	1	1	201730016011	NA	NA	NA	NA	NA	NA	NA	NA	NA	NA	NA	NA	NA	NA	NA	NA
201730016011512	0	0	0	0.666666666666667	0	0.333333333333333	0	201500099001023	0	2017300	3N	201704	2017	16	20171601	1	1	201730016011	NA	NA	NA	NA	NA	NA	NA	NA	NA	NA	NA	NA	NA	NA	NA	NA
201730016011513	0	0	0	0.666666666666667	0	0.333333333333333	0	201500099001023	0	2017300	3N	201704	2017	16	20171601	1	1	201730016011	NA	NA	NA	NA	NA	NA	NA	NA	NA	NA	NA	NA	NA	NA	NA	NA
201730016011514	0	0	0	0.666666666666667	0	0.333333333333333	0	201500099001023	0	2017300	3N	201704	2017	16	20171601	1	1	201730016011	NA	NA	NA	NA	NA	NA	NA	NA	NA	NA	NA	NA	NA	NA	NA	NA
201730016011515	0	0	0	0.666666666666667	0	0.333333333333333	0	201500099001023	0	2017300	3N	201704	2017	16	20171601	1	1	201730016011	NA	NA	NA	NA	NA	NA	NA	NA	NA	NA	NA	NA	NA	NA	NA	NA
201730016011516	0	0	0	0.666666666666667	0	0.333333333333333	0	201500099001023	0	2017300	3N	201704	2017	16	20171601	1	1	201730016011	NA	NA	NA	NA	NA	NA	NA	NA	NA	NA	NA	NA	NA	NA	NA	NA
201730016011517	0	0	0	0.666666666666667	0	0.333333333333333	0	201500099001023	0	2017300	3N	201704	2017	16	20171601	1	1	201730016011	NA	NA	NA	NA	NA	NA	NA	NA	NA	NA	NA	NA	NA	NA	NA	NA
201730016011518	0	0	0	0.666666666666667	0	0.333333333333333	0	201500099001023	0	2017300	3N	201704	2017	16	20171601	1	1	201730016011	NA	NA	NA	NA	NA	NA	NA	NA	NA	NA	NA	NA	NA	NA	NA	NA
201730016011519	0	0	0	0.666666666666667	0	0.333333333333333	0	201500099001023	0	2017300	3N	201704	2017	16	20171601	1	1	201730016011	NA	NA	NA	NA	NA	NA	NA	NA	NA	NA	NA	NA	NA	NA	NA	NA
201730016011520	0	0	0	0.666666666666667	0	0.333333333333333	0	201500099001023	0	2017300	3N	201704	2017	16	20171601	1	1	201730016011	NA	NA	NA	NA	NA	NA	NA	NA	NA	NA	NA	NA	NA	NA	NA	NA
201730016011521	0	0	0	0.666666666666667	0	0.333333333333333	0	201500099001023	0	2017300	3N	201704	2017	16	20171601	1	1	201730016011	NA	NA	NA	NA	NA	NA	NA	NA	NA	NA	NA	NA	NA	NA	NA	NA
201730016011522	0	0	0	0.666666666666667	0	0.333333333333333	0	201500099001023	0	2017300	3N	201704	2017	16	20171601	1	1	201730016011	NA	NA	NA	NA	NA	NA	NA	NA	NA	NA	NA	NA	NA	NA	NA	NA
201730016011523	0	0	0	0.666666666666667	0	0.333333333333333	0	201500099001023	0	2017300	3N	201704	2017	16	20171601	1	1	201730016011	NA	NA	NA	NA	NA	NA	NA	NA	NA	NA	NA	NA	NA	NA	NA	NA
201730016011524	0	0	0	0.666666666666667	0	0.333333333333333	0	201500099001023	0	2017300	3N	201704	2017	16	20171601	1	1	201730016011	NA	NA	NA	NA	NA	NA	NA	NA	NA	NA	NA	NA	NA	NA	NA	NA
201730016011525	0	0	0	0.666666666666667	0	0.333333333333333	0	201500099001023	0	2017300	3N	201704	2017	16	20171601	1	1	201730016011	NA	NA	NA	NA	NA	NA	NA	NA	NA	NA	NA	NA	NA	NA	NA	NA
201730016011526	0	0	0	0.666666666666667	0	0.333333333333333	0	201500099001023	0	2017300	3N	201704	2017	16	20171601	1	1	201730016011	NA	NA	NA	NA	NA	NA	NA	NA	NA	NA	NA	NA	NA	NA	NA	NA
201730016011527	0	0	0	0.666666666666667	0	0.333333333333333	0	201500099001023	0	2017300	3N	201704	2017	16	20171601	1	1	201730016011	NA	NA	NA	NA	NA	NA	NA	NA	NA	NA	NA	NA	NA	NA	NA	NA
201730016011528	0	0	0	0.666666666666667	0	0.333333333333333	0	201500099001023	0	2017300	3N	201704	2017	16	20171601	1	1	201730016011	NA	NA	NA	NA	NA	NA	NA	NA	NA	NA	NA	NA	NA	NA	NA	NA
201730016011529	0	0	0	0.666666666666667	0	0.333333333333333	0	201500099001023	0	2017300	3N	201704	2017	16	20171601	1	1	201730016011	NA	NA	NA	NA	NA	NA	NA	NA	NA	NA	NA	NA	NA	NA	NA	NA
201730016011530	0	0	0	0.666666666666667	0	0.333333333333333	0	201500099001023	0	2017300	3N	201704	2017	16	20171601	1	1	201730016011	NA	NA	NA	NA	NA	NA	NA	NA	NA	NA	NA	NA	NA	NA	NA	NA
201730016011531	0	0	0	0.666666666666667	0	0.333333333333333	0	201500099001023	0	2017300	3N	201704	2017	16	20171601	1	1	201730016011	NA	NA	NA	NA	NA	NA	NA	NA	NA	NA	NA	1	NA	NA	NA	NA
201730016011532	0	0	0	0.666666666666667	0	0.333333333333333	0	201500099001023	0	2017300	3N	201704	2017	16	20171601	1	1	201730016011	NA	NA	NA	NA	NA	NA	NA	NA	NA	NA	NA	1	NA	NA	NA	NA
201730016011533	0	0	0	0.666666666666667	0	0.333333333333333	0	201500099001023	0	2017300	3N	201704	2017	16	20171601	1	1	201730016011	NA	NA	NA	NA	NA	NA	NA	NA	NA	NA	NA	1	NA	NA	NA	NA
201730016011534	0	0	0	0.666666666666667	0	0.333333333333333	0	201500099001023	0	2017300	3N	201704	2017	16	20171601	1	1	201730016011	NA	NA	NA	NA	NA	NA	NA	NA	NA	NA	NA	1	NA	NA	NA	NA
201730016011535	0	0	0	0.666666666666667	0	0.333333333333333	0	201500099001023	0	2017300	3N	201704	2017	16	20171601	1	1	201730016011	NA	NA	NA	NA	NA	NA	NA	NA	NA	NA	NA	1	NA	NA	NA	NA
201730016011536	0	0	0	0.666666666666667	0	0.333333333333333	0	201500099001023	0	2017300	3N	201704	2017	16	20171601	1	1	201730016011	NA	NA	NA	NA	NA	NA	NA	NA	NA	NA	NA	1	NA	NA	NA	NA
201730016011537	0	0	0	0.666666666666667	0	0.333333333333333	0	201500099001023	0	2017300	3N	201704	2017	16	20171601	1	1	201730016011	NA	NA	NA	NA	NA	NA	NA	NA	NA	NA	NA	1	NA	NA	NA	NA
201730016011538	0	0	0	0.666666666666667	0	0.333333333333333	0	201500099001023	0	2017300	3N	201704	2017	16	20171601	1	1	201730016011	NA	NA	NA	NA	NA	NA	NA	NA	NA	NA	NA	1	NA	NA	NA	NA
201730016011539	0	0	0	0.666666666666667	0	0.333333333333333	0	201500099001023	0	2017300	3N	201704	2017	16	20171601	1	1	201730016011	NA	NA	NA	NA	NA	NA	NA	NA	NA	NA	NA	1	NA	NA	NA	NA
201730016011540	0	0	0	0.666666666666667	0	0.333333333333333	0	201500099001023	0	2017300	3N	201704	2017	16	20171601	1	1	201730016011	NA	NA	NA	NA	NA	NA	NA	NA	NA	NA	NA	1	NA	NA	NA	NA
201730016011541	0	0	0	0.666666666666667	0	0.333333333333333	0	201500099001023	0	2017300	3N	201704	2017	16	20171601	1	1	201730016011	NA	NA	NA	NA	NA	NA	NA	NA	NA	NA	NA	1	NA	NA	NA	NA
201730016011542	0	0	0	0.666666666666667	0	0.333333333333333	0	201500099001023	0	2017300	3N	201704	2017	16	20171601	1	1	201730016011	NA	NA	NA	NA	NA	NA	NA	NA	NA	NA	NA	1	NA	NA	NA	NA
201730016011543	0	0	0	0.666666666666667	0	0.333333333333333	0	201500099001023	0	2017300	3N	201704	2017	16	20171601	1	1	201730016011	NA	NA	NA	NA	NA	NA	NA	NA	NA	NA	NA	1	NA	NA	NA	NA
201730016011544	0	0	0	0.666666666666667	0	0.333333333333333	0	201500099001023	0	2017300	3N	201704	2017	16	20171601	1	1	201730016011	NA	NA	NA	NA	NA	NA	NA	NA	NA	NA	NA	1	NA	NA	NA	NA
201730016011545	0	0	0	0.666666666666667	0	0.333333333333333	0	201500099001023	0	2017300	3N	201704	2017	16	20171601	1	1	201730016011	NA	NA	NA	NA	NA	NA	NA	NA	NA	NA	NA	1	NA	NA	NA	NA
201730016011546	0	0	0	0.666666666666667	0	0.333333333333333	0	201500099001023	0	2017300	3N	201704	2017	16	20171601	1	1	201730016011	NA	NA	NA	NA	NA	NA	NA	NA	NA	NA	NA	1	NA	NA	NA	1
201730016011547	0	0	0	0.666666666666667	0	0.333333333333333	0	201500099001023	0	2017300	3N	201704	2017	16	20171601	1	1	201730016011	NA	NA	NA	NA	NA	NA	NA	NA	NA	NA	NA	1	NA	NA	NA	1
201730016011548	0	0	0	0.666666666666667	0	0.333333333333333	0	201500099001023	0	2017300	3N	201704	2017	16	20171601	1	1	201730016011	NA	NA	NA	NA	NA	NA	NA	NA	NA	NA	NA	1	NA	NA	NA	1
201730016011549	0	0	0	0.666666666666667	0	0.333333333333333	0	201500099001023	0	2017300	3N	201704	2017	16	20171601	1	1	201730016011	NA	NA	NA	NA	NA	NA	NA	NA	NA	NA	NA	1	NA	NA	NA	1
201730016011550	0	0	0	0.666666666666667	0	0.333333333333333	0	201500099001023	0	2017300	3N	201704	2017	16	20171601	1	1	201730016011	NA	NA	NA	NA	NA	NA	NA	NA	NA	NA	NA	1	NA	NA	NA	1
201730016011551	0	0	0	0.666666666666667	0	0.333333333333333	0	201500099001023	0	2017300	3N	201704	2017	16	20171601	1	1	201730016011	NA	NA	NA	NA	NA	NA	NA	NA	NA	NA	NA	1	NA	NA	NA	1
201730016011552	0	0	0	0.666666666666667	0	0.333333333333333	0	201500099001023	0	2017300	3N	201704	2017	16	20171601	1	1	201730016011	NA	NA	NA	NA	NA	NA	NA	NA	NA	NA	NA	1	NA	NA	NA	1
201730016011553	0	0	0	0.666666666666667	0	0.333333333333333	0	201500099001023	0	2017300	3N	201704	2017	16	20171601	1	1	201730016011	NA	NA	NA	NA	NA	NA	NA	NA	NA	NA	NA	1	NA	NA	NA	1
201730016011554	0	0	0	0.666666666666667	0	0.333333333333333	0	201500099001023	0	2017300	3N	201704	2017	16	20171601	1	1	201730016011	NA	NA	NA	NA	NA	NA	NA	NA	NA	NA	NA	1	NA	NA	NA	1
201730016011555	0	0	0	0.666666666666667	0	0.333333333333333	0	201500099001023	0	2017300	3N	201704	2017	16	20171601	1	1	201730016011	NA	NA	NA	NA	NA	NA	NA	NA	NA	NA	NA	1	NA	NA	NA	1
201730016011556	0	0	0	0.666666666666667	0	0.333333333333333	0	201500099001023	0	2017300	3N	201704	2017	16	20171601	1	1	201730016011	NA	NA	NA	NA	NA	NA	NA	NA	NA	NA	NA	1	NA	NA	NA	1
201730016011557	0	0	0	0.666666666666667	0	0.333333333333333	0	201500099001023	0	2017300	3N	201704	2017	16	20171601	1	1	201730016011	NA	NA	NA	NA	NA	NA	NA	NA	NA	NA	NA	1	NA	NA	NA	1
201730016011558	0	0	0	0.666666666666667	0	0.333333333333333	0	201500099001023	0	2017300	3N	201704	2017	16	20171601	1	1	201730016011	NA	NA	NA	NA	NA	NA	NA	NA	NA	NA	NA	1	NA	NA	NA	1
201730016011559	0	0	0	0.666666666666667	0	0.333333333333333	0	201500099001023	0	2017300	3N	201704	2017	16	20171601	1	1	201730016011	NA	NA	NA	NA	NA	NA	NA	NA	NA	NA	NA	1	NA	NA	NA	1
201730016011560	0	0	0	0.666666666666667	0	0.333333333333333	0	201500099001023	0	2017300	3N	201704	2017	16	20171601	1	1	201730016011	NA	NA	NA	NA	NA	NA	NA	NA	NA	NA	NA	1	NA	NA	NA	1
201730016011561	0	0	0	0.666666666666667	0	0.333333333333333	0	201500099001023	0	2017300	3N	201704	2017	16	20171601	1	1	201730016011	NA	NA	NA	NA	NA	NA	NA	NA	NA	NA	NA	1	NA	NA	NA	1
201730016011562	0	0	0	0.666666666666667	0	0.333333333333333	0	201500099001023	0	2017300	3N	201704	2017	16	20171601	1	1	201730016011	NA	NA	NA	NA	NA	NA	NA	NA	NA	NA	NA	1	NA	NA	NA	1
201730016011563	0	0	0	0.666666666666667	0	0.333333333333333	0	201500099001023	0	2017300	3N	201704	2017	16	20171601	1	1	201730016011	NA	NA	NA	NA	NA	NA	NA	NA	NA	NA	NA	1	NA	NA	NA	1
201730016011564	0	0	0	0.666666666666667	0	0.333333333333333	0	201500099001023	0	2017300	3N	201704	2017	16	20171601	1	1	201730016011	NA	NA	NA	NA	NA	NA	NA	NA	NA	NA	NA	1	NA	NA	NA	1
201730016011565	0	0	0	0.666666666666667	0	0.333333333333333	0	201500099001023	0	2017300	3N	201704	2017	16	20171601	1	1	201730016011	NA	NA	NA	NA	NA	NA	NA	NA	NA	NA	NA	1	NA	NA	NA	1
201730016011566	0	0	0	0.666666666666667	0	0.333333333333333	0	201500099001023	0	2017300	3N	201704	2017	16	20171601	1	1	201730016011	NA	NA	NA	NA	NA	NA	NA	NA	NA	NA	NA	1	NA	NA	NA	1
201730016011567	0	0	0	0.666666666666667	0	0.333333333333333	0	201500099001023	0	2017300	3N	201704	2017	16	20171601	1	1	201730016011	NA	NA	NA	NA	NA	NA	NA	NA	NA	NA	NA	1	NA	NA	NA	1
201730016011568	0	0	0	0.666666666666667	0	0.333333333333333	0	201500099001023	0	2017300	3N	201704	2017	16	20171601	1	1	201730016011	NA	NA	NA	NA	NA	NA	NA	NA	NA	NA	NA	1	NA	NA	NA	1
201730016011569	0	0	0	0.666666666666667	0	0.333333333333333	0	201500099001023	0	2017300	3N	201704	2017	16	20171601	1	1	201730016011	NA	NA	NA	NA	NA	NA	NA	NA	NA	NA	NA	1	NA	NA	NA	1
201730016011570	0	0	0	0.666666666666667	0	0.333333333333333	0	201500099001023	0	2017300	3N	201704	2017	16	20171601	1	1	201730016011	NA	NA	NA	NA	NA	NA	NA	NA	NA	NA	NA	1	NA	NA	NA	1
201730016011571	0	0	0	0.666666666666667	0	0.333333333333333	0	201500099001023	0	2017300	3N	201704	2017	16	20171601	1	1	201730016011	NA	NA	NA	NA	NA	NA	NA	NA	NA	NA	NA	1	NA	NA	NA	1
201730016011572	0	0	0	0.666666666666667	0	0.333333333333333	0	201500099001023	0	2017300	3N	201704	2017	16	20171601	1	1	201730016011	NA	NA	NA	NA	NA	NA	NA	NA	NA	NA	NA	1	NA	NA	NA	1
201730016011573	0	0	0	0.666666666666667	0	0.333333333333333	0	201500099001023	0	2017300	3N	201704	2017	16	20171601	1	1	201730016011	NA	NA	NA	NA	NA	NA	NA	NA	NA	NA	NA	1	NA	NA	NA	1
201730016011574	0	0	0	0.666666666666667	0	0.333333333333333	0	201500099001023	0	2017300	3N	201704	2017	16	20171601	1	1	201730016011	NA	NA	NA	NA	NA	NA	NA	NA	NA	NA	NA	1	NA	NA	NA	1
201730016011575	0	0	0	0.666666666666667	0	0.333333333333333	0	201500099001023	0	2017300	3N	201704	2017	16	20171601	1	1	201730016011	NA	NA	NA	NA	NA	NA	NA	NA	NA	NA	NA	1	NA	NA	NA	1
201730016011576	0	0	0	0.666666666666667	0	0.333333333333333	0	201500099001023	0	2017300	3N	201704	2017	16	20171601	1	1	201730016011	NA	NA	NA	NA	NA	NA	NA	NA	NA	NA	NA	1	NA	NA	NA	1
201730016011577	0	0	0	0.666666666666667	0	0.333333333333333	0	201500099001023	0	2017300	3N	201704	2017	16	20171601	1	1	201730016011	NA	NA	NA	NA	NA	NA	NA	NA	NA	NA	NA	1	NA	NA	NA	1
201730016011578	0	0	0	0.666666666666667	0	0.333333333333333	0	201500099001023	0	2017300	3N	201704	2017	16	20171601	1	1	201730016011	NA	NA	NA	NA	NA	NA	NA	NA	NA	NA	NA	1	NA	NA	NA	1
201730016011579	0	0	0	0.666666666666667	0	0.333333333333333	0	201500099001023	0	2017300	3N	201704	2017	16	20171601	1	1	201730016011	NA	NA	NA	NA	NA	NA	NA	NA	NA	NA	NA	1	NA	NA	NA	1
201730016011580	0	0	0	0.666666666666667	0	0.333333333333333	0	201500099001023	0	2017300	3N	201704	2017	16	20171601	1	1	201730016011	NA	NA	NA	NA	NA	NA	NA	NA	NA	NA	NA	1	NA	NA	NA	1
201730016011581	0	0	0	0.666666666666667	0	0.333333333333333	0	201500099001023	0	2017300	3N	201704	2017	16	20171601	1	1	201730016011	NA	NA	NA	NA	NA	NA	NA	NA	NA	NA	NA	1	NA	NA	NA	1
201730016011582	0	0	0	0.666666666666667	0	0.333333333333333	0	201500099001023	0	2017300	3N	201704	2017	16	20171601	1	1	201730016011	NA	NA	NA	NA	NA	NA	NA	NA	NA	NA	NA	1	NA	NA	NA	1
201730016011583	0	0	0	0.666666666666667	0	0.333333333333333	0	201500099001023	0	2017300	3N	201704	2017	16	20171601	1	1	201730016011	NA	NA	NA	NA	NA	NA	NA	NA	NA	NA	NA	1	NA	NA	NA	1
201730016011584	0	0	0	0.666666666666667	0	0.333333333333333	0	201500099001023	0	2017300	3N	201704	2017	16	20171601	1	1	201730016011	NA	NA	NA	NA	NA	NA	NA	NA	NA	NA	NA	1	NA	NA	NA	1
201730016011585	0	0	0	0.666666666666667	0	0.333333333333333	0	201500099001023	0	2017300	3N	201704	2017	16	20171601	1	1	201730016011	NA	NA	NA	NA	NA	NA	NA	NA	NA	NA	NA	1	NA	NA	NA	1
201730016011586	0	0	0	0.666666666666667	0	0.333333333333333	0	201500099001023	0	2017300	3N	201704	2017	16	20171601	1	1	201730016011	NA	NA	NA	NA	NA	NA	NA	NA	NA	NA	NA	1	NA	NA	NA	1
201730016011587	0	0	0	0.666666666666667	0	0.333333333333333	0	201500099001023	0	2017300	3N	201704	2017	16	20171601	1	1	201730016011	NA	NA	NA	NA	NA	NA	NA	NA	NA	NA	NA	1	NA	NA	NA	1
201730016011588	0	0	0	0.666666666666667	0	0.333333333333333	0	201500099001023	0	2017300	3N	201704	2017	16	20171601	1	1	201730016011	NA	NA	NA	NA	NA	NA	NA	NA	NA	NA	NA	1	NA	NA	NA	1
201730016011589	0	0	0	0.666666666666667	0	0.333333333333333	0	201500099001023	0	2017300	3N	201704	2017	16	20171601	1	1	201730016011	NA	NA	NA	NA	NA	NA	NA	NA	NA	NA	NA	1	NA	NA	NA	1
201730016011590	0	0	0	0.666666666666667	0	0.333333333333333	0	201500099001023	0	2017300	3N	201704	2017	16	20171601	1	1	201730016011	NA	NA	NA	NA	NA	NA	NA	NA	NA	NA	NA	1	NA	NA	NA	1
201730016011591	0	0	0	0.666666666666667	0	0.333333333333333	0	201500099001023	0	2017300	3N	201704	2017	16	20171601	1	1	201730016011	NA	NA	NA	NA	NA	NA	NA	NA	NA	NA	NA	1	NA	NA	NA	1
201730016011592	0	0	0	0.666666666666667	0	0.333333333333333	0	201500099001023	0	2017300	3N	201704	2017	16	20171601	1	1	201730016011	NA	NA	NA	NA	NA	NA	NA	NA	NA	NA	NA	1	NA	NA	NA	1
201730016011593	0	0	0	0.666666666666667	0	0.333333333333333	0	201500099001023	0	2017300	3N	201704	2017	16	20171601	1	1	201730016011	NA	NA	NA	NA	NA	NA	NA	NA	NA	NA	NA	1	NA	NA	NA	1
201730016011594	0	0	0	0.666666666666667	0	0.333333333333333	0	201500099001023	0	2017300	3N	201704	2017	16	20171601	1	1	201730016011	NA	NA	NA	NA	NA	NA	NA	NA	NA	NA	NA	1	NA	NA	NA	1
201730016011595	0	0	0	0.666666666666667	0	0.333333333333333	0	201500099001023	0	2017300	3N	201704	2017	16	20171601	1	1	201730016011	NA	NA	NA	NA	NA	NA	NA	NA	NA	NA	NA	1	NA	NA	NA	1
201730016011596	0	0	0	0.666666666666667	0	0.333333333333333	0	201500099001023	0	2017300	3N	201704	2017	16	20171601	1	1	201730016011	NA	NA	NA	NA	NA	NA	NA	NA	NA	NA	NA	1	NA	NA	NA	1
201730016011597	0	0	0	0.666666666666667	0	0.333333333333333	0	201500099001023	0	2017300	3N	201704	2017	16	20171601	1	1	201730016011	NA	NA	NA	NA	NA	NA	NA	NA	NA	NA	NA	1	NA	NA	NA	1
201730016011598	0	0	0	0.666666666666667	0	0.333333333333333	0	201500099001023	0	2017300	3N	201704	2017	16	20171601	1	1	201730016011	NA	NA	NA	NA	NA	NA	NA	NA	NA	NA	NA	1	NA	NA	NA	1
201730016011599	0	0	0	0.666666666666667	0	0.333333333333333	0	201500099001023	0	2017300	3N	201704	2017	16	20171601	1	1	201730016011	NA	NA	NA	NA	NA	NA	NA	NA	NA	NA	NA	1	NA	NA	NA	1
201730016011600	0	0	0	0.666666666666667	0	0.333333333333333	0	201500099001023	0	2017300	3N	201704	2017	16	20171601	1	1	201730016011	NA	NA	NA	NA	NA	NA	NA	NA	NA	NA	NA	1	NA	NA	NA	1
201730016011601	0	0	0	0.666666666666667	0	0.333333333333333	0	201500099001023	0	2017300	3N	201704	2017	16	20171601	1	1	201730016011	NA	NA	NA	NA	NA	NA	NA	NA	NA	NA	NA	1	NA	NA	NA	1
201730016011602	0	0	0	0.666666666666667	0	0.333333333333333	0	201500099001023	0	2017300	3N	201704	2017	16	20171601	1	1	201730016011	NA	NA	NA	NA	NA	NA	NA	NA	NA	NA	NA	1	NA	NA	NA	1
201730016011603	0	0	0	0.666666666666667	0	0.333333333333333	0	201500099001023	0	2017300	3N	201704	2017	16	20171601	1	1	201730016011	NA	NA	NA	NA	NA	NA	NA	NA	NA	NA	NA	1	NA	NA	NA	1
201730016011604	0	0	0	0.666666666666667	0	0.333333333333333	0	201500099001023	0	2017300	3N	201704	2017	16	20171601	1	1	201730016011	NA	NA	NA	NA	NA	NA	NA	NA	NA	NA	NA	1	NA	NA	NA	1
201730016011605	0	0	0	0.666666666666667	0	0.333333333333333	0	201500099001023	0	2017300	3N	201704	2017	16	20171601	1	1	201730016011	NA	NA	NA	NA	NA	NA	NA	NA	NA	NA	NA	1	NA	NA	NA	1
201730016011606	0	0	0	0.666666666666667	0	0.333333333333333	0	201500099001023	0	2017300	3N	201704	2017	16	20171601	1	1	201730016011	NA	NA	NA	NA	NA	NA	NA	NA	NA	NA	NA	1	NA	NA	NA	1
201730016011607	0	0	0	0.666666666666667	0	0.333333333333333	0	201500099001023	0	2017300	3N	201704	2017	16	20171601	1	1	201730016011	NA	NA	NA	NA	NA	NA	NA	NA	NA	NA	NA	1	NA	NA	NA	1
201730016011608	0	0	0	0.666666666666667	0	0.333333333333333	0	201500099001023	0	2017300	3N	201704	2017	16	20171601	1	1	201730016011	NA	NA	NA	NA	NA	NA	NA	NA	NA	NA	NA	1	NA	NA	NA	1
201730016011609	0	0	0	0.666666666666667	0	0.333333333333333	0	201500099001023	0	2017300	3N	201704	2017	16	20171601	1	1	201730016011	NA	NA	NA	NA	NA	NA	NA	NA	NA	NA	NA	1	NA	NA	NA	1
201730016011610	0	0	0	0.666666666666667	0	0.333333333333333	0	201500099001023	0	2017300	3N	201704	2017	16	20171601	1	1	201730016011	NA	NA	NA	NA	NA	NA	NA	NA	NA	NA	NA	1	NA	NA	NA	1
201730016011611	0	0	0	0.666666666666667	0	0.333333333333333	0	201500099001023	0	2017300	3N	201704	2017	16	20171601	1	1	201730016011	NA	NA	NA	NA	NA	NA	NA	NA	NA	NA	NA	1	NA	NA	NA	1
201730016011612	0	0	0	0.666666666666667	0	0.333333333333333	0	201500099001023	0	2017300	3N	201704	2017	16	20171601	1	1	201730016011	NA	NA	NA	NA	NA	NA	NA	NA	NA	NA	NA	0	NA	NA	NA	1
201730016011613	0	0	0	0.666666666666667	0	0.333333333333333	0	201500099001023	0	2017300	3N	201704	2017	16	20171601	1	1	201730016011	NA	NA	NA	NA	NA	NA	NA	NA	NA	NA	NA	0	NA	NA	NA	0
201730016011614	0	0	0	0.666666666666667	0	0.333333333333333	0	201500099001023	0	2017300	3N	201704	2017	16	20171601	1	1	201730016011	NA	NA	NA	NA	NA	NA	NA	NA	NA	NA	NA	NA	NA	NA	NA	0
201730016011615	0	0	0	0.666666666666667	0	0.333333333333333	0	201500099001023	0	2017300	3N	201704	2017	16	20171601	1	1	201730016011	NA	NA	NA	NA	NA	NA	NA	NA	NA	NA	NA	NA	NA	NA	NA	0
201730016011616	0	0	0	0.666666666666667	0	0.333333333333333	0	201500099001023	0	2017300	3N	201704	2017	16	20171601	1	1	201730016011	NA	NA	NA	NA	NA	NA	NA	NA	NA	NA	NA	NA	NA	NA	NA	0
201730016011617	0	0	0	0.666666666666667	0	0.333333333333333	0	201500099001023	0	2017300	3N	201704	2017	16	20171601	1	1	201730016011	NA	NA	NA	NA	NA	NA	NA	NA	NA	NA	NA	NA	NA	NA	NA	0
201730016011618	0	0	0	0.666666666666667	0	0.333333333333333	0	201500099001023	0	2017300	3N	201704	2017	16	20171601	1	1	201730016011	NA	NA	NA	NA	NA	NA	NA	NA	NA	NA	NA	NA	NA	NA	NA	0
201730016011619	0	0	0	0.666666666666667	0	0.333333333333333	0	201500099001023	0	2017300	3N	201704	2017	16	20171601	1	1	201730016011	NA	NA	NA	NA	NA	NA	NA	NA	NA	NA	NA	NA	NA	NA	NA	0
201730016011620	0	0	0	0.666666666666667	0	0.333333333333333	0	201500099001023	0	2017300	3N	201704	2017	16	20171601	1	1	201730016011	NA	NA	NA	NA	NA	NA	NA	NA	NA	NA	NA	NA	NA	NA	NA	0
201730016021001	0	0	0	0.666666666666667	0	0.333333333333333	0	201500099001023	0	2017300	3N	201704	2017	16	20171601	43445	2	201730016021	NA	NA	NA	NA	NA	NA	NA	NA	NA	NA	NA	NA	NA	NA	NA	NA
201730016021002	0	0	0	0.666666666666667	0	0.333333333333333	0	201500099001023	0	2017300	3N	201704	2017	16	20171601	43445	2	201730016021	NA	NA	NA	NA	NA	NA	NA	NA	NA	NA	NA	NA	NA	NA	NA	NA
201730016021003	0	0	0	0.666666666666667	0	0.333333333333333	0	201500099001023	0	2017300	3N	201704	2017	16	20171601	43445	2	201730016021	NA	NA	NA	NA	NA	NA	NA	NA	NA	NA	NA	NA	NA	NA	NA	NA
201730016021004	0	0	0	0.666666666666667	0	0.333333333333333	0	201500099001023	0	2017300	3N	201704	2017	16	20171601	43445	2	201730016021	NA	NA	NA	NA	NA	NA	NA	NA	NA	NA	NA	NA	NA	NA	NA	NA
201730016021005	0	0	0	0.666666666666667	0	0.333333333333333	0	201500099001023	0	2017300	3N	201704	2017	16	20171601	43445	2	201730016021	NA	NA	NA	NA	NA	NA	NA	NA	NA	NA	NA	NA	NA	NA	NA	NA
201730016021006	0	0	0	0.666666666666667	0	0.333333333333333	0	201500099001023	0	2017300	3N	201704	2017	16	20171601	43445	2	201730016021	NA	NA	NA	NA	NA	NA	NA	NA	NA	NA	NA	NA	NA	NA	NA	NA
201730016021007	0	0	0	0.666666666666667	0	0.333333333333333	0	201500099001023	0	2017300	3N	201704	2017	16	20171601	43445	2	201730016021	NA	NA	NA	NA	NA	NA	NA	NA	NA	NA	NA	NA	NA	NA	NA	NA
201730016021008	0	0	0	0.666666666666667	0	0.333333333333333	0	201500099001023	0	2017300	3N	201704	2017	16	20171601	43445	2	201730016021	NA	NA	NA	NA	NA	NA	NA	NA	NA	NA	NA	NA	NA	NA	NA	NA
201730016021009	0	0	0	0.666666666666667	0	0.333333333333333	0	201500099001023	0	2017300	3N	201704	2017	16	20171601	43445	2	201730016021	NA	NA	NA	NA	NA	NA	NA	NA	NA	NA	NA	NA	NA	NA	NA	NA
201730016021010	0	0	0	0.666666666666667	0	0.333333333333333	0	201500099001023	0	2017300	3N	201704	2017	16	20171601	43445	2	201730016021	NA	NA	NA	NA	NA	NA	NA	NA	NA	NA	NA	NA	NA	NA	NA	NA
201730016021011	0	0	0	0.666666666666667	0	0.333333333333333	0	201500099001023	0	2017300	3N	201704	2017	16	20171601	43445	2	201730016021	NA	NA	NA	NA	NA	NA	NA	NA	NA	NA	NA	NA	NA	NA	NA	NA
201730016021012	0	0	0	0.666666666666667	0	0.333333333333333	0	201500099001023	0	2017300	3N	201704	2017	16	20171601	43445	2	201730016021	NA	NA	NA	NA	NA	NA	NA	NA	NA	NA	NA	NA	NA	NA	NA	NA
201730016021013	0	0	0	0.666666666666667	0	0.333333333333333	0	201500099001023	0	2017300	3N	201704	2017	16	20171601	43445	2	201730016021	NA	NA	NA	NA	NA	NA	NA	NA	NA	NA	NA	NA	NA	NA	NA	NA
201730016021014	0	0	0	0.666666666666667	0	0.333333333333333	0	201500099001023	0	2017300	3N	201704	2017	16	20171601	43445	2	201730016021	NA	NA	NA	NA	NA	NA	NA	NA	NA	NA	NA	NA	NA	NA	NA	NA
201730016021015	0	0	0	0.666666666666667	0	0.333333333333333	0	201500099001023	0	2017300	3N	201704	2017	16	20171601	43445	2	201730016021	NA	NA	NA	NA	NA	NA	NA	NA	NA	NA	NA	NA	NA	NA	NA	NA
201730016021016	0	0	0	0.666666666666667	0	0.333333333333333	0	201500099001023	0	2017300	3N	201704	2017	16	20171601	43766	2	201730016021	NA	NA	NA	NA	NA	NA	NA	108.4	NA	NA	NA	NA	NA	NA	NA	NA
201730016021017	0	0	0	0.666666666666667	0	0.333333333333333	0	201500099001023	0	2017300	3N	201704	2017	16	20171601	43766	2	201730016021	NA	NA	NA	NA	NA	NA	NA	57.2	NA	NA	NA	NA	NA	NA	NA	NA
201730016021018	0	0	0	0.666666666666667	0	0.333333333333333	0	201500099001023	0	2017300	3N	201704	2017	16	20171601	43766	2	201730016021	NA	NA	NA	NA	NA	NA	NA	84.1	NA	NA	NA	NA	NA	NA	NA	NA
201730016021019	0	0	0	0.666666666666667	0	0.333333333333333	0	201500099001023	0	2017300	3N	201704	2017	16	20171601	43766	2	201730016021	NA	NA	NA	NA	NA	NA	NA	83.2	NA	NA	NA	NA	NA	NA	NA	NA
201730016021020	0	0	0	0.666666666666667	0	0.333333333333333	0	201500099001023	0	2017300	3N	201704	2017	16	20171601	43766	2	201730016021	NA	NA	NA	NA	NA	NA	NA	93.5	NA	NA	NA	NA	NA	NA	NA	NA
201730016021021	0	0	0	0.666666666666667	0	0.333333333333333	0	201500099001023	0	2017300	3N	201704	2017	16	20171601	43766	2	201730016021	NA	NA	NA	NA	NA	NA	NA	104.3	NA	NA	NA	NA	NA	NA	NA	NA
201730016021022	0	0	0	0.666666666666667	0	0.333333333333333	0	201500099001023	0	2017300	3N	201704	2017	16	20171601	43766	2	201730016021	NA	NA	NA	NA	NA	NA	NA	77.6	NA	NA	NA	NA	NA	NA	NA	NA
201730016021023	0	0	0	0.666666666666667	0	0.333333333333333	0	201500099001023	0	2017300	3N	201704	2017	16	20171601	43766	2	201730016021	NA	NA	NA	NA	NA	NA	NA	104.4	NA	NA	NA	NA	NA	NA	NA	NA
201730016021024	0	0	0	0.666666666666667	0	0.333333333333333	0	201500099001023	0	2017300	3N	201704	2017	16	20171601	43766	2	201730016021	NA	NA	NA	NA	NA	NA	NA	NA	NA	NA	NA	NA	NA	NA	NA	NA
201730016021025	0	0	0	0.666666666666667	0	0.333333333333333	0	201500099001023	0	2017300	3N	201704	2017	16	20171601	43766	2	201730016021	NA	NA	NA	NA	NA	NA	NA	102.7	NA	NA	NA	NA	NA	NA	NA	NA
201730016021026	0	0	0	0.666666666666667	0	0.333333333333333	0	201500099001023	0	2017300	3N	201704	2017	16	20171601	43766	2	201730016021	NA	NA	NA	NA	NA	NA	NA	68.8	NA	NA	NA	NA	NA	NA	NA	NA
201730016021027	0	0	0	0.666666666666667	0	0.333333333333333	0	201500099001023	0	2017300	3N	201704	2017	16	20171601	43766	2	201730016021	NA	NA	NA	NA	NA	NA	NA	127.6	NA	NA	NA	NA	NA	NA	NA	NA
201730016021028	0	0	0	0.666666666666667	0	0.333333333333333	0	201500099001023	0	2017300	3N	201704	2017	16	20171601	43766	2	201730016021	NA	NA	NA	NA	NA	NA	NA	80	NA	NA	NA	NA	NA	NA	NA	NA
201730016021029	0	0	0	0.666666666666667	0	0.333333333333333	0	201500099001023	0	2017300	3N	201704	2017	16	20171601	43766	2	201730016021	NA	NA	NA	NA	NA	NA	NA	54.1	NA	NA	NA	NA	NA	NA	NA	NA
201730016021030	0	0	0	0.666666666666667	0	0.333333333333333	0	201500099001023	0	2017300	3N	201704	2017	16	20171601	43766	2	201730016021	NA	NA	NA	NA	NA	NA	NA	96.4	NA	NA	NA	NA	NA	NA	NA	NA
201730016021031	0	0	0	0.666666666666667	0	0.333333333333333	0	201500099001023	0	2017300	3N	201704	2017	16	20171601	43592	2	201730016021	NA	NA	NA	NA	NA	NA	41.5	NA	NA	NA	NA	NA	NA	NA	NA	NA
201730016021032	0	0	0	0.666666666666667	0	0.333333333333333	0	201500099001023	0	2017300	3N	201704	2017	16	20171601	43592	2	201730016021	NA	NA	NA	NA	NA	NA	40.2	NA	NA	NA	NA	NA	NA	NA	NA	NA
201730016021033	0	0	0	0.666666666666667	0	0.333333333333333	0	201500099001023	0	2017300	3N	201704	2017	16	20171601	43592	2	201730016021	NA	NA	NA	NA	NA	NA	37.5	NA	NA	NA	NA	NA	NA	NA	NA	NA
201730016021034	0	0	0	0.666666666666667	0	0.333333333333333	0	201500099001023	0	2017300	3N	201704	2017	16	20171601	43592	2	201730016021	NA	NA	NA	NA	NA	NA	47.4	NA	NA	NA	NA	NA	NA	NA	NA	NA
201730016021035	0	0	0	0.666666666666667	0	0.333333333333333	0	201500099001023	0	2017300	3N	201704	2017	16	20171601	43592	2	201730016021	NA	NA	NA	NA	NA	NA	71.6	NA	NA	NA	NA	NA	NA	NA	NA	NA
201730016021036	0	0	0	0.666666666666667	0	0.333333333333333	0	201500099001023	0	2017300	3N	201704	2017	16	20171601	43592	2	201730016021	NA	NA	NA	NA	NA	NA	62.4	NA	NA	NA	NA	NA	NA	NA	NA	NA
201730016021037	0	0	0	0.666666666666667	0	0.333333333333333	0	201500099001023	0	2017300	3N	201704	2017	16	20171601	43592	2	201730016021	NA	NA	NA	NA	NA	NA	52.7	NA	NA	NA	NA	NA	NA	NA	NA	NA
201730016021038	0	0	0	0.666666666666667	0	0.333333333333333	0	201500099001023	0	2017300	3N	201704	2017	16	20171601	43592	2	201730016021	NA	NA	NA	NA	NA	NA	48.3	NA	NA	NA	NA	NA	NA	NA	NA	NA
201730016021039	0	0	0	0.666666666666667	0	0.333333333333333	0	201500099001023	0	2017300	3N	201704	2017	16	20171601	43592	2	201730016021	NA	NA	NA	NA	NA	NA	43.7	NA	NA	NA	NA	NA	NA	NA	NA	NA
201730016021040	0	0	0	0.666666666666667	0	0.333333333333333	0	201500099001023	0	2017300	3N	201704	2017	16	20171601	43592	2	201730016021	NA	NA	NA	NA	NA	NA	41.5	NA	NA	NA	NA	NA	NA	NA	NA	NA
201730016021041	0	0	0	0.666666666666667	0	0.333333333333333	0	201500099001023	0	2017300	3N	201704	2017	16	20171601	43592	2	201730016021	NA	NA	NA	NA	NA	NA	51.5	NA	NA	NA	NA	NA	NA	NA	NA	NA
201730016021042	0	0	0	0.666666666666667	0	0.333333333333333	0	201500099001023	0	2017300	3N	201704	2017	16	20171601	43592	2	201730016021	NA	NA	NA	NA	NA	NA	48.9	NA	NA	NA	NA	NA	NA	NA	NA	NA
201730016021043	0	0	0	0.666666666666667	0	0.333333333333333	0	201500099001023	0	2017300	3N	201704	2017	16	20171601	43592	2	201730016021	NA	NA	NA	NA	NA	NA	47.2	NA	NA	NA	NA	NA	NA	NA	NA	NA
201730016021044	0	0	0	0.666666666666667	0	0.333333333333333	0	201500099001023	0	2017300	3N	201704	2017	16	20171601	43592	2	201730016021	NA	NA	NA	NA	NA	NA	38.9	NA	NA	NA	NA	NA	NA	NA	NA	NA
201730016021045	0	0	0	0.666666666666667	0	0.333333333333333	0	201500099001023	0	2017300	3N	201704	2017	16	20171601	43592	2	201730016021	NA	NA	NA	NA	NA	NA	27.2	NA	NA	NA	NA	NA	NA	NA	NA	NA
201730016021046	0	0	0	0.666666666666667	0	0.333333333333333	0	201500099001023	0	2017300	3N	201704	2017	16	20171601	43655	2	201730016021	NA	NA	NA	NA	NA	NA	NA	NA	NA	NA	NA	NA	NA	NA	NA	NA
201730016021047	0	0	0	0.666666666666667	0	0.333333333333333	0	201500099001023	0	2017300	3N	201704	2017	16	20171601	43655	2	201730016021	NA	NA	NA	NA	NA	NA	NA	NA	NA	NA	NA	NA	NA	NA	NA	NA
201730016021048	0	0	0	0.666666666666667	0	0.333333333333333	0	201500099001023	0	2017300	3N	201704	2017	16	20171601	43655	2	201730016021	NA	NA	NA	NA	NA	NA	NA	NA	NA	NA	NA	NA	NA	NA	NA	NA
201730016021049	0	0	0	0.666666666666667	0	0.333333333333333	0	201500099001023	0	2017300	3N	201704	2017	16	20171601	43655	2	201730016021	NA	NA	NA	NA	NA	NA	NA	NA	NA	NA	NA	NA	NA	NA	NA	NA
201730016021050	0	0	0	0.666666666666667	0	0.333333333333333	0	201500099001023	0	2017300	3N	201704	2017	16	20171601	43655	2	201730016021	NA	NA	NA	NA	NA	NA	NA	NA	NA	NA	NA	NA	NA	NA	NA	NA
201730016021051	0	0	0	0.666666666666667	0	0.333333333333333	0	201500099001023	0	2017300	3N	201704	2017	16	20171601	43655	2	201730016021	NA	NA	NA	NA	NA	NA	NA	NA	NA	NA	NA	NA	NA	NA	NA	NA
201730016021052	0	0	0	0.666666666666667	0	0.333333333333333	0	201500099001023	0	2017300	3N	201704	2017	16	20171601	43655	2	201730016021	NA	NA	NA	NA	NA	NA	NA	NA	NA	NA	NA	NA	NA	NA	NA	NA
201730016021053	0	0	0	0.666666666666667	0	0.333333333333333	0	201500099001023	0	2017300	3N	201704	2017	16	20171601	43655	2	201730016021	NA	NA	NA	NA	NA	NA	NA	NA	NA	NA	NA	NA	NA	NA	NA	NA
201730016021054	0	0	0	0.666666666666667	0	0.333333333333333	0	201500099001023	0	2017300	3N	201704	2017	16	20171601	43655	2	201730016021	NA	NA	NA	NA	NA	NA	NA	NA	NA	NA	NA	NA	NA	NA	NA	NA
201730016021055	0	0	0	0.666666666666667	0	0.333333333333333	0	201500099001023	0	2017300	3N	201704	2017	16	20171601	43655	2	201730016021	NA	NA	NA	NA	NA	NA	NA	NA	NA	NA	NA	NA	NA	NA	NA	NA
201730016021056	0	0	0	0.666666666666667	0	0.333333333333333	0	201500099001023	0	2017300	3N	201704	2017	16	20171601	43655	2	201730016021	NA	NA	NA	NA	NA	NA	NA	NA	NA	NA	NA	NA	NA	NA	NA	NA
201730016021057	0	0	0	0.666666666666667	0	0.333333333333333	0	201500099001023	0	2017300	3N	201704	2017	16	20171601	43655	2	201730016021	NA	NA	NA	NA	NA	NA	NA	NA	NA	NA	NA	NA	NA	NA	NA	NA
201730016021058	0	0	0	0.666666666666667	0	0.333333333333333	0	201500099001023	0	2017300	3N	201704	2017	16	20171601	43655	2	201730016021	NA	NA	NA	NA	NA	NA	NA	NA	NA	NA	NA	NA	NA	NA	NA	NA
201730016021059	0	0	0	0.666666666666667	0	0.333333333333333	0	201500099001023	0	2017300	3N	201704	2017	16	20171601	43655	2	201730016021	NA	NA	NA	NA	NA	NA	NA	NA	NA	NA	NA	NA	NA	NA	NA	NA
201730016021060	0	0	0	0.666666666666667	0	0.333333333333333	0	201500099001023	0	2017300	3N	201704	2017	16	20171601	43655	2	201730016021	NA	NA	NA	NA	NA	NA	NA	NA	NA	NA	NA	NA	NA	NA	NA	NA
201730016021501	0	0	0	0.666666666666667	0	0.333333333333333	0	201500099001023	0	2017300	3N	201704	2017	16	20171601	1	2	201730016021	NA	NA	NA	NA	NA	NA	NA	NA	NA	NA	NA	NA	NA	NA	NA	NA
201730016021502	0	0	0	0.666666666666667	0	0.333333333333333	0	201500099001023	0	2017300	3N	201704	2017	16	20171601	1	2	201730016021	NA	NA	NA	NA	NA	NA	NA	NA	NA	NA	NA	NA	NA	NA	NA	NA
201730016021503	0	0	0	0.666666666666667	0	0.333333333333333	0	201500099001023	0	2017300	3N	201704	2017	16	20171601	1	2	201730016021	NA	NA	NA	NA	NA	NA	NA	NA	NA	NA	NA	NA	NA	NA	NA	NA
201730016021504	0	0	0	0.666666666666667	0	0.333333333333333	0	201500099001023	0	2017300	3N	201704	2017	16	20171601	1	2	201730016021	NA	NA	NA	NA	NA	NA	NA	NA	NA	NA	NA	NA	NA	NA	NA	NA
201730016021505	0	0	0	0.666666666666667	0	0.333333333333333	0	201500099001023	0	2017300	3N	201704	2017	16	20171601	1	2	201730016021	NA	NA	NA	NA	NA	NA	NA	NA	NA	NA	NA	NA	NA	NA	NA	NA
201730016021506	0	0	0	0.666666666666667	0	0.333333333333333	0	201500099001023	0	2017300	3N	201704	2017	16	20171601	1	2	201730016021	NA	NA	NA	NA	NA	NA	NA	NA	NA	NA	NA	NA	NA	NA	NA	NA
201730016021507	0	0	0	0.666666666666667	0	0.333333333333333	0	201500099001023	0	2017300	3N	201704	2017	16	20171601	1	2	201730016021	NA	NA	NA	NA	NA	NA	NA	NA	NA	NA	NA	NA	NA	NA	NA	NA
201730016021508	0	0	0	0.666666666666667	0	0.333333333333333	0	201500099001023	0	2017300	3N	201704	2017	16	20171601	1	2	201730016021	NA	NA	NA	NA	NA	NA	NA	NA	NA	NA	NA	NA	NA	NA	NA	NA
201730016021509	0	0	0	0.666666666666667	0	0.333333333333333	0	201500099001023	0	2017300	3N	201704	2017	16	20171601	1	2	201730016021	NA	NA	NA	NA	NA	NA	NA	NA	NA	NA	NA	NA	NA	NA	NA	NA
201730016021510	0	0	0	0.666666666666667	0	0.333333333333333	0	201500099001023	0	2017300	3N	201704	2017	16	20171601	1	2	201730016021	NA	NA	NA	NA	NA	NA	NA	NA	NA	NA	NA	NA	NA	NA	NA	NA
201730016021511	0	0	0	0.666666666666667	0	0.333333333333333	0	201500099001023	0	2017300	3N	201704	2017	16	20171601	1	2	201730016021	NA	NA	NA	NA	NA	NA	NA	NA	NA	NA	NA	NA	NA	NA	NA	NA
201730016021512	0	0	0	0.666666666666667	0	0.333333333333333	0	201500099001023	0	2017300	3N	201704	2017	16	20171601	1	2	201730016021	NA	NA	NA	NA	NA	NA	NA	NA	NA	NA	NA	NA	NA	NA	NA	NA
201730016021513	0	0	0	0.666666666666667	0	0.333333333333333	0	201500099001023	0	2017300	3N	201704	2017	16	20171601	1	2	201730016021	NA	NA	NA	NA	NA	NA	NA	NA	NA	NA	NA	NA	NA	NA	NA	NA
201730016021514	0	0	0	0.666666666666667	0	0.333333333333333	0	201500099001023	0	2017300	3N	201704	2017	16	20171601	1	2	201730016021	NA	NA	NA	NA	NA	NA	NA	NA	NA	NA	NA	NA	NA	NA	NA	NA
201730016021515	0	0	0	0.666666666666667	0	0.333333333333333	0	201500099001023	0	2017300	3N	201704	2017	16	20171601	1	2	201730016021	NA	NA	NA	NA	NA	NA	NA	NA	NA	NA	NA	NA	NA	NA	NA	NA
201730016021516	0	0	0	0.666666666666667	0	0.333333333333333	0	201500099001023	0	2017300	3N	201704	2017	16	20171601	1	2	201730016021	NA	NA	NA	NA	NA	NA	NA	NA	NA	NA	NA	NA	NA	NA	NA	NA
201730016021517	0	0	0	0.666666666666667	0	0.333333333333333	0	201500099001023	0	2017300	3N	201704	2017	16	20171601	1	2	201730016021	NA	NA	NA	NA	NA	NA	NA	NA	NA	NA	NA	NA	NA	NA	NA	NA
201730016021518	0	0	0	0.666666666666667	0	0.333333333333333	0	201500099001023	0	2017300	3N	201704	2017	16	20171601	1	2	201730016021	NA	NA	NA	NA	NA	NA	NA	NA	NA	NA	NA	NA	NA	NA	NA	NA
201730016021519	0	0	0	0.666666666666667	0	0.333333333333333	0	201500099001023	0	2017300	3N	201704	2017	16	20171601	1	2	201730016021	NA	NA	NA	NA	NA	NA	NA	NA	NA	NA	NA	NA	NA	NA	NA	NA
201730016021520	0	0	0	0.666666666666667	0	0.333333333333333	0	201500099001023	0	2017300	3N	201704	2017	16	20171601	1	2	201730016021	NA	NA	NA	NA	NA	NA	NA	NA	NA	NA	NA	NA	NA	NA	NA	NA
201730016021521	0	0	0	0.666666666666667	0	0.333333333333333	0	201500099001023	0	2017300	3N	201704	2017	16	20171601	1	2	201730016021	NA	NA	NA	NA	NA	NA	NA	NA	NA	NA	NA	NA	NA	NA	NA	NA
201730016021522	0	0	0	0.666666666666667	0	0.333333333333333	0	201500099001023	0	2017300	3N	201704	2017	16	20171601	1	2	201730016021	NA	NA	NA	NA	NA	NA	NA	NA	NA	NA	NA	NA	NA	NA	NA	NA
201730016021523	0	0	0	0.666666666666667	0	0.333333333333333	0	201500099001023	0	2017300	3N	201704	2017	16	20171601	1	2	201730016021	NA	NA	NA	NA	NA	NA	NA	NA	NA	NA	NA	NA	NA	NA	NA	NA
201730016021524	0	0	0	0.666666666666667	0	0.333333333333333	0	201500099001023	0	2017300	3N	201704	2017	16	20171601	1	2	201730016021	NA	NA	NA	NA	NA	NA	NA	NA	NA	NA	NA	NA	NA	NA	NA	NA
201730016021525	0	0	0	0.666666666666667	0	0.333333333333333	0	201500099001023	0	2017300	3N	201704	2017	16	20171601	1	2	201730016021	NA	NA	NA	NA	NA	NA	NA	NA	NA	NA	NA	NA	NA	NA	NA	NA
201730016021526	0	0	0	0.666666666666667	0	0.333333333333333	0	201500099001023	0	2017300	3N	201704	2017	16	20171601	1	2	201730016021	NA	NA	NA	NA	NA	NA	NA	NA	NA	NA	NA	NA	NA	NA	NA	NA
201730016021527	0	0	0	0.666666666666667	0	0.333333333333333	0	201500099001023	0	2017300	3N	201704	2017	16	20171601	1	2	201730016021	NA	NA	NA	NA	NA	NA	NA	NA	NA	NA	NA	NA	NA	NA	NA	NA
201730016021528	0	0	0	0.666666666666667	0	0.333333333333333	0	201500099001023	0	2017300	3N	201704	2017	16	20171601	1	2	201730016021	NA	NA	NA	NA	NA	NA	NA	NA	NA	NA	NA	NA	NA	NA	NA	NA
201730016021529	0	0	0	0.666666666666667	0	0.333333333333333	0	201500099001023	0	2017300	3N	201704	2017	16	20171601	1	2	201730016021	NA	NA	NA	NA	NA	NA	NA	NA	NA	NA	NA	NA	NA	NA	NA	NA
201730016021530	0	0	0	0.666666666666667	0	0.333333333333333	0	201500099001023	0	2017300	3N	201704	2017	16	20171601	1	2	201730016021	NA	NA	NA	NA	NA	NA	NA	NA	NA	NA	NA	NA	NA	NA	NA	NA
201730016021531	0	0	0	0.666666666666667	0	0.333333333333333	0	201500099001023	0	2017300	3N	201704	2017	16	20171601	1	2	201730016021	NA	NA	NA	NA	NA	NA	NA	NA	NA	NA	NA	1	NA	NA	NA	NA
201730016021532	0	0	0	0.666666666666667	0	0.333333333333333	0	201500099001023	0	2017300	3N	201704	2017	16	20171601	1	2	201730016021	NA	NA	NA	NA	NA	NA	NA	NA	NA	NA	NA	1	NA	NA	NA	NA
201730016021533	0	0	0	0.666666666666667	0	0.333333333333333	0	201500099001023	0	2017300	3N	201704	2017	16	20171601	1	2	201730016021	NA	NA	NA	NA	NA	NA	NA	NA	NA	NA	NA	1	NA	NA	NA	NA
201730016021534	0	0	0	0.666666666666667	0	0.333333333333333	0	201500099001023	0	2017300	3N	201704	2017	16	20171601	1	2	201730016021	NA	NA	NA	NA	NA	NA	NA	NA	NA	NA	NA	1	NA	NA	NA	NA
201730016021535	0	0	0	0.666666666666667	0	0.333333333333333	0	201500099001023	0	2017300	3N	201704	2017	16	20171601	1	2	201730016021	NA	NA	NA	NA	NA	NA	NA	NA	NA	NA	NA	1	NA	NA	NA	NA
201730016021536	0	0	0	0.666666666666667	0	0.333333333333333	0	201500099001023	0	2017300	3N	201704	2017	16	20171601	1	2	201730016021	NA	NA	NA	NA	NA	NA	NA	NA	NA	NA	NA	1	NA	NA	NA	NA
201730016021537	0	0	0	0.666666666666667	0	0.333333333333333	0	201500099001023	0	2017300	3N	201704	2017	16	20171601	1	2	201730016021	NA	NA	NA	NA	NA	NA	NA	NA	NA	NA	NA	1	NA	NA	NA	NA
201730016021538	0	0	0	0.666666666666667	0	0.333333333333333	0	201500099001023	0	2017300	3N	201704	2017	16	20171601	1	2	201730016021	NA	NA	NA	NA	NA	NA	NA	NA	NA	NA	NA	1	NA	NA	NA	NA
201730016021539	0	0	0	0.666666666666667	0	0.333333333333333	0	201500099001023	0	2017300	3N	201704	2017	16	20171601	1	2	201730016021	NA	NA	NA	NA	NA	NA	NA	NA	NA	NA	NA	1	NA	NA	NA	NA
201730016021540	0	0	0	0.666666666666667	0	0.333333333333333	0	201500099001023	0	2017300	3N	201704	2017	16	20171601	1	2	201730016021	NA	NA	NA	NA	NA	NA	NA	NA	NA	NA	NA	1	NA	NA	NA	NA
201730016021541	0	0	0	0.666666666666667	0	0.333333333333333	0	201500099001023	0	2017300	3N	201704	2017	16	20171601	1	2	201730016021	NA	NA	NA	NA	NA	NA	NA	NA	NA	NA	NA	1	NA	NA	NA	NA
201730016021542	0	0	0	0.666666666666667	0	0.333333333333333	0	201500099001023	0	2017300	3N	201704	2017	16	20171601	1	2	201730016021	NA	NA	NA	NA	NA	NA	NA	NA	NA	NA	NA	1	NA	NA	NA	NA
201730016021543	0	0	0	0.666666666666667	0	0.333333333333333	0	201500099001023	0	2017300	3N	201704	2017	16	20171601	1	2	201730016021	NA	NA	NA	NA	NA	NA	NA	NA	NA	NA	NA	1	NA	NA	NA	NA
201730016021544	0	0	0	0.666666666666667	0	0.333333333333333	0	201500099001023	0	2017300	3N	201704	2017	16	20171601	1	2	201730016021	NA	NA	NA	NA	NA	NA	NA	NA	NA	NA	NA	1	NA	NA	NA	NA
201730016021545	0	0	0	0.666666666666667	0	0.333333333333333	0	201500099001023	0	2017300	3N	201704	2017	16	20171601	1	2	201730016021	NA	NA	NA	NA	NA	NA	NA	NA	NA	NA	NA	1	NA	NA	NA	NA
201730016021546	0	0	0	0.666666666666667	0	0.333333333333333	0	201500099001023	0	2017300	3N	201704	2017	16	20171601	1	2	201730016021	NA	NA	NA	NA	NA	NA	NA	NA	NA	NA	NA	1	NA	NA	NA	1
201730016021547	0	0	0	0.666666666666667	0	0.333333333333333	0	201500099001023	0	2017300	3N	201704	2017	16	20171601	1	2	201730016021	NA	NA	NA	NA	NA	NA	NA	NA	NA	NA	NA	1	NA	NA	NA	1
201730016021548	0	0	0	0.666666666666667	0	0.333333333333333	0	201500099001023	0	2017300	3N	201704	2017	16	20171601	1	2	201730016021	NA	NA	NA	NA	NA	NA	NA	NA	NA	NA	NA	1	NA	NA	NA	1
201730016021549	0	0	0	0.666666666666667	0	0.333333333333333	0	201500099001023	0	2017300	3N	201704	2017	16	20171601	1	2	201730016021	NA	NA	NA	NA	NA	NA	NA	NA	NA	NA	NA	1	NA	NA	NA	1
201730016021550	0	0	0	0.666666666666667	0	0.333333333333333	0	201500099001023	0	2017300	3N	201704	2017	16	20171601	1	2	201730016021	NA	NA	NA	NA	NA	NA	NA	NA	NA	NA	NA	1	NA	NA	NA	1
201730016021551	0	0	0	0.666666666666667	0	0.333333333333333	0	201500099001023	0	2017300	3N	201704	2017	16	20171601	1	2	201730016021	NA	NA	NA	NA	NA	NA	NA	NA	NA	NA	NA	1	NA	NA	NA	1
201730016021552	0	0	0	0.666666666666667	0	0.333333333333333	0	201500099001023	0	2017300	3N	201704	2017	16	20171601	1	2	201730016021	NA	NA	NA	NA	NA	NA	NA	NA	NA	NA	NA	1	NA	NA	NA	1
201730016021553	0	0	0	0.666666666666667	0	0.333333333333333	0	201500099001023	0	2017300	3N	201704	2017	16	20171601	1	2	201730016021	NA	NA	NA	NA	NA	NA	NA	NA	NA	NA	NA	1	NA	NA	NA	1
201730016021554	0	0	0	0.666666666666667	0	0.333333333333333	0	201500099001023	0	2017300	3N	201704	2017	16	20171601	1	2	201730016021	NA	NA	NA	NA	NA	NA	NA	NA	NA	NA	NA	1	NA	NA	NA	1
201730016021555	0	0	0	0.666666666666667	0	0.333333333333333	0	201500099001023	0	2017300	3N	201704	2017	16	20171601	1	2	201730016021	NA	NA	NA	NA	NA	NA	NA	NA	NA	NA	NA	1	NA	NA	NA	1
201730016021556	0	0	0	0.666666666666667	0	0.333333333333333	0	201500099001023	0	2017300	3N	201704	2017	16	20171601	1	2	201730016021	NA	NA	NA	NA	NA	NA	NA	NA	NA	NA	NA	1	NA	NA	NA	1
201730016021557	0	0	0	0.666666666666667	0	0.333333333333333	0	201500099001023	0	2017300	3N	201704	2017	16	20171601	1	2	201730016021	NA	NA	NA	NA	NA	NA	NA	NA	NA	NA	NA	1	NA	NA	NA	1
201730016021558	0	0	0	0.666666666666667	0	0.333333333333333	0	201500099001023	0	2017300	3N	201704	2017	16	20171601	1	2	201730016021	NA	NA	NA	NA	NA	NA	NA	NA	NA	NA	NA	1	NA	NA	NA	1
201730016021559	0	0	0	0.666666666666667	0	0.333333333333333	0	201500099001023	0	2017300	3N	201704	2017	16	20171601	1	2	201730016021	NA	NA	NA	NA	NA	NA	NA	NA	NA	NA	NA	1	NA	NA	NA	1
201730016021560	0	0	0	0.666666666666667	0	0.333333333333333	0	201500099001023	0	2017300	3N	201704	2017	16	20171601	1	2	201730016021	NA	NA	NA	NA	NA	NA	NA	NA	NA	NA	NA	1	NA	NA	NA	1
201730016021561	0	0	0	0.666666666666667	0	0.333333333333333	0	201500099001023	0	2017300	3N	201704	2017	16	20171601	1	2	201730016021	NA	NA	NA	NA	NA	NA	NA	NA	NA	NA	NA	1	NA	NA	NA	1
201730016021562	0	0	0	0.666666666666667	0	0.333333333333333	0	201500099001023	0	2017300	3N	201704	2017	16	20171601	1	2	201730016021	NA	NA	NA	NA	NA	NA	NA	NA	NA	NA	NA	1	NA	NA	NA	1
201730016021563	0	0	0	0.666666666666667	0	0.333333333333333	0	201500099001023	0	2017300	3N	201704	2017	16	20171601	1	2	201730016021	NA	NA	NA	NA	NA	NA	NA	NA	NA	NA	NA	1	NA	NA	NA	1
201730016021564	0	0	0	0.666666666666667	0	0.333333333333333	0	201500099001023	0	2017300	3N	201704	2017	16	20171601	1	2	201730016021	NA	NA	NA	NA	NA	NA	NA	NA	NA	NA	NA	1	NA	NA	NA	1
201730016021565	0	0	0	0.666666666666667	0	0.333333333333333	0	201500099001023	0	2017300	3N	201704	2017	16	20171601	1	2	201730016021	NA	NA	NA	NA	NA	NA	NA	NA	NA	NA	NA	1	NA	NA	NA	1
201730016021566	0	0	0	0.666666666666667	0	0.333333333333333	0	201500099001023	0	2017300	3N	201704	2017	16	20171601	1	2	201730016021	NA	NA	NA	NA	NA	NA	NA	NA	NA	NA	NA	1	NA	NA	NA	1
201730016021567	0	0	0	0.666666666666667	0	0.333333333333333	0	201500099001023	0	2017300	3N	201704	2017	16	20171601	1	2	201730016021	NA	NA	NA	NA	NA	NA	NA	NA	NA	NA	NA	1	NA	NA	NA	1
201730016021568	0	0	0	0.666666666666667	0	0.333333333333333	0	201500099001023	0	2017300	3N	201704	2017	16	20171601	1	2	201730016021	NA	NA	NA	NA	NA	NA	NA	NA	NA	NA	NA	1	NA	NA	NA	1
201730016021569	0	0	0	0.666666666666667	0	0.333333333333333	0	201500099001023	0	2017300	3N	201704	2017	16	20171601	1	2	201730016021	NA	NA	NA	NA	NA	NA	NA	NA	NA	NA	NA	1	NA	NA	NA	1
201730016021570	0	0	0	0.666666666666667	0	0.333333333333333	0	201500099001023	0	2017300	3N	201704	2017	16	20171601	1	2	201730016021	NA	NA	NA	NA	NA	NA	NA	NA	NA	NA	NA	1	NA	NA	NA	1
201730016021571	0	0	0	0.666666666666667	0	0.333333333333333	0	201500099001023	0	2017300	3N	201704	2017	16	20171601	1	2	201730016021	NA	NA	NA	NA	NA	NA	NA	NA	NA	NA	NA	1	NA	NA	NA	1
201730016021572	0	0	0	0.666666666666667	0	0.333333333333333	0	201500099001023	0	2017300	3N	201704	2017	16	20171601	1	2	201730016021	NA	NA	NA	NA	NA	NA	NA	NA	NA	NA	NA	1	NA	NA	NA	1
201730016021573	0	0	0	0.666666666666667	0	0.333333333333333	0	201500099001023	0	2017300	3N	201704	2017	16	20171601	1	2	201730016021	NA	NA	NA	NA	NA	NA	NA	NA	NA	NA	NA	1	NA	NA	NA	1
201730016021574	0	0	0	0.666666666666667	0	0.333333333333333	0	201500099001023	0	2017300	3N	201704	2017	16	20171601	1	2	201730016021	NA	NA	NA	NA	NA	NA	NA	NA	NA	NA	NA	1	NA	NA	NA	1
201730016021575	0	0	0	0.666666666666667	0	0.333333333333333	0	201500099001023	0	2017300	3N	201704	2017	16	20171601	1	2	201730016021	NA	NA	NA	NA	NA	NA	NA	NA	NA	NA	NA	1	NA	NA	NA	1
201730016021576	0	0	0	0.666666666666667	0	0.333333333333333	0	201500099001023	0	2017300	3N	201704	2017	16	20171601	1	2	201730016021	NA	NA	NA	NA	NA	NA	NA	NA	NA	NA	NA	1	NA	NA	NA	1
201730016021577	0	0	0	0.666666666666667	0	0.333333333333333	0	201500099001023	0	2017300	3N	201704	2017	16	20171601	1	2	201730016021	NA	NA	NA	NA	NA	NA	NA	NA	NA	NA	NA	1	NA	NA	NA	1
201730016021578	0	0	0	0.666666666666667	0	0.333333333333333	0	201500099001023	0	2017300	3N	201704	2017	16	20171601	1	2	201730016021	NA	NA	NA	NA	NA	NA	NA	NA	NA	NA	NA	1	NA	NA	NA	1
201730016021579	0	0	0	0.666666666666667	0	0.333333333333333	0	201500099001023	0	2017300	3N	201704	2017	16	20171601	1	2	201730016021	NA	NA	NA	NA	NA	NA	NA	NA	NA	NA	NA	1	NA	NA	NA	1
201730016021580	0	0	0	0.666666666666667	0	0.333333333333333	0	201500099001023	0	2017300	3N	201704	2017	16	20171601	1	2	201730016021	NA	NA	NA	NA	NA	NA	NA	NA	NA	NA	NA	1	NA	NA	NA	1
201730016021581	0	0	0	0.666666666666667	0	0.333333333333333	0	201500099001023	0	2017300	3N	201704	2017	16	20171601	1	2	201730016021	NA	NA	NA	NA	NA	NA	NA	NA	NA	NA	NA	1	NA	NA	NA	1
201730016021582	0	0	0	0.666666666666667	0	0.333333333333333	0	201500099001023	0	2017300	3N	201704	2017	16	20171601	1	2	201730016021	NA	NA	NA	NA	NA	NA	NA	NA	NA	NA	NA	1	NA	NA	NA	1
201730016021583	0	0	0	0.666666666666667	0	0.333333333333333	0	201500099001023	0	2017300	3N	201704	2017	16	20171601	1	2	201730016021	NA	NA	NA	NA	NA	NA	NA	NA	NA	NA	NA	1	NA	NA	NA	1
201730016021584	0	0	0	0.666666666666667	0	0.333333333333333	0	201500099001023	0	2017300	3N	201704	2017	16	20171601	1	2	201730016021	NA	NA	NA	NA	NA	NA	NA	NA	NA	NA	NA	1	NA	NA	NA	1
201730016021585	0	0	0	0.666666666666667	0	0.333333333333333	0	201500099001023	0	2017300	3N	201704	2017	16	20171601	1	2	201730016021	NA	NA	NA	NA	NA	NA	NA	NA	NA	NA	NA	1	NA	NA	NA	1
201730016021586	0	0	0	0.666666666666667	0	0.333333333333333	0	201500099001023	0	2017300	3N	201704	2017	16	20171601	1	2	201730016021	NA	NA	NA	NA	NA	NA	NA	NA	NA	NA	NA	1	NA	NA	NA	1
201730016021587	0	0	0	0.666666666666667	0	0.333333333333333	0	201500099001023	0	2017300	3N	201704	2017	16	20171601	1	2	201730016021	NA	NA	NA	NA	NA	NA	NA	NA	NA	NA	NA	1	NA	NA	NA	1
201730016021588	0	0	0	0.666666666666667	0	0.333333333333333	0	201500099001023	0	2017300	3N	201704	2017	16	20171601	1	2	201730016021	NA	NA	NA	NA	NA	NA	NA	NA	NA	NA	NA	1	NA	NA	NA	1
201730016021589	0	0	0	0.666666666666667	0	0.333333333333333	0	201500099001023	0	2017300	3N	201704	2017	16	20171601	1	2	201730016021	NA	NA	NA	NA	NA	NA	NA	NA	NA	NA	NA	1	NA	NA	NA	1
201730016021590	0	0	0	0.666666666666667	0	0.333333333333333	0	201500099001023	0	2017300	3N	201704	2017	16	20171601	1	2	201730016021	NA	NA	NA	NA	NA	NA	NA	NA	NA	NA	NA	1	NA	NA	NA	1
201730016021591	0	0	0	0.666666666666667	0	0.333333333333333	0	201500099001023	0	2017300	3N	201704	2017	16	20171601	1	2	201730016021	NA	NA	NA	NA	NA	NA	NA	NA	NA	NA	NA	1	NA	NA	NA	1
201730016021592	0	0	0	0.666666666666667	0	0.333333333333333	0	201500099001023	0	2017300	3N	201704	2017	16	20171601	1	2	201730016021	NA	NA	NA	NA	NA	NA	NA	NA	NA	NA	NA	1	NA	NA	NA	1
201730016021593	0	0	0	0.666666666666667	0	0.333333333333333	0	201500099001023	0	2017300	3N	201704	2017	16	20171601	1	2	201730016021	NA	NA	NA	NA	NA	NA	NA	NA	NA	NA	NA	1	NA	NA	NA	1
201730016021594	0	0	0	0.666666666666667	0	0.333333333333333	0	201500099001023	0	2017300	3N	201704	2017	16	20171601	1	2	201730016021	NA	NA	NA	NA	NA	NA	NA	NA	NA	NA	NA	1	NA	NA	NA	1
201730016021595	0	0	0	0.666666666666667	0	0.333333333333333	0	201500099001023	0	2017300	3N	201704	2017	16	20171601	1	2	201730016021	NA	NA	NA	NA	NA	NA	NA	NA	NA	NA	NA	1	NA	NA	NA	1
201730016021596	0	0	0	0.666666666666667	0	0.333333333333333	0	201500099001023	0	2017300	3N	201704	2017	16	20171601	1	2	201730016021	NA	NA	NA	NA	NA	NA	NA	NA	NA	NA	NA	1	NA	NA	NA	1
201730016021597	0	0	0	0.666666666666667	0	0.333333333333333	0	201500099001023	0	2017300	3N	201704	2017	16	20171601	1	2	201730016021	NA	NA	NA	NA	NA	NA	NA	NA	NA	NA	NA	1	NA	NA	NA	1
201730016021598	0	0	0	0.666666666666667	0	0.333333333333333	0	201500099001023	0	2017300	3N	201704	2017	16	20171601	1	2	201730016021	NA	NA	NA	NA	NA	NA	NA	NA	NA	NA	NA	1	NA	NA	NA	1
201730016021599	0	0	0	0.666666666666667	0	0.333333333333333	0	201500099001023	0	2017300	3N	201704	2017	16	20171601	1	2	201730016021	NA	NA	NA	NA	NA	NA	NA	NA	NA	NA	NA	1	NA	NA	NA	1
201730016021600	0	0	0	0.666666666666667	0	0.333333333333333	0	201500099001023	0	2017300	3N	201704	2017	16	20171601	1	2	201730016021	NA	NA	NA	NA	NA	NA	NA	NA	NA	NA	NA	1	NA	NA	NA	1
201730016021601	0	0	0	0.666666666666667	0	0.333333333333333	0	201500099001023	0	2017300	3N	201704	2017	16	20171601	1	2	201730016021	NA	NA	NA	NA	NA	NA	NA	NA	NA	NA	NA	1	NA	NA	NA	1
201730016021602	0	0	0	0.666666666666667	0	0.333333333333333	0	201500099001023	0	2017300	3N	201704	2017	16	20171601	1	2	201730016021	NA	NA	NA	NA	NA	NA	NA	NA	NA	NA	NA	1	NA	NA	NA	1
201730016021603	0	0	0	0.666666666666667	0	0.333333333333333	0	201500099001023	0	2017300	3N	201704	2017	16	20171601	1	2	201730016021	NA	NA	NA	NA	NA	NA	NA	NA	NA	NA	NA	1	NA	NA	NA	1
201730016021604	0	0	0	0.666666666666667	0	0.333333333333333	0	201500099001023	0	2017300	3N	201704	2017	16	20171601	1	2	201730016021	NA	NA	NA	NA	NA	NA	NA	NA	NA	NA	NA	1	NA	NA	NA	1
201730016021605	0	0	0	0.666666666666667	0	0.333333333333333	0	201500099001023	0	2017300	3N	201704	2017	16	20171601	1	2	201730016021	NA	NA	NA	NA	NA	NA	NA	NA	NA	NA	NA	1	NA	NA	NA	1
201730016021606	0	0	0	0.666666666666667	0	0.333333333333333	0	201500099001023	0	2017300	3N	201704	2017	16	20171601	1	2	201730016021	NA	NA	NA	NA	NA	NA	NA	NA	NA	NA	NA	1	NA	NA	NA	1
201730016021607	0	0	0	0.666666666666667	0	0.333333333333333	0	201500099001023	0	2017300	3N	201704	2017	16	20171601	1	2	201730016021	NA	NA	NA	NA	NA	NA	NA	NA	NA	NA	NA	0	NA	NA	NA	1
201730016021608	0	0	0	0.666666666666667	0	0.333333333333333	0	201500099001023	0	2017300	3N	201704	2017	16	20171601	1	2	201730016021	NA	NA	NA	NA	NA	NA	NA	NA	NA	NA	NA	0	NA	NA	NA	1
201730016021609	0	0	0	0.666666666666667	0	0.333333333333333	0	201500099001023	0	2017300	3N	201704	2017	16	20171601	1	2	201730016021	NA	NA	NA	NA	NA	NA	NA	NA	NA	NA	NA	0	NA	NA	NA	1
201730016021610	0	0	0	0.666666666666667	0	0.333333333333333	0	201500099001023	0	2017300	3N	201704	2017	16	20171601	1	2	201730016021	NA	NA	NA	NA	NA	NA	NA	NA	NA	NA	NA	0	NA	NA	NA	0
201730016021611	0	0	0	0.666666666666667	0	0.333333333333333	0	201500099001023	0	2017300	3N	201704	2017	16	20171601	1	2	201730016021	NA	NA	NA	NA	NA	NA	NA	NA	NA	NA	NA	NA	NA	NA	NA	0
201730016021612	0	0	0	0.666666666666667	0	0.333333333333333	0	201500099001023	0	2017300	3N	201704	2017	16	20171601	1	2	201730016021	NA	NA	NA	NA	NA	NA	NA	NA	NA	NA	NA	NA	NA	NA	NA	0
201730016021613	0	0	0	0.666666666666667	0	0.333333333333333	0	201500099001023	0	2017300	3N	201704	2017	16	20171601	1	2	201730016021	NA	NA	NA	NA	NA	NA	NA	NA	NA	NA	NA	NA	NA	NA	NA	0
201730016021614	0	0	0	0.666666666666667	0	0.333333333333333	0	201500099001023	0	2017300	3N	201704	2017	16	20171601	1	2	201730016021	NA	NA	NA	NA	NA	NA	NA	NA	NA	NA	NA	NA	NA	NA	NA	0
201730016021615	0	0	0	0.666666666666667	0	0.333333333333333	0	201500099001023	0	2017300	3N	201704	2017	16	20171601	1	2	201730016021	NA	NA	NA	NA	NA	NA	NA	NA	NA	NA	NA	NA	NA	NA	NA	0
201730016021616	0	0	0	0.666666666666667	0	0.333333333333333	0	201500099001023	0	2017300	3N	201704	2017	16	20171601	1	2	201730016021	NA	NA	NA	NA	NA	NA	NA	NA	NA	NA	NA	NA	NA	NA	NA	0
201730016021617	0	0	0	0.666666666666667	0	0.333333333333333	0	201500099001023	0	2017300	3N	201704	2017	16	20171601	1	2	201730016021	NA	NA	NA	NA	NA	NA	NA	NA	NA	NA	NA	NA	NA	NA	NA	0
201730016021618	0	0	0	0.666666666666667	0	0.333333333333333	0	201500099001023	0	2017300	3N	201704	2017	16	20171601	1	2	201730016021	NA	NA	NA	NA	NA	NA	NA	NA	NA	NA	NA	NA	NA	NA	NA	0
201730016021619	0	0	0	0.666666666666667	0	0.333333333333333	0	201500099001023	0	2017300	3N	201704	2017	16	20171601	1	2	201730016021	NA	NA	NA	NA	NA	NA	NA	NA	NA	NA	NA	NA	NA	NA	NA	0
201730016021620	0	0	0	0.666666666666667	0	0.333333333333333	0	201500099001023	0	2017300	3N	201704	2017	16	20171601	1	2	201730016021	NA	NA	NA	NA	NA	NA	NA	NA	NA	NA	NA	NA	NA	NA	NA	0
201730016031001	0	0	0	0.666666666666667	0	0.333333333333333	0	201500099001023	0	2017300	3N	201704	2017	16	20171601	43445	3	201730016031	NA	NA	NA	NA	NA	NA	NA	NA	NA	NA	NA	NA	NA	NA	NA	NA
201730016031002	0	0	0	0.666666666666667	0	0.333333333333333	0	201500099001023	0	2017300	3N	201704	2017	16	20171601	43445	3	201730016031	NA	NA	NA	NA	NA	NA	NA	NA	NA	NA	NA	NA	NA	NA	NA	NA
201730016031003	0	0	0	0.666666666666667	0	0.333333333333333	0	201500099001023	0	2017300	3N	201704	2017	16	20171601	43445	3	201730016031	NA	NA	NA	NA	NA	NA	NA	NA	NA	NA	NA	NA	NA	NA	NA	NA
201730016031004	0	0	0	0.666666666666667	0	0.333333333333333	0	201500099001023	0	2017300	3N	201704	2017	16	20171601	43445	3	201730016031	NA	NA	NA	NA	NA	NA	NA	NA	NA	NA	NA	NA	NA	NA	NA	NA
201730016031005	0	0	0	0.666666666666667	0	0.333333333333333	0	201500099001023	0	2017300	3N	201704	2017	16	20171601	43445	3	201730016031	NA	NA	NA	NA	NA	NA	NA	NA	NA	NA	NA	NA	NA	NA	NA	NA
201730016031006	0	0	0	0.666666666666667	0	0.333333333333333	0	201500099001023	0	2017300	3N	201704	2017	16	20171601	43445	3	201730016031	NA	NA	NA	NA	NA	NA	NA	NA	NA	NA	NA	NA	NA	NA	NA	NA
201730016031007	0	0	0	0.666666666666667	0	0.333333333333333	0	201500099001023	0	2017300	3N	201704	2017	16	20171601	43445	3	201730016031	NA	NA	NA	NA	NA	NA	NA	NA	NA	NA	NA	NA	NA	NA	NA	NA
201730016031008	0	0	0	0.666666666666667	0	0.333333333333333	0	201500099001023	0	2017300	3N	201704	2017	16	20171601	43445	3	201730016031	NA	NA	NA	NA	NA	NA	NA	NA	NA	NA	NA	NA	NA	NA	NA	NA
201730016031009	0	0	0	0.666666666666667	0	0.333333333333333	0	201500099001023	0	2017300	3N	201704	2017	16	20171601	43445	3	201730016031	NA	NA	NA	NA	NA	NA	NA	NA	NA	NA	NA	NA	NA	NA	NA	NA
201730016031010	0	0	0	0.666666666666667	0	0.333333333333333	0	201500099001023	0	2017300	3N	201704	2017	16	20171601	43445	3	201730016031	NA	NA	NA	NA	NA	NA	NA	NA	NA	NA	NA	NA	NA	NA	NA	NA
201730016031011	0	0	0	0.666666666666667	0	0.333333333333333	0	201500099001023	0	2017300	3N	201704	2017	16	20171601	43445	3	201730016031	NA	NA	NA	NA	NA	NA	NA	NA	NA	NA	NA	NA	NA	NA	NA	NA
201730016031012	0	0	0	0.666666666666667	0	0.333333333333333	0	201500099001023	0	2017300	3N	201704	2017	16	20171601	43445	3	201730016031	NA	NA	NA	NA	NA	NA	NA	NA	NA	NA	NA	NA	NA	NA	NA	NA
201730016031013	0	0	0	0.666666666666667	0	0.333333333333333	0	201500099001023	0	2017300	3N	201704	2017	16	20171601	43445	3	201730016031	NA	NA	NA	NA	NA	NA	NA	NA	NA	NA	NA	NA	NA	NA	NA	NA
201730016031014	0	0	0	0.666666666666667	0	0.333333333333333	0	201500099001023	0	2017300	3N	201704	2017	16	20171601	43445	3	201730016031	NA	NA	NA	NA	NA	NA	NA	NA	NA	NA	NA	NA	NA	NA	NA	NA
201730016031015	0	0	0	0.666666666666667	0	0.333333333333333	0	201500099001023	0	2017300	3N	201704	2017	16	20171601	43445	3	201730016031	NA	NA	NA	NA	NA	NA	NA	NA	NA	NA	NA	NA	NA	NA	NA	NA
201730016031016	0	0	0	0.666666666666667	0	0.333333333333333	0	201500099001023	0	2017300	3N	201704	2017	16	20171601	43766	3	201730016031	NA	NA	NA	NA	NA	NA	NA	116.5	NA	NA	NA	NA	NA	NA	NA	NA
201730016031017	0	0	0	0.666666666666667	0	0.333333333333333	0	201500099001023	0	2017300	3N	201704	2017	16	20171601	43766	3	201730016031	NA	NA	NA	NA	NA	NA	NA	140.4	NA	NA	NA	NA	NA	NA	NA	NA
201730016031018	0	0	0	0.666666666666667	0	0.333333333333333	0	201500099001023	0	2017300	3N	201704	2017	16	20171601	43766	3	201730016031	NA	NA	NA	NA	NA	NA	NA	100.3	NA	NA	NA	NA	NA	NA	NA	NA
201730016031019	0	0	0	0.666666666666667	0	0.333333333333333	0	201500099001023	0	2017300	3N	201704	2017	16	20171601	43766	3	201730016031	NA	NA	NA	NA	NA	NA	NA	110.7	NA	NA	NA	NA	NA	NA	NA	NA
201730016031020	0	0	0	0.666666666666667	0	0.333333333333333	0	201500099001023	0	2017300	3N	201704	2017	16	20171601	43766	3	201730016031	NA	NA	NA	NA	NA	NA	NA	95.2	NA	NA	NA	NA	NA	NA	NA	NA
201730016031021	0	0	0	0.666666666666667	0	0.333333333333333	0	201500099001023	0	2017300	3N	201704	2017	16	20171601	43766	3	201730016031	NA	NA	NA	NA	NA	NA	NA	116.1	NA	NA	NA	NA	NA	NA	NA	NA
201730016031022	0	0	0	0.666666666666667	0	0.333333333333333	0	201500099001023	0	2017300	3N	201704	2017	16	20171601	43766	3	201730016031	NA	NA	NA	NA	NA	NA	NA	143.8	NA	NA	NA	NA	NA	NA	NA	NA
201730016031023	0	0	0	0.666666666666667	0	0.333333333333333	0	201500099001023	0	2017300	3N	201704	2017	16	20171601	43766	3	201730016031	NA	NA	NA	NA	NA	NA	NA	100	NA	NA	NA	NA	NA	NA	NA	NA
201730016031024	0	0	0	0.666666666666667	0	0.333333333333333	0	201500099001023	0	2017300	3N	201704	2017	16	20171601	43766	3	201730016031	NA	NA	NA	NA	NA	NA	NA	100	NA	NA	NA	NA	NA	NA	NA	NA
201730016031025	0	0	0	0.666666666666667	0	0.333333333333333	0	201500099001023	0	2017300	3N	201704	2017	16	20171601	43766	3	201730016031	NA	NA	NA	NA	NA	NA	NA	77.2	NA	NA	NA	NA	NA	NA	NA	NA
201730016031026	0	0	0	0.666666666666667	0	0.333333333333333	0	201500099001023	0	2017300	3N	201704	2017	16	20171601	43766	3	201730016031	NA	NA	NA	NA	NA	NA	NA	76.1	NA	NA	NA	NA	NA	NA	NA	NA
201730016031027	0	0	0	0.666666666666667	0	0.333333333333333	0	201500099001023	0	2017300	3N	201704	2017	16	20171601	43766	3	201730016031	NA	NA	NA	NA	NA	NA	NA	102.2	NA	NA	NA	NA	NA	NA	NA	NA
201730016031028	0	0	0	0.666666666666667	0	0.333333333333333	0	201500099001023	0	2017300	3N	201704	2017	16	20171601	43766	3	201730016031	NA	NA	NA	NA	NA	NA	NA	119.7	NA	NA	NA	NA	NA	NA	NA	NA
201730016031029	0	0	0	0.666666666666667	0	0.333333333333333	0	201500099001023	0	2017300	3N	201704	2017	16	20171601	43766	3	201730016031	NA	NA	NA	NA	NA	NA	NA	72.2	NA	NA	NA	NA	NA	NA	NA	NA
201730016031030	0	0	0	0.666666666666667	0	0.333333333333333	0	201500099001023	0	2017300	3N	201704	2017	16	20171601	43766	3	201730016031	NA	NA	NA	NA	NA	NA	NA	85.7	NA	NA	NA	NA	NA	NA	NA	NA
201730016031031	0	0	0	0.666666666666667	0	0.333333333333333	0	201500099001023	0	2017300	3N	201704	2017	16	20171601	43592	3	201730016031	NA	NA	NA	NA	NA	NA	48.5	NA	NA	NA	NA	NA	NA	NA	NA	NA
201730016031032	0	0	0	0.666666666666667	0	0.333333333333333	0	201500099001023	0	2017300	3N	201704	2017	16	20171601	43592	3	201730016031	NA	NA	NA	NA	NA	NA	68.3	NA	NA	NA	NA	NA	NA	NA	NA	NA
201730016031033	0	0	0	0.666666666666667	0	0.333333333333333	0	201500099001023	0	2017300	3N	201704	2017	16	20171601	43592	3	201730016031	NA	NA	NA	NA	NA	NA	70	NA	NA	NA	NA	NA	NA	NA	NA	NA
201730016031034	0	0	0	0.666666666666667	0	0.333333333333333	0	201500099001023	0	2017300	3N	201704	2017	16	20171601	43592	3	201730016031	NA	NA	NA	NA	NA	NA	46.1	NA	NA	NA	NA	NA	NA	NA	NA	NA
201730016031035	0	0	0	0.666666666666667	0	0.333333333333333	0	201500099001023	0	2017300	3N	201704	2017	16	20171601	43592	3	201730016031	NA	NA	NA	NA	NA	NA	72.1	NA	NA	NA	NA	NA	NA	NA	NA	NA
201730016031036	0	0	0	0.666666666666667	0	0.333333333333333	0	201500099001023	0	2017300	3N	201704	2017	16	20171601	43592	3	201730016031	NA	NA	NA	NA	NA	NA	46.9	NA	NA	NA	NA	NA	NA	NA	NA	NA
201730016031037	0	0	0	0.666666666666667	0	0.333333333333333	0	201500099001023	0	2017300	3N	201704	2017	16	20171601	43592	3	201730016031	NA	NA	NA	NA	NA	NA	58.5	NA	NA	NA	NA	NA	NA	NA	NA	NA
201730016031038	0	0	0	0.666666666666667	0	0.333333333333333	0	201500099001023	0	2017300	3N	201704	2017	16	20171601	43592	3	201730016031	NA	NA	NA	NA	NA	NA	45.6	NA	NA	NA	NA	NA	NA	NA	NA	NA
201730016031039	0	0	0	0.666666666666667	0	0.333333333333333	0	201500099001023	0	2017300	3N	201704	2017	16	20171601	43592	3	201730016031	NA	NA	NA	NA	NA	NA	67.5	NA	NA	NA	NA	NA	NA	NA	NA	NA
201730016031040	0	0	0	0.666666666666667	0	0.333333333333333	0	201500099001023	0	2017300	3N	201704	2017	16	20171601	43592	3	201730016031	NA	NA	NA	NA	NA	NA	29.1	NA	NA	NA	NA	NA	NA	NA	NA	NA
201730016031041	0	0	0	0.666666666666667	0	0.333333333333333	0	201500099001023	0	2017300	3N	201704	2017	16	20171601	43592	3	201730016031	NA	NA	NA	NA	NA	NA	55.2	NA	NA	NA	NA	NA	NA	NA	NA	NA
201730016031042	0	0	0	0.666666666666667	0	0.333333333333333	0	201500099001023	0	2017300	3N	201704	2017	16	20171601	43592	3	201730016031	NA	NA	NA	NA	NA	NA	51.5	NA	NA	NA	NA	NA	NA	NA	NA	NA
201730016031043	0	0	0	0.666666666666667	0	0.333333333333333	0	201500099001023	0	2017300	3N	201704	2017	16	20171601	43592	3	201730016031	NA	NA	NA	NA	NA	NA	42.8	NA	NA	NA	NA	NA	NA	NA	NA	NA
201730016031044	0	0	0	0.666666666666667	0	0.333333333333333	0	201500099001023	0	2017300	3N	201704	2017	16	20171601	43592	3	201730016031	NA	NA	NA	NA	NA	NA	107.6	NA	NA	NA	NA	NA	NA	NA	NA	NA
201730016031045	0	0	0	0.666666666666667	0	0.333333333333333	0	201500099001023	0	2017300	3N	201704	2017	16	20171601	43592	3	201730016031	NA	NA	NA	NA	NA	NA	66	NA	NA	NA	NA	NA	NA	NA	NA	NA
201730016031046	0	0	0	0.666666666666667	0	0.333333333333333	0	201500099001023	0	2017300	3N	201704	2017	16	20171601	43655	3	201730016031	NA	NA	NA	NA	NA	NA	NA	NA	NA	NA	NA	NA	NA	NA	NA	NA
201730016031047	0	0	0	0.666666666666667	0	0.333333333333333	0	201500099001023	0	2017300	3N	201704	2017	16	20171601	43655	3	201730016031	NA	NA	NA	NA	NA	NA	NA	NA	NA	NA	NA	NA	NA	NA	NA	NA
201730016031048	0	0	0	0.666666666666667	0	0.333333333333333	0	201500099001023	0	2017300	3N	201704	2017	16	20171601	43655	3	201730016031	NA	NA	NA	NA	NA	NA	NA	NA	NA	NA	NA	NA	NA	NA	NA	NA
201730016031049	0	0	0	0.666666666666667	0	0.333333333333333	0	201500099001023	0	2017300	3N	201704	2017	16	20171601	43655	3	201730016031	NA	NA	NA	NA	NA	NA	NA	NA	NA	NA	NA	NA	NA	NA	NA	NA
201730016031050	0	0	0	0.666666666666667	0	0.333333333333333	0	201500099001023	0	2017300	3N	201704	2017	16	20171601	43655	3	201730016031	NA	NA	NA	NA	NA	NA	NA	NA	NA	NA	NA	NA	NA	NA	NA	NA
201730016031051	0	0	0	0.666666666666667	0	0.333333333333333	0	201500099001023	0	2017300	3N	201704	2017	16	20171601	43655	3	201730016031	NA	NA	NA	NA	NA	NA	NA	NA	NA	NA	NA	NA	NA	NA	NA	NA
201730016031052	0	0	0	0.666666666666667	0	0.333333333333333	0	201500099001023	0	2017300	3N	201704	2017	16	20171601	43655	3	201730016031	NA	NA	NA	NA	NA	NA	NA	NA	NA	NA	NA	NA	NA	NA	NA	NA
201730016031053	0	0	0	0.666666666666667	0	0.333333333333333	0	201500099001023	0	2017300	3N	201704	2017	16	20171601	43655	3	201730016031	NA	NA	NA	NA	NA	NA	NA	NA	NA	NA	NA	NA	NA	NA	NA	NA
201730016031054	0	0	0	0.666666666666667	0	0.333333333333333	0	201500099001023	0	2017300	3N	201704	2017	16	20171601	43655	3	201730016031	NA	NA	NA	NA	NA	NA	NA	NA	NA	NA	NA	NA	NA	NA	NA	NA
201730016031055	0	0	0	0.666666666666667	0	0.333333333333333	0	201500099001023	0	2017300	3N	201704	2017	16	20171601	43655	3	201730016031	NA	NA	NA	NA	NA	NA	NA	NA	NA	NA	NA	NA	NA	NA	NA	NA
201730016031056	0	0	0	0.666666666666667	0	0.333333333333333	0	201500099001023	0	2017300	3N	201704	2017	16	20171601	43655	3	201730016031	NA	NA	NA	NA	NA	NA	NA	NA	NA	NA	NA	NA	NA	NA	NA	NA
201730016031057	0	0	0	0.666666666666667	0	0.333333333333333	0	201500099001023	0	2017300	3N	201704	2017	16	20171601	43655	3	201730016031	NA	NA	NA	NA	NA	NA	NA	NA	NA	NA	NA	NA	NA	NA	NA	NA
201730016031058	0	0	0	0.666666666666667	0	0.333333333333333	0	201500099001023	0	2017300	3N	201704	2017	16	20171601	43655	3	201730016031	NA	NA	NA	NA	NA	NA	NA	NA	NA	NA	NA	NA	NA	NA	NA	NA
201730016031059	0	0	0	0.666666666666667	0	0.333333333333333	0	201500099001023	0	2017300	3N	201704	2017	16	20171601	43655	3	201730016031	NA	NA	NA	NA	NA	NA	NA	NA	NA	NA	NA	NA	NA	NA	NA	NA
201730016031060	0	0	0	0.666666666666667	0	0.333333333333333	0	201500099001023	0	2017300	3N	201704	2017	16	20171601	43655	3	201730016031	NA	NA	NA	NA	NA	NA	NA	NA	NA	NA	NA	NA	NA	NA	NA	NA
201730016031501	0	0	0	0.666666666666667	0	0.333333333333333	0	201500099001023	0	2017300	3N	201704	2017	16	20171601	1	3	201730016031	NA	NA	NA	NA	NA	NA	NA	NA	NA	NA	NA	NA	NA	NA	NA	NA
201730016031502	0	0	0	0.666666666666667	0	0.333333333333333	0	201500099001023	0	2017300	3N	201704	2017	16	20171601	1	3	201730016031	NA	NA	NA	NA	NA	NA	NA	NA	NA	NA	NA	NA	NA	NA	NA	NA
201730016031503	0	0	0	0.666666666666667	0	0.333333333333333	0	201500099001023	0	2017300	3N	201704	2017	16	20171601	1	3	201730016031	NA	NA	NA	NA	NA	NA	NA	NA	NA	NA	NA	NA	NA	NA	NA	NA
201730016031504	0	0	0	0.666666666666667	0	0.333333333333333	0	201500099001023	0	2017300	3N	201704	2017	16	20171601	1	3	201730016031	NA	NA	NA	NA	NA	NA	NA	NA	NA	NA	NA	NA	NA	NA	NA	NA
201730016031505	0	0	0	0.666666666666667	0	0.333333333333333	0	201500099001023	0	2017300	3N	201704	2017	16	20171601	1	3	201730016031	NA	NA	NA	NA	NA	NA	NA	NA	NA	NA	NA	NA	NA	NA	NA	NA
201730016031506	0	0	0	0.666666666666667	0	0.333333333333333	0	201500099001023	0	2017300	3N	201704	2017	16	20171601	1	3	201730016031	NA	NA	NA	NA	NA	NA	NA	NA	NA	NA	NA	NA	NA	NA	NA	NA
201730016031507	0	0	0	0.666666666666667	0	0.333333333333333	0	201500099001023	0	2017300	3N	201704	2017	16	20171601	1	3	201730016031	NA	NA	NA	NA	NA	NA	NA	NA	NA	NA	NA	NA	NA	NA	NA	NA
201730016031508	0	0	0	0.666666666666667	0	0.333333333333333	0	201500099001023	0	2017300	3N	201704	2017	16	20171601	1	3	201730016031	NA	NA	NA	NA	NA	NA	NA	NA	NA	NA	NA	NA	NA	NA	NA	NA
201730016031509	0	0	0	0.666666666666667	0	0.333333333333333	0	201500099001023	0	2017300	3N	201704	2017	16	20171601	1	3	201730016031	NA	NA	NA	NA	NA	NA	NA	NA	NA	NA	NA	NA	NA	NA	NA	NA
201730016031510	0	0	0	0.666666666666667	0	0.333333333333333	0	201500099001023	0	2017300	3N	201704	2017	16	20171601	1	3	201730016031	NA	NA	NA	NA	NA	NA	NA	NA	NA	NA	NA	NA	NA	NA	NA	NA
201730016031511	0	0	0	0.666666666666667	0	0.333333333333333	0	201500099001023	0	2017300	3N	201704	2017	16	20171601	1	3	201730016031	NA	NA	NA	NA	NA	NA	NA	NA	NA	NA	NA	NA	NA	NA	NA	NA
201730016031512	0	0	0	0.666666666666667	0	0.333333333333333	0	201500099001023	0	2017300	3N	201704	2017	16	20171601	1	3	201730016031	NA	NA	NA	NA	NA	NA	NA	NA	NA	NA	NA	NA	NA	NA	NA	NA
201730016031513	0	0	0	0.666666666666667	0	0.333333333333333	0	201500099001023	0	2017300	3N	201704	2017	16	20171601	1	3	201730016031	NA	NA	NA	NA	NA	NA	NA	NA	NA	NA	NA	NA	NA	NA	NA	NA
201730016031514	0	0	0	0.666666666666667	0	0.333333333333333	0	201500099001023	0	2017300	3N	201704	2017	16	20171601	1	3	201730016031	NA	NA	NA	NA	NA	NA	NA	NA	NA	NA	NA	NA	NA	NA	NA	NA
201730016031515	0	0	0	0.666666666666667	0	0.333333333333333	0	201500099001023	0	2017300	3N	201704	2017	16	20171601	1	3	201730016031	NA	NA	NA	NA	NA	NA	NA	NA	NA	NA	NA	NA	NA	NA	NA	NA
201730016031516	0	0	0	0.666666666666667	0	0.333333333333333	0	201500099001023	0	2017300	3N	201704	2017	16	20171601	1	3	201730016031	NA	NA	NA	NA	NA	NA	NA	NA	NA	NA	NA	NA	NA	NA	NA	NA
201730016031517	0	0	0	0.666666666666667	0	0.333333333333333	0	201500099001023	0	2017300	3N	201704	2017	16	20171601	1	3	201730016031	NA	NA	NA	NA	NA	NA	NA	NA	NA	NA	NA	NA	NA	NA	NA	NA
201730016031518	0	0	0	0.666666666666667	0	0.333333333333333	0	201500099001023	0	2017300	3N	201704	2017	16	20171601	1	3	201730016031	NA	NA	NA	NA	NA	NA	NA	NA	NA	NA	NA	NA	NA	NA	NA	NA
201730016031519	0	0	0	0.666666666666667	0	0.333333333333333	0	201500099001023	0	2017300	3N	201704	2017	16	20171601	1	3	201730016031	NA	NA	NA	NA	NA	NA	NA	NA	NA	NA	NA	NA	NA	NA	NA	NA
201730016031520	0	0	0	0.666666666666667	0	0.333333333333333	0	201500099001023	0	2017300	3N	201704	2017	16	20171601	1	3	201730016031	NA	NA	NA	NA	NA	NA	NA	NA	NA	NA	NA	NA	NA	NA	NA	NA
201730016031521	0	0	0	0.666666666666667	0	0.333333333333333	0	201500099001023	0	2017300	3N	201704	2017	16	20171601	1	3	201730016031	NA	NA	NA	NA	NA	NA	NA	NA	NA	NA	NA	NA	NA	NA	NA	NA
201730016031522	0	0	0	0.666666666666667	0	0.333333333333333	0	201500099001023	0	2017300	3N	201704	2017	16	20171601	1	3	201730016031	NA	NA	NA	NA	NA	NA	NA	NA	NA	NA	NA	NA	NA	NA	NA	NA
201730016031523	0	0	0	0.666666666666667	0	0.333333333333333	0	201500099001023	0	2017300	3N	201704	2017	16	20171601	1	3	201730016031	NA	NA	NA	NA	NA	NA	NA	NA	NA	NA	NA	NA	NA	NA	NA	NA
201730016031524	0	0	0	0.666666666666667	0	0.333333333333333	0	201500099001023	0	2017300	3N	201704	2017	16	20171601	1	3	201730016031	NA	NA	NA	NA	NA	NA	NA	NA	NA	NA	NA	NA	NA	NA	NA	NA
201730016031525	0	0	0	0.666666666666667	0	0.333333333333333	0	201500099001023	0	2017300	3N	201704	2017	16	20171601	1	3	201730016031	NA	NA	NA	NA	NA	NA	NA	NA	NA	NA	NA	NA	NA	NA	NA	NA
201730016031526	0	0	0	0.666666666666667	0	0.333333333333333	0	201500099001023	0	2017300	3N	201704	2017	16	20171601	1	3	201730016031	NA	NA	NA	NA	NA	NA	NA	NA	NA	NA	NA	NA	NA	NA	NA	NA
201730016031527	0	0	0	0.666666666666667	0	0.333333333333333	0	201500099001023	0	2017300	3N	201704	2017	16	20171601	1	3	201730016031	NA	NA	NA	NA	NA	NA	NA	NA	NA	NA	NA	NA	NA	NA	NA	NA
201730016031528	0	0	0	0.666666666666667	0	0.333333333333333	0	201500099001023	0	2017300	3N	201704	2017	16	20171601	1	3	201730016031	NA	NA	NA	NA	NA	NA	NA	NA	NA	NA	NA	NA	NA	NA	NA	NA
201730016031529	0	0	0	0.666666666666667	0	0.333333333333333	0	201500099001023	0	2017300	3N	201704	2017	16	20171601	1	3	201730016031	NA	NA	NA	NA	NA	NA	NA	NA	NA	NA	NA	NA	NA	NA	NA	NA
201730016031530	0	0	0	0.666666666666667	0	0.333333333333333	0	201500099001023	0	2017300	3N	201704	2017	16	20171601	1	3	201730016031	NA	NA	NA	NA	NA	NA	NA	NA	NA	NA	NA	NA	NA	NA	NA	NA
201730016031531	0	0	0	0.666666666666667	0	0.333333333333333	0	201500099001023	0	2017300	3N	201704	2017	16	20171601	1	3	201730016031	NA	NA	NA	NA	NA	NA	NA	NA	NA	NA	NA	1	NA	NA	NA	NA
201730016031532	0	0	0	0.666666666666667	0	0.333333333333333	0	201500099001023	0	2017300	3N	201704	2017	16	20171601	1	3	201730016031	NA	NA	NA	NA	NA	NA	NA	NA	NA	NA	NA	1	NA	NA	NA	NA
201730016031533	0	0	0	0.666666666666667	0	0.333333333333333	0	201500099001023	0	2017300	3N	201704	2017	16	20171601	1	3	201730016031	NA	NA	NA	NA	NA	NA	NA	NA	NA	NA	NA	1	NA	NA	NA	NA
201730016031534	0	0	0	0.666666666666667	0	0.333333333333333	0	201500099001023	0	2017300	3N	201704	2017	16	20171601	1	3	201730016031	NA	NA	NA	NA	NA	NA	NA	NA	NA	NA	NA	1	NA	NA	NA	NA
201730016031535	0	0	0	0.666666666666667	0	0.333333333333333	0	201500099001023	0	2017300	3N	201704	2017	16	20171601	1	3	201730016031	NA	NA	NA	NA	NA	NA	NA	NA	NA	NA	NA	1	NA	NA	NA	NA
201730016031536	0	0	0	0.666666666666667	0	0.333333333333333	0	201500099001023	0	2017300	3N	201704	2017	16	20171601	1	3	201730016031	NA	NA	NA	NA	NA	NA	NA	NA	NA	NA	NA	1	NA	NA	NA	NA
201730016031537	0	0	0	0.666666666666667	0	0.333333333333333	0	201500099001023	0	2017300	3N	201704	2017	16	20171601	1	3	201730016031	NA	NA	NA	NA	NA	NA	NA	NA	NA	NA	NA	1	NA	NA	NA	NA
201730016031538	0	0	0	0.666666666666667	0	0.333333333333333	0	201500099001023	0	2017300	3N	201704	2017	16	20171601	1	3	201730016031	NA	NA	NA	NA	NA	NA	NA	NA	NA	NA	NA	1	NA	NA	NA	NA
201730016031539	0	0	0	0.666666666666667	0	0.333333333333333	0	201500099001023	0	2017300	3N	201704	2017	16	20171601	1	3	201730016031	NA	NA	NA	NA	NA	NA	NA	NA	NA	NA	NA	1	NA	NA	NA	NA
201730016031540	0	0	0	0.666666666666667	0	0.333333333333333	0	201500099001023	0	2017300	3N	201704	2017	16	20171601	1	3	201730016031	NA	NA	NA	NA	NA	NA	NA	NA	NA	NA	NA	1	NA	NA	NA	NA
201730016031541	0	0	0	0.666666666666667	0	0.333333333333333	0	201500099001023	0	2017300	3N	201704	2017	16	20171601	1	3	201730016031	NA	NA	NA	NA	NA	NA	NA	NA	NA	NA	NA	1	NA	NA	NA	NA
201730016031542	0	0	0	0.666666666666667	0	0.333333333333333	0	201500099001023	0	2017300	3N	201704	2017	16	20171601	1	3	201730016031	NA	NA	NA	NA	NA	NA	NA	NA	NA	NA	NA	1	NA	NA	NA	NA
201730016031543	0	0	0	0.666666666666667	0	0.333333333333333	0	201500099001023	0	2017300	3N	201704	2017	16	20171601	1	3	201730016031	NA	NA	NA	NA	NA	NA	NA	NA	NA	NA	NA	1	NA	NA	NA	NA
201730016031544	0	0	0	0.666666666666667	0	0.333333333333333	0	201500099001023	0	2017300	3N	201704	2017	16	20171601	1	3	201730016031	NA	NA	NA	NA	NA	NA	NA	NA	NA	NA	NA	1	NA	NA	NA	NA
201730016031545	0	0	0	0.666666666666667	0	0.333333333333333	0	201500099001023	0	2017300	3N	201704	2017	16	20171601	1	3	201730016031	NA	NA	NA	NA	NA	NA	NA	NA	NA	NA	NA	1	NA	NA	NA	NA
201730016031546	0	0	0	0.666666666666667	0	0.333333333333333	0	201500099001023	0	2017300	3N	201704	2017	16	20171601	1	3	201730016031	NA	NA	NA	NA	NA	NA	NA	NA	NA	NA	NA	1	NA	NA	NA	1
201730016031547	0	0	0	0.666666666666667	0	0.333333333333333	0	201500099001023	0	2017300	3N	201704	2017	16	20171601	1	3	201730016031	NA	NA	NA	NA	NA	NA	NA	NA	NA	NA	NA	1	NA	NA	NA	1
201730016031548	0	0	0	0.666666666666667	0	0.333333333333333	0	201500099001023	0	2017300	3N	201704	2017	16	20171601	1	3	201730016031	NA	NA	NA	NA	NA	NA	NA	NA	NA	NA	NA	1	NA	NA	NA	1
201730016031549	0	0	0	0.666666666666667	0	0.333333333333333	0	201500099001023	0	2017300	3N	201704	2017	16	20171601	1	3	201730016031	NA	NA	NA	NA	NA	NA	NA	NA	NA	NA	NA	1	NA	NA	NA	1
201730016031550	0	0	0	0.666666666666667	0	0.333333333333333	0	201500099001023	0	2017300	3N	201704	2017	16	20171601	1	3	201730016031	NA	NA	NA	NA	NA	NA	NA	NA	NA	NA	NA	1	NA	NA	NA	1
201730016031551	0	0	0	0.666666666666667	0	0.333333333333333	0	201500099001023	0	2017300	3N	201704	2017	16	20171601	1	3	201730016031	NA	NA	NA	NA	NA	NA	NA	NA	NA	NA	NA	1	NA	NA	NA	1
201730016031552	0	0	0	0.666666666666667	0	0.333333333333333	0	201500099001023	0	2017300	3N	201704	2017	16	20171601	1	3	201730016031	NA	NA	NA	NA	NA	NA	NA	NA	NA	NA	NA	1	NA	NA	NA	1
201730016031553	0	0	0	0.666666666666667	0	0.333333333333333	0	201500099001023	0	2017300	3N	201704	2017	16	20171601	1	3	201730016031	NA	NA	NA	NA	NA	NA	NA	NA	NA	NA	NA	1	NA	NA	NA	1
201730016031554	0	0	0	0.666666666666667	0	0.333333333333333	0	201500099001023	0	2017300	3N	201704	2017	16	20171601	1	3	201730016031	NA	NA	NA	NA	NA	NA	NA	NA	NA	NA	NA	1	NA	NA	NA	1
201730016031555	0	0	0	0.666666666666667	0	0.333333333333333	0	201500099001023	0	2017300	3N	201704	2017	16	20171601	1	3	201730016031	NA	NA	NA	NA	NA	NA	NA	NA	NA	NA	NA	1	NA	NA	NA	1
201730016031556	0	0	0	0.666666666666667	0	0.333333333333333	0	201500099001023	0	2017300	3N	201704	2017	16	20171601	1	3	201730016031	NA	NA	NA	NA	NA	NA	NA	NA	NA	NA	NA	1	NA	NA	NA	1
201730016031557	0	0	0	0.666666666666667	0	0.333333333333333	0	201500099001023	0	2017300	3N	201704	2017	16	20171601	1	3	201730016031	NA	NA	NA	NA	NA	NA	NA	NA	NA	NA	NA	1	NA	NA	NA	1
201730016031558	0	0	0	0.666666666666667	0	0.333333333333333	0	201500099001023	0	2017300	3N	201704	2017	16	20171601	1	3	201730016031	NA	NA	NA	NA	NA	NA	NA	NA	NA	NA	NA	1	NA	NA	NA	1
201730016031559	0	0	0	0.666666666666667	0	0.333333333333333	0	201500099001023	0	2017300	3N	201704	2017	16	20171601	1	3	201730016031	NA	NA	NA	NA	NA	NA	NA	NA	NA	NA	NA	1	NA	NA	NA	1
201730016031560	0	0	0	0.666666666666667	0	0.333333333333333	0	201500099001023	0	2017300	3N	201704	2017	16	20171601	1	3	201730016031	NA	NA	NA	NA	NA	NA	NA	NA	NA	NA	NA	1	NA	NA	NA	1
201730016031561	0	0	0	0.666666666666667	0	0.333333333333333	0	201500099001023	0	2017300	3N	201704	2017	16	20171601	1	3	201730016031	NA	NA	NA	NA	NA	NA	NA	NA	NA	NA	NA	1	NA	NA	NA	1
201730016031562	0	0	0	0.666666666666667	0	0.333333333333333	0	201500099001023	0	2017300	3N	201704	2017	16	20171601	1	3	201730016031	NA	NA	NA	NA	NA	NA	NA	NA	NA	NA	NA	1	NA	NA	NA	1
201730016031563	0	0	0	0.666666666666667	0	0.333333333333333	0	201500099001023	0	2017300	3N	201704	2017	16	20171601	1	3	201730016031	NA	NA	NA	NA	NA	NA	NA	NA	NA	NA	NA	1	NA	NA	NA	1
201730016031564	0	0	0	0.666666666666667	0	0.333333333333333	0	201500099001023	0	2017300	3N	201704	2017	16	20171601	1	3	201730016031	NA	NA	NA	NA	NA	NA	NA	NA	NA	NA	NA	1	NA	NA	NA	1
201730016031565	0	0	0	0.666666666666667	0	0.333333333333333	0	201500099001023	0	2017300	3N	201704	2017	16	20171601	1	3	201730016031	NA	NA	NA	NA	NA	NA	NA	NA	NA	NA	NA	1	NA	NA	NA	1
201730016031566	0	0	0	0.666666666666667	0	0.333333333333333	0	201500099001023	0	2017300	3N	201704	2017	16	20171601	1	3	201730016031	NA	NA	NA	NA	NA	NA	NA	NA	NA	NA	NA	1	NA	NA	NA	1
201730016031567	0	0	0	0.666666666666667	0	0.333333333333333	0	201500099001023	0	2017300	3N	201704	2017	16	20171601	1	3	201730016031	NA	NA	NA	NA	NA	NA	NA	NA	NA	NA	NA	1	NA	NA	NA	1
201730016031568	0	0	0	0.666666666666667	0	0.333333333333333	0	201500099001023	0	2017300	3N	201704	2017	16	20171601	1	3	201730016031	NA	NA	NA	NA	NA	NA	NA	NA	NA	NA	NA	1	NA	NA	NA	1
201730016031569	0	0	0	0.666666666666667	0	0.333333333333333	0	201500099001023	0	2017300	3N	201704	2017	16	20171601	1	3	201730016031	NA	NA	NA	NA	NA	NA	NA	NA	NA	NA	NA	1	NA	NA	NA	1
201730016031570	0	0	0	0.666666666666667	0	0.333333333333333	0	201500099001023	0	2017300	3N	201704	2017	16	20171601	1	3	201730016031	NA	NA	NA	NA	NA	NA	NA	NA	NA	NA	NA	1	NA	NA	NA	1
201730016031571	0	0	0	0.666666666666667	0	0.333333333333333	0	201500099001023	0	2017300	3N	201704	2017	16	20171601	1	3	201730016031	NA	NA	NA	NA	NA	NA	NA	NA	NA	NA	NA	1	NA	NA	NA	1
201730016031572	0	0	0	0.666666666666667	0	0.333333333333333	0	201500099001023	0	2017300	3N	201704	2017	16	20171601	1	3	201730016031	NA	NA	NA	NA	NA	NA	NA	NA	NA	NA	NA	1	NA	NA	NA	1
201730016031573	0	0	0	0.666666666666667	0	0.333333333333333	0	201500099001023	0	2017300	3N	201704	2017	16	20171601	1	3	201730016031	NA	NA	NA	NA	NA	NA	NA	NA	NA	NA	NA	1	NA	NA	NA	1
201730016031574	0	0	0	0.666666666666667	0	0.333333333333333	0	201500099001023	0	2017300	3N	201704	2017	16	20171601	1	3	201730016031	NA	NA	NA	NA	NA	NA	NA	NA	NA	NA	NA	1	NA	NA	NA	1
201730016031575	0	0	0	0.666666666666667	0	0.333333333333333	0	201500099001023	0	2017300	3N	201704	2017	16	20171601	1	3	201730016031	NA	NA	NA	NA	NA	NA	NA	NA	NA	NA	NA	1	NA	NA	NA	1
201730016031576	0	0	0	0.666666666666667	0	0.333333333333333	0	201500099001023	0	2017300	3N	201704	2017	16	20171601	1	3	201730016031	NA	NA	NA	NA	NA	NA	NA	NA	NA	NA	NA	1	NA	NA	NA	1
201730016031577	0	0	0	0.666666666666667	0	0.333333333333333	0	201500099001023	0	2017300	3N	201704	2017	16	20171601	1	3	201730016031	NA	NA	NA	NA	NA	NA	NA	NA	NA	NA	NA	1	NA	NA	NA	1
201730016031578	0	0	0	0.666666666666667	0	0.333333333333333	0	201500099001023	0	2017300	3N	201704	2017	16	20171601	1	3	201730016031	NA	NA	NA	NA	NA	NA	NA	NA	NA	NA	NA	1	NA	NA	NA	1
201730016031579	0	0	0	0.666666666666667	0	0.333333333333333	0	201500099001023	0	2017300	3N	201704	2017	16	20171601	1	3	201730016031	NA	NA	NA	NA	NA	NA	NA	NA	NA	NA	NA	1	NA	NA	NA	1
201730016031580	0	0	0	0.666666666666667	0	0.333333333333333	0	201500099001023	0	2017300	3N	201704	2017	16	20171601	1	3	201730016031	NA	NA	NA	NA	NA	NA	NA	NA	NA	NA	NA	1	NA	NA	NA	1
201730016031581	0	0	0	0.666666666666667	0	0.333333333333333	0	201500099001023	0	2017300	3N	201704	2017	16	20171601	1	3	201730016031	NA	NA	NA	NA	NA	NA	NA	NA	NA	NA	NA	1	NA	NA	NA	1
201730016031582	0	0	0	0.666666666666667	0	0.333333333333333	0	201500099001023	0	2017300	3N	201704	2017	16	20171601	1	3	201730016031	NA	NA	NA	NA	NA	NA	NA	NA	NA	NA	NA	1	NA	NA	NA	1
201730016031583	0	0	0	0.666666666666667	0	0.333333333333333	0	201500099001023	0	2017300	3N	201704	2017	16	20171601	1	3	201730016031	NA	NA	NA	NA	NA	NA	NA	NA	NA	NA	NA	1	NA	NA	NA	1
201730016031584	0	0	0	0.666666666666667	0	0.333333333333333	0	201500099001023	0	2017300	3N	201704	2017	16	20171601	1	3	201730016031	NA	NA	NA	NA	NA	NA	NA	NA	NA	NA	NA	1	NA	NA	NA	1
201730016031585	0	0	0	0.666666666666667	0	0.333333333333333	0	201500099001023	0	2017300	3N	201704	2017	16	20171601	1	3	201730016031	NA	NA	NA	NA	NA	NA	NA	NA	NA	NA	NA	1	NA	NA	NA	1
201730016031586	0	0	0	0.666666666666667	0	0.333333333333333	0	201500099001023	0	2017300	3N	201704	2017	16	20171601	1	3	201730016031	NA	NA	NA	NA	NA	NA	NA	NA	NA	NA	NA	1	NA	NA	NA	1
201730016031587	0	0	0	0.666666666666667	0	0.333333333333333	0	201500099001023	0	2017300	3N	201704	2017	16	20171601	1	3	201730016031	NA	NA	NA	NA	NA	NA	NA	NA	NA	NA	NA	1	NA	NA	NA	1
201730016031588	0	0	0	0.666666666666667	0	0.333333333333333	0	201500099001023	0	2017300	3N	201704	2017	16	20171601	1	3	201730016031	NA	NA	NA	NA	NA	NA	NA	NA	NA	NA	NA	1	NA	NA	NA	1
201730016031589	0	0	0	0.666666666666667	0	0.333333333333333	0	201500099001023	0	2017300	3N	201704	2017	16	20171601	1	3	201730016031	NA	NA	NA	NA	NA	NA	NA	NA	NA	NA	NA	1	NA	NA	NA	1
201730016031590	0	0	0	0.666666666666667	0	0.333333333333333	0	201500099001023	0	2017300	3N	201704	2017	16	20171601	1	3	201730016031	NA	NA	NA	NA	NA	NA	NA	NA	NA	NA	NA	1	NA	NA	NA	1
201730016031591	0	0	0	0.666666666666667	0	0.333333333333333	0	201500099001023	0	2017300	3N	201704	2017	16	20171601	1	3	201730016031	NA	NA	NA	NA	NA	NA	NA	NA	NA	NA	NA	1	NA	NA	NA	1
201730016031592	0	0	0	0.666666666666667	0	0.333333333333333	0	201500099001023	0	2017300	3N	201704	2017	16	20171601	1	3	201730016031	NA	NA	NA	NA	NA	NA	NA	NA	NA	NA	NA	1	NA	NA	NA	1
201730016031593	0	0	0	0.666666666666667	0	0.333333333333333	0	201500099001023	0	2017300	3N	201704	2017	16	20171601	1	3	201730016031	NA	NA	NA	NA	NA	NA	NA	NA	NA	NA	NA	1	NA	NA	NA	1
201730016031594	0	0	0	0.666666666666667	0	0.333333333333333	0	201500099001023	0	2017300	3N	201704	2017	16	20171601	1	3	201730016031	NA	NA	NA	NA	NA	NA	NA	NA	NA	NA	NA	1	NA	NA	NA	1
201730016031595	0	0	0	0.666666666666667	0	0.333333333333333	0	201500099001023	0	2017300	3N	201704	2017	16	20171601	1	3	201730016031	NA	NA	NA	NA	NA	NA	NA	NA	NA	NA	NA	1	NA	NA	NA	1
201730016031596	0	0	0	0.666666666666667	0	0.333333333333333	0	201500099001023	0	2017300	3N	201704	2017	16	20171601	1	3	201730016031	NA	NA	NA	NA	NA	NA	NA	NA	NA	NA	NA	1	NA	NA	NA	1
201730016031597	0	0	0	0.666666666666667	0	0.333333333333333	0	201500099001023	0	2017300	3N	201704	2017	16	20171601	1	3	201730016031	NA	NA	NA	NA	NA	NA	NA	NA	NA	NA	NA	1	NA	NA	NA	1
201730016031598	0	0	0	0.666666666666667	0	0.333333333333333	0	201500099001023	0	2017300	3N	201704	2017	16	20171601	1	3	201730016031	NA	NA	NA	NA	NA	NA	NA	NA	NA	NA	NA	1	NA	NA	NA	1
201730016031599	0	0	0	0.666666666666667	0	0.333333333333333	0	201500099001023	0	2017300	3N	201704	2017	16	20171601	1	3	201730016031	NA	NA	NA	NA	NA	NA	NA	NA	NA	NA	NA	1	NA	NA	NA	1
201730016031600	0	0	0	0.666666666666667	0	0.333333333333333	0	201500099001023	0	2017300	3N	201704	2017	16	20171601	1	3	201730016031	NA	NA	NA	NA	NA	NA	NA	NA	NA	NA	NA	1	NA	NA	NA	1
201730016031601	0	0	0	0.666666666666667	0	0.333333333333333	0	201500099001023	0	2017300	3N	201704	2017	16	20171601	1	3	201730016031	NA	NA	NA	NA	NA	NA	NA	NA	NA	NA	NA	1	NA	NA	NA	1
201730016031602	0	0	0	0.666666666666667	0	0.333333333333333	0	201500099001023	0	2017300	3N	201704	2017	16	20171601	1	3	201730016031	NA	NA	NA	NA	NA	NA	NA	NA	NA	NA	NA	1	NA	NA	NA	1
201730016031603	0	0	0	0.666666666666667	0	0.333333333333333	0	201500099001023	0	2017300	3N	201704	2017	16	20171601	1	3	201730016031	NA	NA	NA	NA	NA	NA	NA	NA	NA	NA	NA	1	NA	NA	NA	1
201730016031604	0	0	0	0.666666666666667	0	0.333333333333333	0	201500099001023	0	2017300	3N	201704	2017	16	20171601	1	3	201730016031	NA	NA	NA	NA	NA	NA	NA	NA	NA	NA	NA	1	NA	NA	NA	1
201730016031605	0	0	0	0.666666666666667	0	0.333333333333333	0	201500099001023	0	2017300	3N	201704	2017	16	20171601	1	3	201730016031	NA	NA	NA	NA	NA	NA	NA	NA	NA	NA	NA	1	NA	NA	NA	1
201730016031606	0	0	0	0.666666666666667	0	0.333333333333333	0	201500099001023	0	2017300	3N	201704	2017	16	20171601	1	3	201730016031	NA	NA	NA	NA	NA	NA	NA	NA	NA	NA	NA	1	NA	NA	NA	1
201730016031607	0	0	0	0.666666666666667	0	0.333333333333333	0	201500099001023	0	2017300	3N	201704	2017	16	20171601	1	3	201730016031	NA	NA	NA	NA	NA	NA	NA	NA	NA	NA	NA	1	NA	NA	NA	1
201730016031608	0	0	0	0.666666666666667	0	0.333333333333333	0	201500099001023	0	2017300	3N	201704	2017	16	20171601	1	3	201730016031	NA	NA	NA	NA	NA	NA	NA	NA	NA	NA	NA	1	NA	NA	NA	1
201730016031609	0	0	0	0.666666666666667	0	0.333333333333333	0	201500099001023	0	2017300	3N	201704	2017	16	20171601	1	3	201730016031	NA	NA	NA	NA	NA	NA	NA	NA	NA	NA	NA	1	NA	NA	NA	1
201730016031610	0	0	0	0.666666666666667	0	0.333333333333333	0	201500099001023	0	2017300	3N	201704	2017	16	20171601	1	3	201730016031	NA	NA	NA	NA	NA	NA	NA	NA	NA	NA	NA	1	NA	NA	NA	1
201730016031611	0	0	0	0.666666666666667	0	0.333333333333333	0	201500099001023	0	2017300	3N	201704	2017	16	20171601	1	3	201730016031	NA	NA	NA	NA	NA	NA	NA	NA	NA	NA	NA	1	NA	NA	NA	1
201730016031612	0	0	0	0.666666666666667	0	0.333333333333333	0	201500099001023	0	2017300	3N	201704	2017	16	20171601	1	3	201730016031	NA	NA	NA	NA	NA	NA	NA	NA	NA	NA	NA	1	NA	NA	NA	1
201730016031613	0	0	0	0.666666666666667	0	0.333333333333333	0	201500099001023	0	2017300	3N	201704	2017	16	20171601	1	3	201730016031	NA	NA	NA	NA	NA	NA	NA	NA	NA	NA	NA	1	NA	NA	NA	1
201730016031614	0	0	0	0.666666666666667	0	0.333333333333333	0	201500099001023	0	2017300	3N	201704	2017	16	20171601	1	3	201730016031	NA	NA	NA	NA	NA	NA	NA	NA	NA	NA	NA	1	NA	NA	NA	1
201730016031615	0	0	0	0.666666666666667	0	0.333333333333333	0	201500099001023	0	2017300	3N	201704	2017	16	20171601	1	3	201730016031	NA	NA	NA	NA	NA	NA	NA	NA	NA	NA	NA	1	NA	NA	NA	1
201730016031616	0	0	0	0.666666666666667	0	0.333333333333333	0	201500099001023	0	2017300	3N	201704	2017	16	20171601	1	3	201730016031	NA	NA	NA	NA	NA	NA	NA	NA	NA	NA	NA	0	NA	NA	NA	0
201730016031617	0	0	0	0.666666666666667	0	0.333333333333333	0	201500099001023	0	2017300	3N	201704	2017	16	20171601	1	3	201730016031	NA	NA	NA	NA	NA	NA	NA	NA	NA	NA	NA	0	NA	NA	NA	0
201730016031618	0	0	0	0.666666666666667	0	0.333333333333333	0	201500099001023	0	2017300	3N	201704	2017	16	20171601	1	3	201730016031	NA	NA	NA	NA	NA	NA	NA	NA	NA	NA	NA	0	NA	NA	NA	0
201730016031619	0	0	0	0.666666666666667	0	0.333333333333333	0	201500099001023	0	2017300	3N	201704	2017	16	20171601	1	3	201730016031	NA	NA	NA	NA	NA	NA	NA	NA	NA	NA	NA	NA	NA	NA	NA	0
201730016031620	0	0	0	0.666666666666667	0	0.333333333333333	0	201500099001023	0	2017300	3N	201704	2017	16	20171601	1	3	201730016031	NA	NA	NA	NA	NA	NA	NA	NA	NA	NA	NA	NA	NA	NA	NA	0
201730102013001	0.666666666666667	0	0	0	0	0.333333333333333	0	201400099001013	0	2017301	3N	201704	2017	2	20170203	43430	1	201730102013	NA	NA	NA	NA	NA	NA	NA	NA	NA	NA	NA	NA	NA	NA	NA	NA
201730102013002	0.666666666666667	0	0	0	0	0.333333333333333	0	201400099001013	0	2017301	3N	201704	2017	2	20170203	43430	1	201730102013	NA	NA	NA	NA	NA	NA	NA	NA	NA	NA	NA	NA	NA	NA	NA	NA
201730102013003	0.666666666666667	0	0	0	0	0.333333333333333	0	201400099001013	0	2017301	3N	201704	2017	2	20170203	43430	1	201730102013	NA	NA	NA	NA	NA	NA	NA	NA	NA	NA	NA	NA	NA	NA	NA	NA
201730102013004	0.666666666666667	0	0	0	0	0.333333333333333	0	201400099001013	0	2017301	3N	201704	2017	2	20170203	43430	1	201730102013	NA	NA	NA	NA	NA	NA	NA	NA	NA	NA	NA	NA	NA	NA	NA	NA
201730102013005	0.666666666666667	0	0	0	0	0.333333333333333	0	201400099001013	0	2017301	3N	201704	2017	2	20170203	43430	1	201730102013	NA	NA	NA	NA	NA	NA	NA	NA	NA	NA	NA	NA	NA	NA	NA	NA
201730102013006	0.666666666666667	0	0	0	0	0.333333333333333	0	201400099001013	0	2017301	3N	201704	2017	2	20170203	43430	1	201730102013	NA	NA	NA	NA	NA	NA	NA	NA	NA	NA	NA	NA	NA	NA	NA	NA
201730102013007	0.666666666666667	0	0	0	0	0.333333333333333	0	201400099001013	0	2017301	3N	201704	2017	2	20170203	43430	1	201730102013	NA	NA	NA	NA	NA	NA	NA	NA	NA	NA	NA	NA	NA	NA	NA	NA
201730102013008	0.666666666666667	0	0	0	0	0.333333333333333	0	201400099001013	0	2017301	3N	201704	2017	2	20170203	43430	1	201730102013	NA	NA	NA	NA	NA	NA	NA	NA	NA	NA	NA	NA	NA	NA	NA	NA
201730102013009	0.666666666666667	0	0	0	0	0.333333333333333	0	201400099001013	0	2017301	3N	201704	2017	2	20170203	43430	1	201730102013	NA	NA	NA	NA	NA	NA	NA	NA	NA	NA	NA	NA	NA	NA	NA	NA
201730102013010	0.666666666666667	0	0	0	0	0.333333333333333	0	201400099001013	0	2017301	3N	201704	2017	2	20170203	43430	1	201730102013	NA	NA	NA	NA	NA	NA	NA	NA	NA	NA	NA	NA	NA	NA	NA	NA
201730102013011	0.666666666666667	0	0	0	0	0.333333333333333	0	201400099001013	0	2017301	3N	201704	2017	2	20170203	43430	1	201730102013	NA	NA	NA	NA	NA	NA	NA	NA	NA	NA	NA	NA	NA	NA	NA	NA
201730102013012	0.666666666666667	0	0	0	0	0.333333333333333	0	201400099001013	0	2017301	3N	201704	2017	2	20170203	43430	1	201730102013	NA	NA	NA	NA	NA	NA	NA	NA	NA	NA	NA	NA	NA	NA	NA	NA
201730102013013	0.666666666666667	0	0	0	0	0.333333333333333	0	201400099001013	0	2017301	3N	201704	2017	2	20170203	43430	1	201730102013	NA	NA	NA	NA	NA	NA	NA	NA	NA	NA	NA	NA	NA	NA	NA	NA
201730102013014	0.666666666666667	0	0	0	0	0.333333333333333	0	201400099001013	0	2017301	3N	201704	2017	2	20170203	43430	1	201730102013	NA	NA	NA	NA	NA	NA	NA	NA	NA	NA	NA	NA	NA	NA	NA	NA
201730102013015	0.666666666666667	0	0	0	0	0.333333333333333	0	201400099001013	0	2017301	3N	201704	2017	2	20170203	43430	1	201730102013	NA	NA	NA	NA	NA	NA	NA	NA	NA	NA	NA	NA	NA	NA	NA	NA
201730102013016	0.666666666666667	0	0	0	0	0.333333333333333	0	201400099001013	0	2017301	3N	201704	2017	2	20170203	43584	1	201730102013	NA	NA	43.4	NA	NA	NA	NA	NA	NA	NA	NA	NA	NA	NA	NA	NA
201730102013017	0.666666666666667	0	0	0	0	0.333333333333333	0	201400099001013	0	2017301	3N	201704	2017	2	20170203	43584	1	201730102013	NA	NA	47.5	NA	NA	NA	NA	NA	NA	NA	NA	NA	NA	NA	NA	NA
201730102013018	0.666666666666667	0	0	0	0	0.333333333333333	0	201400099001013	0	2017301	3N	201704	2017	2	20170203	43584	1	201730102013	NA	NA	43.9	NA	NA	NA	NA	NA	NA	NA	NA	NA	NA	NA	NA	NA
201730102013019	0.666666666666667	0	0	0	0	0.333333333333333	0	201400099001013	0	2017301	3N	201704	2017	2	20170203	43584	1	201730102013	NA	NA	39.1	NA	NA	NA	NA	NA	NA	NA	NA	NA	NA	NA	NA	NA
201730102013020	0.666666666666667	0	0	0	0	0.333333333333333	0	201400099001013	0	2017301	3N	201704	2017	2	20170203	43584	1	201730102013	NA	NA	22	NA	NA	NA	NA	NA	NA	NA	NA	NA	NA	NA	NA	NA
201730102013021	0.666666666666667	0	0	0	0	0.333333333333333	0	201400099001013	0	2017301	3N	201704	2017	2	20170203	43584	1	201730102013	NA	NA	39.8	NA	NA	NA	NA	NA	NA	NA	NA	NA	NA	NA	NA	NA
201730102013022	0.666666666666667	0	0	0	0	0.333333333333333	0	201400099001013	0	2017301	3N	201704	2017	2	20170203	43584	1	201730102013	NA	NA	30.4	NA	NA	NA	NA	NA	NA	NA	NA	NA	NA	NA	NA	NA
201730102013023	0.666666666666667	0	0	0	0	0.333333333333333	0	201400099001013	0	2017301	3N	201704	2017	2	20170203	43584	1	201730102013	NA	NA	38.2	NA	NA	NA	NA	NA	NA	NA	NA	NA	NA	NA	NA	NA
201730102013024	0.666666666666667	0	0	0	0	0.333333333333333	0	201400099001013	0	2017301	3N	201704	2017	2	20170203	43584	1	201730102013	NA	NA	36.6	NA	NA	NA	NA	NA	NA	NA	NA	NA	NA	NA	NA	NA
201730102013025	0.666666666666667	0	0	0	0	0.333333333333333	0	201400099001013	0	2017301	3N	201704	2017	2	20170203	43584	1	201730102013	NA	NA	30.9	NA	NA	NA	NA	NA	NA	NA	NA	NA	NA	NA	NA	NA
201730102013026	0.666666666666667	0	0	0	0	0.333333333333333	0	201400099001013	0	2017301	3N	201704	2017	2	20170203	43584	1	201730102013	NA	NA	33.2	NA	NA	NA	NA	NA	NA	NA	NA	NA	NA	NA	NA	NA
201730102013027	0.666666666666667	0	0	0	0	0.333333333333333	0	201400099001013	0	2017301	3N	201704	2017	2	20170203	43584	1	201730102013	NA	NA	37.8	NA	NA	NA	NA	NA	NA	NA	NA	NA	NA	NA	NA	NA
201730102013028	0.666666666666667	0	0	0	0	0.333333333333333	0	201400099001013	0	2017301	3N	201704	2017	2	20170203	43584	1	201730102013	NA	NA	38.8	NA	NA	NA	NA	NA	NA	NA	NA	NA	NA	NA	NA	NA
201730102013029	0.666666666666667	0	0	0	0	0.333333333333333	0	201400099001013	0	2017301	3N	201704	2017	2	20170203	43584	1	201730102013	NA	NA	51.3	NA	NA	NA	NA	NA	NA	NA	NA	NA	NA	NA	NA	NA
201730102013030	0.666666666666667	0	0	0	0	0.333333333333333	0	201400099001013	0	2017301	3N	201704	2017	2	20170203	43584	1	201730102013	NA	NA	45.6	NA	NA	NA	NA	NA	NA	NA	NA	NA	NA	NA	NA	NA
201730102013031	0.666666666666667	0	0	0	0	0.333333333333333	0	201400099001013	0	2017301	3N	201704	2017	2	20170203	43759	1	201730102013	NA	NA	NA	89.6	NA	NA	NA	NA	NA	NA	NA	NA	NA	NA	NA	NA
201730102013032	0.666666666666667	0	0	0	0	0.333333333333333	0	201400099001013	0	2017301	3N	201704	2017	2	20170203	43759	1	201730102013	NA	NA	NA	75.7	NA	NA	NA	NA	NA	NA	NA	NA	NA	NA	NA	NA
201730102013033	0.666666666666667	0	0	0	0	0.333333333333333	0	201400099001013	0	2017301	3N	201704	2017	2	20170203	43759	1	201730102013	NA	NA	NA	87.1	NA	NA	NA	NA	NA	NA	NA	NA	NA	NA	NA	NA
201730102013034	0.666666666666667	0	0	0	0	0.333333333333333	0	201400099001013	0	2017301	3N	201704	2017	2	20170203	43759	1	201730102013	NA	NA	NA	100.5	NA	NA	NA	NA	NA	NA	NA	NA	NA	NA	NA	NA
201730102013035	0.666666666666667	0	0	0	0	0.333333333333333	0	201400099001013	0	2017301	3N	201704	2017	2	20170203	43759	1	201730102013	NA	NA	NA	97.3	NA	NA	NA	NA	NA	NA	NA	NA	NA	NA	NA	NA
201730102013036	0.666666666666667	0	0	0	0	0.333333333333333	0	201400099001013	0	2017301	3N	201704	2017	2	20170203	43759	1	201730102013	NA	NA	NA	108.4	NA	NA	NA	NA	NA	NA	NA	NA	NA	NA	NA	NA
201730102013037	0.666666666666667	0	0	0	0	0.333333333333333	0	201400099001013	0	2017301	3N	201704	2017	2	20170203	43759	1	201730102013	NA	NA	NA	103.3	NA	NA	NA	NA	NA	NA	NA	NA	NA	NA	NA	NA
201730102013038	0.666666666666667	0	0	0	0	0.333333333333333	0	201400099001013	0	2017301	3N	201704	2017	2	20170203	43759	1	201730102013	NA	NA	NA	107	NA	NA	NA	NA	NA	NA	NA	NA	NA	NA	NA	NA
201730102013039	0.666666666666667	0	0	0	0	0.333333333333333	0	201400099001013	0	2017301	3N	201704	2017	2	20170203	43759	1	201730102013	NA	NA	NA	102.8	NA	NA	NA	NA	NA	NA	NA	NA	NA	NA	NA	NA
201730102013040	0.666666666666667	0	0	0	0	0.333333333333333	0	201400099001013	0	2017301	3N	201704	2017	2	20170203	43759	1	201730102013	NA	NA	NA	113.5	NA	NA	NA	NA	NA	NA	NA	NA	NA	NA	NA	NA
201730102013041	0.666666666666667	0	0	0	0	0.333333333333333	0	201400099001013	0	2017301	3N	201704	2017	2	20170203	43759	1	201730102013	NA	NA	NA	108	NA	NA	NA	NA	NA	NA	NA	NA	NA	NA	NA	NA
201730102013042	0.666666666666667	0	0	0	0	0.333333333333333	0	201400099001013	0	2017301	3N	201704	2017	2	20170203	43759	1	201730102013	NA	NA	NA	103.1	NA	NA	NA	NA	NA	NA	NA	NA	NA	NA	NA	NA
201730102013043	0.666666666666667	0	0	0	0	0.333333333333333	0	201400099001013	0	2017301	3N	201704	2017	2	20170203	43759	1	201730102013	NA	NA	NA	116.7	NA	NA	NA	NA	NA	NA	NA	NA	NA	NA	NA	NA
201730102013044	0.666666666666667	0	0	0	0	0.333333333333333	0	201400099001013	0	2017301	3N	201704	2017	2	20170203	43759	1	201730102013	NA	NA	NA	109.9	NA	NA	NA	NA	NA	NA	NA	NA	NA	NA	NA	NA
201730102013045	0.666666666666667	0	0	0	0	0.333333333333333	0	201400099001013	0	2017301	3N	201704	2017	2	20170203	43759	1	201730102013	NA	NA	NA	111.7	NA	NA	NA	NA	NA	NA	NA	NA	NA	NA	NA	NA
201730102013046	0.666666666666667	0	0	0	0	0.333333333333333	0	201400099001013	0	2017301	3N	201704	2017	2	20170203	43647	1	201730102013	NA	NA	NA	NA	NA	NA	NA	NA	NA	NA	NA	NA	NA	NA	NA	NA
201730102013047	0.666666666666667	0	0	0	0	0.333333333333333	0	201400099001013	0	2017301	3N	201704	2017	2	20170203	43647	1	201730102013	NA	NA	NA	NA	NA	NA	NA	NA	NA	NA	NA	NA	NA	NA	NA	NA
201730102013048	0.666666666666667	0	0	0	0	0.333333333333333	0	201400099001013	0	2017301	3N	201704	2017	2	20170203	43647	1	201730102013	NA	NA	NA	NA	NA	NA	NA	NA	NA	NA	NA	NA	NA	NA	NA	NA
201730102013049	0.666666666666667	0	0	0	0	0.333333333333333	0	201400099001013	0	2017301	3N	201704	2017	2	20170203	43647	1	201730102013	NA	NA	NA	NA	NA	NA	NA	NA	NA	NA	NA	NA	NA	NA	NA	NA
201730102013050	0.666666666666667	0	0	0	0	0.333333333333333	0	201400099001013	0	2017301	3N	201704	2017	2	20170203	43647	1	201730102013	NA	NA	NA	NA	NA	NA	NA	NA	NA	NA	NA	NA	NA	NA	NA	NA
201730102013051	0.666666666666667	0	0	0	0	0.333333333333333	0	201400099001013	0	2017301	3N	201704	2017	2	20170203	43647	1	201730102013	NA	NA	NA	NA	NA	NA	NA	NA	NA	NA	NA	NA	NA	NA	NA	NA
201730102013052	0.666666666666667	0	0	0	0	0.333333333333333	0	201400099001013	0	2017301	3N	201704	2017	2	20170203	43647	1	201730102013	NA	NA	NA	NA	NA	NA	NA	NA	NA	NA	NA	NA	NA	NA	NA	NA
201730102013053	0.666666666666667	0	0	0	0	0.333333333333333	0	201400099001013	0	2017301	3N	201704	2017	2	20170203	43647	1	201730102013	NA	NA	NA	NA	NA	NA	NA	NA	NA	NA	NA	NA	NA	NA	NA	NA
201730102013054	0.666666666666667	0	0	0	0	0.333333333333333	0	201400099001013	0	2017301	3N	201704	2017	2	20170203	43647	1	201730102013	NA	NA	NA	NA	NA	NA	NA	NA	NA	NA	NA	NA	NA	NA	NA	NA
201730102013055	0.666666666666667	0	0	0	0	0.333333333333333	0	201400099001013	0	2017301	3N	201704	2017	2	20170203	43647	1	201730102013	NA	NA	NA	NA	NA	NA	NA	NA	NA	NA	NA	NA	NA	NA	NA	NA
201730102013056	0.666666666666667	0	0	0	0	0.333333333333333	0	201400099001013	0	2017301	3N	201704	2017	2	20170203	43647	1	201730102013	NA	NA	NA	NA	NA	NA	NA	NA	NA	NA	NA	NA	NA	NA	NA	NA
201730102013057	0.666666666666667	0	0	0	0	0.333333333333333	0	201400099001013	0	2017301	3N	201704	2017	2	20170203	43647	1	201730102013	NA	NA	NA	NA	NA	NA	NA	NA	NA	NA	NA	NA	NA	NA	NA	NA
201730102013058	0.666666666666667	0	0	0	0	0.333333333333333	0	201400099001013	0	2017301	3N	201704	2017	2	20170203	43647	1	201730102013	NA	NA	NA	NA	NA	NA	NA	NA	NA	NA	NA	NA	NA	NA	NA	NA
201730102013059	0.666666666666667	0	0	0	0	0.333333333333333	0	201400099001013	0	2017301	3N	201704	2017	2	20170203	43647	1	201730102013	NA	NA	NA	NA	NA	NA	NA	NA	NA	NA	NA	NA	NA	NA	NA	NA
201730102013060	0.666666666666667	0	0	0	0	0.333333333333333	0	201400099001013	0	2017301	3N	201704	2017	2	20170203	43647	1	201730102013	NA	NA	NA	NA	NA	NA	NA	NA	NA	NA	NA	NA	NA	NA	NA	NA
201730102013501	0.666666666666667	0	0	0	0	0.333333333333333	0	201400099001013	0	2017301	3N	201704	2017	2	20170203	1	1	201730102013	NA	NA	NA	NA	NA	NA	NA	NA	NA	NA	NA	NA	NA	NA	NA	NA
201730102013502	0.666666666666667	0	0	0	0	0.333333333333333	0	201400099001013	0	2017301	3N	201704	2017	2	20170203	1	1	201730102013	NA	NA	NA	NA	NA	NA	NA	NA	NA	NA	NA	NA	NA	NA	NA	NA
201730102013503	0.666666666666667	0	0	0	0	0.333333333333333	0	201400099001013	0	2017301	3N	201704	2017	2	20170203	1	1	201730102013	NA	NA	NA	NA	NA	NA	NA	NA	NA	NA	NA	NA	NA	NA	NA	NA
201730102013504	0.666666666666667	0	0	0	0	0.333333333333333	0	201400099001013	0	2017301	3N	201704	2017	2	20170203	1	1	201730102013	NA	NA	NA	NA	NA	NA	NA	NA	NA	NA	NA	NA	NA	NA	NA	NA
201730102013505	0.666666666666667	0	0	0	0	0.333333333333333	0	201400099001013	0	2017301	3N	201704	2017	2	20170203	1	1	201730102013	NA	NA	NA	NA	NA	NA	NA	NA	NA	NA	NA	NA	NA	NA	NA	NA
201730102013506	0.666666666666667	0	0	0	0	0.333333333333333	0	201400099001013	0	2017301	3N	201704	2017	2	20170203	1	1	201730102013	NA	NA	NA	NA	NA	NA	NA	NA	NA	NA	NA	NA	NA	NA	NA	NA
201730102013507	0.666666666666667	0	0	0	0	0.333333333333333	0	201400099001013	0	2017301	3N	201704	2017	2	20170203	1	1	201730102013	NA	NA	NA	NA	NA	NA	NA	NA	NA	NA	NA	NA	NA	NA	NA	NA
201730102013508	0.666666666666667	0	0	0	0	0.333333333333333	0	201400099001013	0	2017301	3N	201704	2017	2	20170203	1	1	201730102013	NA	NA	NA	NA	NA	NA	NA	NA	NA	NA	NA	NA	NA	NA	NA	NA
201730102013509	0.666666666666667	0	0	0	0	0.333333333333333	0	201400099001013	0	2017301	3N	201704	2017	2	20170203	1	1	201730102013	NA	NA	NA	NA	NA	NA	NA	NA	NA	NA	NA	NA	NA	NA	NA	NA
201730102013510	0.666666666666667	0	0	0	0	0.333333333333333	0	201400099001013	0	2017301	3N	201704	2017	2	20170203	1	1	201730102013	NA	NA	NA	NA	NA	NA	NA	NA	NA	NA	NA	NA	NA	NA	NA	NA
201730102013511	0.666666666666667	0	0	0	0	0.333333333333333	0	201400099001013	0	2017301	3N	201704	2017	2	20170203	1	1	201730102013	NA	NA	NA	NA	NA	NA	NA	NA	NA	NA	NA	NA	NA	NA	NA	NA
201730102013512	0.666666666666667	0	0	0	0	0.333333333333333	0	201400099001013	0	2017301	3N	201704	2017	2	20170203	1	1	201730102013	NA	NA	NA	NA	NA	NA	NA	NA	NA	NA	NA	NA	NA	NA	NA	NA
201730102013513	0.666666666666667	0	0	0	0	0.333333333333333	0	201400099001013	0	2017301	3N	201704	2017	2	20170203	1	1	201730102013	NA	NA	NA	NA	NA	NA	NA	NA	NA	NA	NA	NA	NA	NA	NA	NA
201730102013514	0.666666666666667	0	0	0	0	0.333333333333333	0	201400099001013	0	2017301	3N	201704	2017	2	20170203	1	1	201730102013	NA	NA	NA	NA	NA	NA	NA	NA	NA	NA	NA	NA	NA	NA	NA	NA
201730102013515	0.666666666666667	0	0	0	0	0.333333333333333	0	201400099001013	0	2017301	3N	201704	2017	2	20170203	1	1	201730102013	NA	NA	NA	NA	NA	NA	NA	NA	NA	NA	NA	NA	NA	NA	NA	NA
201730102013516	0.666666666666667	0	0	0	0	0.333333333333333	0	201400099001013	0	2017301	3N	201704	2017	2	20170203	1	1	201730102013	NA	NA	NA	NA	NA	NA	NA	NA	NA	NA	NA	NA	NA	NA	NA	NA
201730102013517	0.666666666666667	0	0	0	0	0.333333333333333	0	201400099001013	0	2017301	3N	201704	2017	2	20170203	1	1	201730102013	NA	NA	NA	NA	NA	NA	NA	NA	NA	NA	NA	NA	NA	NA	NA	NA
201730102013518	0.666666666666667	0	0	0	0	0.333333333333333	0	201400099001013	0	2017301	3N	201704	2017	2	20170203	1	1	201730102013	NA	NA	NA	NA	NA	NA	NA	NA	NA	NA	NA	NA	NA	NA	NA	NA
201730102013519	0.666666666666667	0	0	0	0	0.333333333333333	0	201400099001013	0	2017301	3N	201704	2017	2	20170203	1	1	201730102013	NA	NA	NA	NA	NA	NA	NA	NA	NA	NA	NA	NA	NA	NA	NA	NA
201730102013520	0.666666666666667	0	0	0	0	0.333333333333333	0	201400099001013	0	2017301	3N	201704	2017	2	20170203	1	1	201730102013	NA	NA	NA	NA	NA	NA	NA	NA	NA	NA	NA	NA	NA	NA	NA	NA
201730102013521	0.666666666666667	0	0	0	0	0.333333333333333	0	201400099001013	0	2017301	3N	201704	2017	2	20170203	1	1	201730102013	NA	NA	NA	NA	NA	NA	NA	NA	NA	NA	NA	NA	NA	NA	NA	NA
201730102013522	0.666666666666667	0	0	0	0	0.333333333333333	0	201400099001013	0	2017301	3N	201704	2017	2	20170203	1	1	201730102013	NA	NA	NA	NA	NA	NA	NA	NA	NA	NA	NA	NA	NA	NA	NA	NA
201730102013523	0.666666666666667	0	0	0	0	0.333333333333333	0	201400099001013	0	2017301	3N	201704	2017	2	20170203	1	1	201730102013	NA	NA	NA	NA	NA	NA	NA	NA	NA	NA	NA	NA	NA	NA	NA	NA
201730102013524	0.666666666666667	0	0	0	0	0.333333333333333	0	201400099001013	0	2017301	3N	201704	2017	2	20170203	1	1	201730102013	NA	NA	NA	NA	NA	NA	NA	NA	NA	NA	NA	NA	NA	NA	NA	NA
201730102013525	0.666666666666667	0	0	0	0	0.333333333333333	0	201400099001013	0	2017301	3N	201704	2017	2	20170203	1	1	201730102013	NA	NA	NA	NA	NA	NA	NA	NA	NA	NA	NA	NA	NA	NA	NA	NA
201730102013526	0.666666666666667	0	0	0	0	0.333333333333333	0	201400099001013	0	2017301	3N	201704	2017	2	20170203	1	1	201730102013	NA	NA	NA	NA	NA	NA	NA	NA	NA	NA	NA	NA	NA	NA	NA	NA
201730102013527	0.666666666666667	0	0	0	0	0.333333333333333	0	201400099001013	0	2017301	3N	201704	2017	2	20170203	1	1	201730102013	NA	NA	NA	NA	NA	NA	NA	NA	NA	NA	NA	NA	NA	NA	NA	NA
201730102013528	0.666666666666667	0	0	0	0	0.333333333333333	0	201400099001013	0	2017301	3N	201704	2017	2	20170203	1	1	201730102013	NA	NA	NA	NA	NA	NA	NA	NA	NA	NA	NA	NA	NA	NA	NA	NA
201730102013529	0.666666666666667	0	0	0	0	0.333333333333333	0	201400099001013	0	2017301	3N	201704	2017	2	20170203	1	1	201730102013	NA	NA	NA	NA	NA	NA	NA	NA	NA	NA	NA	NA	NA	NA	NA	NA
201730102013530	0.666666666666667	0	0	0	0	0.333333333333333	0	201400099001013	0	2017301	3N	201704	2017	2	20170203	1	1	201730102013	NA	NA	NA	NA	NA	NA	NA	NA	NA	NA	NA	NA	NA	NA	NA	NA
201730102013531	0.666666666666667	0	0	0	0	0.333333333333333	0	201400099001013	0	2017301	3N	201704	2017	2	20170203	1	1	201730102013	NA	NA	NA	NA	NA	NA	NA	NA	NA	1	NA	NA	NA	NA	NA	NA
201730102013532	0.666666666666667	0	0	0	0	0.333333333333333	0	201400099001013	0	2017301	3N	201704	2017	2	20170203	1	1	201730102013	NA	NA	NA	NA	NA	NA	NA	NA	NA	1	NA	NA	NA	NA	NA	NA
201730102013533	0.666666666666667	0	0	0	0	0.333333333333333	0	201400099001013	0	2017301	3N	201704	2017	2	20170203	1	1	201730102013	NA	NA	NA	NA	NA	NA	NA	NA	NA	1	NA	NA	NA	NA	NA	NA
201730102013534	0.666666666666667	0	0	0	0	0.333333333333333	0	201400099001013	0	2017301	3N	201704	2017	2	20170203	1	1	201730102013	NA	NA	NA	NA	NA	NA	NA	NA	NA	1	NA	NA	NA	NA	NA	NA
201730102013535	0.666666666666667	0	0	0	0	0.333333333333333	0	201400099001013	0	2017301	3N	201704	2017	2	20170203	1	1	201730102013	NA	NA	NA	NA	NA	NA	NA	NA	NA	1	NA	NA	NA	NA	NA	NA
201730102013536	0.666666666666667	0	0	0	0	0.333333333333333	0	201400099001013	0	2017301	3N	201704	2017	2	20170203	1	1	201730102013	NA	NA	NA	NA	NA	NA	NA	NA	NA	1	NA	NA	NA	NA	NA	NA
201730102013537	0.666666666666667	0	0	0	0	0.333333333333333	0	201400099001013	0	2017301	3N	201704	2017	2	20170203	1	1	201730102013	NA	NA	NA	NA	NA	NA	NA	NA	NA	1	NA	NA	NA	NA	NA	NA
201730102013538	0.666666666666667	0	0	0	0	0.333333333333333	0	201400099001013	0	2017301	3N	201704	2017	2	20170203	1	1	201730102013	NA	NA	NA	NA	NA	NA	NA	NA	NA	1	NA	NA	NA	NA	NA	NA
201730102013539	0.666666666666667	0	0	0	0	0.333333333333333	0	201400099001013	0	2017301	3N	201704	2017	2	20170203	1	1	201730102013	NA	NA	NA	NA	NA	NA	NA	NA	NA	1	NA	NA	NA	NA	NA	NA
201730102013540	0.666666666666667	0	0	0	0	0.333333333333333	0	201400099001013	0	2017301	3N	201704	2017	2	20170203	1	1	201730102013	NA	NA	NA	NA	NA	NA	NA	NA	NA	1	NA	NA	NA	NA	NA	NA
201730102013541	0.666666666666667	0	0	0	0	0.333333333333333	0	201400099001013	0	2017301	3N	201704	2017	2	20170203	1	1	201730102013	NA	NA	NA	NA	NA	NA	NA	NA	NA	1	NA	NA	NA	NA	NA	NA
201730102013542	0.666666666666667	0	0	0	0	0.333333333333333	0	201400099001013	0	2017301	3N	201704	2017	2	20170203	1	1	201730102013	NA	NA	NA	NA	NA	NA	NA	NA	NA	1	NA	NA	NA	NA	NA	NA
201730102013543	0.666666666666667	0	0	0	0	0.333333333333333	0	201400099001013	0	2017301	3N	201704	2017	2	20170203	1	1	201730102013	NA	NA	NA	NA	NA	NA	NA	NA	NA	1	NA	NA	NA	NA	NA	NA
201730102013544	0.666666666666667	0	0	0	0	0.333333333333333	0	201400099001013	0	2017301	3N	201704	2017	2	20170203	1	1	201730102013	NA	NA	NA	NA	NA	NA	NA	NA	NA	1	NA	NA	NA	NA	NA	NA
201730102013545	0.666666666666667	0	0	0	0	0.333333333333333	0	201400099001013	0	2017301	3N	201704	2017	2	20170203	1	1	201730102013	NA	NA	NA	NA	NA	NA	NA	NA	NA	1	NA	NA	NA	NA	NA	NA
201730102013546	0.666666666666667	0	0	0	0	0.333333333333333	0	201400099001013	0	2017301	3N	201704	2017	2	20170203	1	1	201730102013	NA	NA	NA	NA	NA	NA	NA	NA	NA	1	NA	NA	NA	1	NA	NA
201730102013547	0.666666666666667	0	0	0	0	0.333333333333333	0	201400099001013	0	2017301	3N	201704	2017	2	20170203	1	1	201730102013	NA	NA	NA	NA	NA	NA	NA	NA	NA	1	NA	NA	NA	1	NA	NA
201730102013548	0.666666666666667	0	0	0	0	0.333333333333333	0	201400099001013	0	2017301	3N	201704	2017	2	20170203	1	1	201730102013	NA	NA	NA	NA	NA	NA	NA	NA	NA	1	NA	NA	NA	1	NA	NA
201730102013549	0.666666666666667	0	0	0	0	0.333333333333333	0	201400099001013	0	2017301	3N	201704	2017	2	20170203	1	1	201730102013	NA	NA	NA	NA	NA	NA	NA	NA	NA	1	NA	NA	NA	1	NA	NA
201730102013550	0.666666666666667	0	0	0	0	0.333333333333333	0	201400099001013	0	2017301	3N	201704	2017	2	20170203	1	1	201730102013	NA	NA	NA	NA	NA	NA	NA	NA	NA	1	NA	NA	NA	1	NA	NA
201730102013551	0.666666666666667	0	0	0	0	0.333333333333333	0	201400099001013	0	2017301	3N	201704	2017	2	20170203	1	1	201730102013	NA	NA	NA	NA	NA	NA	NA	NA	NA	1	NA	NA	NA	1	NA	NA
201730102013552	0.666666666666667	0	0	0	0	0.333333333333333	0	201400099001013	0	2017301	3N	201704	2017	2	20170203	1	1	201730102013	NA	NA	NA	NA	NA	NA	NA	NA	NA	1	NA	NA	NA	1	NA	NA
201730102013553	0.666666666666667	0	0	0	0	0.333333333333333	0	201400099001013	0	2017301	3N	201704	2017	2	20170203	1	1	201730102013	NA	NA	NA	NA	NA	NA	NA	NA	NA	1	NA	NA	NA	1	NA	NA
201730102013554	0.666666666666667	0	0	0	0	0.333333333333333	0	201400099001013	0	2017301	3N	201704	2017	2	20170203	1	1	201730102013	NA	NA	NA	NA	NA	NA	NA	NA	NA	1	NA	NA	NA	1	NA	NA
201730102013555	0.666666666666667	0	0	0	0	0.333333333333333	0	201400099001013	0	2017301	3N	201704	2017	2	20170203	1	1	201730102013	NA	NA	NA	NA	NA	NA	NA	NA	NA	1	NA	NA	NA	1	NA	NA
201730102013556	0.666666666666667	0	0	0	0	0.333333333333333	0	201400099001013	0	2017301	3N	201704	2017	2	20170203	1	1	201730102013	NA	NA	NA	NA	NA	NA	NA	NA	NA	1	NA	NA	NA	1	NA	NA
201730102013557	0.666666666666667	0	0	0	0	0.333333333333333	0	201400099001013	0	2017301	3N	201704	2017	2	20170203	1	1	201730102013	NA	NA	NA	NA	NA	NA	NA	NA	NA	1	NA	NA	NA	1	NA	NA
201730102013558	0.666666666666667	0	0	0	0	0.333333333333333	0	201400099001013	0	2017301	3N	201704	2017	2	20170203	1	1	201730102013	NA	NA	NA	NA	NA	NA	NA	NA	NA	1	NA	NA	NA	1	NA	NA
201730102013559	0.666666666666667	0	0	0	0	0.333333333333333	0	201400099001013	0	2017301	3N	201704	2017	2	20170203	1	1	201730102013	NA	NA	NA	NA	NA	NA	NA	NA	NA	1	NA	NA	NA	1	NA	NA
201730102013560	0.666666666666667	0	0	0	0	0.333333333333333	0	201400099001013	0	2017301	3N	201704	2017	2	20170203	1	1	201730102013	NA	NA	NA	NA	NA	NA	NA	NA	NA	1	NA	NA	NA	1	NA	NA
201730102013561	0.666666666666667	0	0	0	0	0.333333333333333	0	201400099001013	0	2017301	3N	201704	2017	2	20170203	1	1	201730102013	NA	NA	NA	NA	NA	NA	NA	NA	NA	1	NA	NA	NA	1	NA	NA
201730102013562	0.666666666666667	0	0	0	0	0.333333333333333	0	201400099001013	0	2017301	3N	201704	2017	2	20170203	1	1	201730102013	NA	NA	NA	NA	NA	NA	NA	NA	NA	1	NA	NA	NA	1	NA	NA
201730102013563	0.666666666666667	0	0	0	0	0.333333333333333	0	201400099001013	0	2017301	3N	201704	2017	2	20170203	1	1	201730102013	NA	NA	NA	NA	NA	NA	NA	NA	NA	1	NA	NA	NA	1	NA	NA
201730102013564	0.666666666666667	0	0	0	0	0.333333333333333	0	201400099001013	0	2017301	3N	201704	2017	2	20170203	1	1	201730102013	NA	NA	NA	NA	NA	NA	NA	NA	NA	1	NA	NA	NA	1	NA	NA
201730102013565	0.666666666666667	0	0	0	0	0.333333333333333	0	201400099001013	0	2017301	3N	201704	2017	2	20170203	1	1	201730102013	NA	NA	NA	NA	NA	NA	NA	NA	NA	1	NA	NA	NA	1	NA	NA
201730102013566	0.666666666666667	0	0	0	0	0.333333333333333	0	201400099001013	0	2017301	3N	201704	2017	2	20170203	1	1	201730102013	NA	NA	NA	NA	NA	NA	NA	NA	NA	1	NA	NA	NA	1	NA	NA
201730102013567	0.666666666666667	0	0	0	0	0.333333333333333	0	201400099001013	0	2017301	3N	201704	2017	2	20170203	1	1	201730102013	NA	NA	NA	NA	NA	NA	NA	NA	NA	1	NA	NA	NA	1	NA	NA
201730102013568	0.666666666666667	0	0	0	0	0.333333333333333	0	201400099001013	0	2017301	3N	201704	2017	2	20170203	1	1	201730102013	NA	NA	NA	NA	NA	NA	NA	NA	NA	1	NA	NA	NA	1	NA	NA
201730102013569	0.666666666666667	0	0	0	0	0.333333333333333	0	201400099001013	0	2017301	3N	201704	2017	2	20170203	1	1	201730102013	NA	NA	NA	NA	NA	NA	NA	NA	NA	1	NA	NA	NA	1	NA	NA
201730102013570	0.666666666666667	0	0	0	0	0.333333333333333	0	201400099001013	0	2017301	3N	201704	2017	2	20170203	1	1	201730102013	NA	NA	NA	NA	NA	NA	NA	NA	NA	1	NA	NA	NA	1	NA	NA
201730102013571	0.666666666666667	0	0	0	0	0.333333333333333	0	201400099001013	0	2017301	3N	201704	2017	2	20170203	1	1	201730102013	NA	NA	NA	NA	NA	NA	NA	NA	NA	1	NA	NA	NA	1	NA	NA
201730102013572	0.666666666666667	0	0	0	0	0.333333333333333	0	201400099001013	0	2017301	3N	201704	2017	2	20170203	1	1	201730102013	NA	NA	NA	NA	NA	NA	NA	NA	NA	1	NA	NA	NA	1	NA	NA
201730102013573	0.666666666666667	0	0	0	0	0.333333333333333	0	201400099001013	0	2017301	3N	201704	2017	2	20170203	1	1	201730102013	NA	NA	NA	NA	NA	NA	NA	NA	NA	1	NA	NA	NA	1	NA	NA
201730102013574	0.666666666666667	0	0	0	0	0.333333333333333	0	201400099001013	0	2017301	3N	201704	2017	2	20170203	1	1	201730102013	NA	NA	NA	NA	NA	NA	NA	NA	NA	1	NA	NA	NA	1	NA	NA
201730102013575	0.666666666666667	0	0	0	0	0.333333333333333	0	201400099001013	0	2017301	3N	201704	2017	2	20170203	1	1	201730102013	NA	NA	NA	NA	NA	NA	NA	NA	NA	1	NA	NA	NA	1	NA	NA
201730102013576	0.666666666666667	0	0	0	0	0.333333333333333	0	201400099001013	0	2017301	3N	201704	2017	2	20170203	1	1	201730102013	NA	NA	NA	NA	NA	NA	NA	NA	NA	1	NA	NA	NA	1	NA	NA
201730102013577	0.666666666666667	0	0	0	0	0.333333333333333	0	201400099001013	0	2017301	3N	201704	2017	2	20170203	1	1	201730102013	NA	NA	NA	NA	NA	NA	NA	NA	NA	1	NA	NA	NA	1	NA	NA
201730102013578	0.666666666666667	0	0	0	0	0.333333333333333	0	201400099001013	0	2017301	3N	201704	2017	2	20170203	1	1	201730102013	NA	NA	NA	NA	NA	NA	NA	NA	NA	1	NA	NA	NA	1	NA	NA
201730102013579	0.666666666666667	0	0	0	0	0.333333333333333	0	201400099001013	0	2017301	3N	201704	2017	2	20170203	1	1	201730102013	NA	NA	NA	NA	NA	NA	NA	NA	NA	1	NA	NA	NA	1	NA	NA
201730102013580	0.666666666666667	0	0	0	0	0.333333333333333	0	201400099001013	0	2017301	3N	201704	2017	2	20170203	1	1	201730102013	NA	NA	NA	NA	NA	NA	NA	NA	NA	1	NA	NA	NA	1	NA	NA
201730102013581	0.666666666666667	0	0	0	0	0.333333333333333	0	201400099001013	0	2017301	3N	201704	2017	2	20170203	1	1	201730102013	NA	NA	NA	NA	NA	NA	NA	NA	NA	1	NA	NA	NA	1	NA	NA
201730102013582	0.666666666666667	0	0	0	0	0.333333333333333	0	201400099001013	0	2017301	3N	201704	2017	2	20170203	1	1	201730102013	NA	NA	NA	NA	NA	NA	NA	NA	NA	1	NA	NA	NA	1	NA	NA
201730102013583	0.666666666666667	0	0	0	0	0.333333333333333	0	201400099001013	0	2017301	3N	201704	2017	2	20170203	1	1	201730102013	NA	NA	NA	NA	NA	NA	NA	NA	NA	1	NA	NA	NA	1	NA	NA
201730102013584	0.666666666666667	0	0	0	0	0.333333333333333	0	201400099001013	0	2017301	3N	201704	2017	2	20170203	1	1	201730102013	NA	NA	NA	NA	NA	NA	NA	NA	NA	1	NA	NA	NA	1	NA	NA
201730102013585	0.666666666666667	0	0	0	0	0.333333333333333	0	201400099001013	0	2017301	3N	201704	2017	2	20170203	1	1	201730102013	NA	NA	NA	NA	NA	NA	NA	NA	NA	1	NA	NA	NA	1	NA	NA
201730102013586	0.666666666666667	0	0	0	0	0.333333333333333	0	201400099001013	0	2017301	3N	201704	2017	2	20170203	1	1	201730102013	NA	NA	NA	NA	NA	NA	NA	NA	NA	1	NA	NA	NA	1	NA	NA
201730102013587	0.666666666666667	0	0	0	0	0.333333333333333	0	201400099001013	0	2017301	3N	201704	2017	2	20170203	1	1	201730102013	NA	NA	NA	NA	NA	NA	NA	NA	NA	1	NA	NA	NA	1	NA	NA
201730102013588	0.666666666666667	0	0	0	0	0.333333333333333	0	201400099001013	0	2017301	3N	201704	2017	2	20170203	1	1	201730102013	NA	NA	NA	NA	NA	NA	NA	NA	NA	1	NA	NA	NA	1	NA	NA
201730102013589	0.666666666666667	0	0	0	0	0.333333333333333	0	201400099001013	0	2017301	3N	201704	2017	2	20170203	1	1	201730102013	NA	NA	NA	NA	NA	NA	NA	NA	NA	1	NA	NA	NA	1	NA	NA
201730102013590	0.666666666666667	0	0	0	0	0.333333333333333	0	201400099001013	0	2017301	3N	201704	2017	2	20170203	1	1	201730102013	NA	NA	NA	NA	NA	NA	NA	NA	NA	1	NA	NA	NA	1	NA	NA
201730102013591	0.666666666666667	0	0	0	0	0.333333333333333	0	201400099001013	0	2017301	3N	201704	2017	2	20170203	1	1	201730102013	NA	NA	NA	NA	NA	NA	NA	NA	NA	1	NA	NA	NA	0	NA	NA
201730102013592	0.666666666666667	0	0	0	0	0.333333333333333	0	201400099001013	0	2017301	3N	201704	2017	2	20170203	1	1	201730102013	NA	NA	NA	NA	NA	NA	NA	NA	NA	1	NA	NA	NA	0	NA	NA
201730102013593	0.666666666666667	0	0	0	0	0.333333333333333	0	201400099001013	0	2017301	3N	201704	2017	2	20170203	1	1	201730102013	NA	NA	NA	NA	NA	NA	NA	NA	NA	1	NA	NA	NA	0	NA	NA
201730102013594	0.666666666666667	0	0	0	0	0.333333333333333	0	201400099001013	0	2017301	3N	201704	2017	2	20170203	1	1	201730102013	NA	NA	NA	NA	NA	NA	NA	NA	NA	0	NA	NA	NA	0	NA	NA
201730102013595	0.666666666666667	0	0	0	0	0.333333333333333	0	201400099001013	0	2017301	3N	201704	2017	2	20170203	1	1	201730102013	NA	NA	NA	NA	NA	NA	NA	NA	NA	NA	NA	NA	NA	0	NA	NA
201730102013596	0.666666666666667	0	0	0	0	0.333333333333333	0	201400099001013	0	2017301	3N	201704	2017	2	20170203	1	1	201730102013	NA	NA	NA	NA	NA	NA	NA	NA	NA	NA	NA	NA	NA	0	NA	NA
201730102013597	0.666666666666667	0	0	0	0	0.333333333333333	0	201400099001013	0	2017301	3N	201704	2017	2	20170203	1	1	201730102013	NA	NA	NA	NA	NA	NA	NA	NA	NA	NA	NA	NA	NA	0	NA	NA
201730102013598	0.666666666666667	0	0	0	0	0.333333333333333	0	201400099001013	0	2017301	3N	201704	2017	2	20170203	1	1	201730102013	NA	NA	NA	NA	NA	NA	NA	NA	NA	NA	NA	NA	NA	0	NA	NA
201730102013599	0.666666666666667	0	0	0	0	0.333333333333333	0	201400099001013	0	2017301	3N	201704	2017	2	20170203	1	1	201730102013	NA	NA	NA	NA	NA	NA	NA	NA	NA	NA	NA	NA	NA	0	NA	NA
201730102013600	0.666666666666667	0	0	0	0	0.333333333333333	0	201400099001013	0	2017301	3N	201704	2017	2	20170203	1	1	201730102013	NA	NA	NA	NA	NA	NA	NA	NA	NA	NA	NA	NA	NA	0	NA	NA
201730102013601	0.666666666666667	0	0	0	0	0.333333333333333	0	201400099001013	0	2017301	3N	201704	2017	2	20170203	1	1	201730102013	NA	NA	NA	NA	NA	NA	NA	NA	NA	NA	NA	NA	NA	0	NA	NA
201730102013602	0.666666666666667	0	0	0	0	0.333333333333333	0	201400099001013	0	2017301	3N	201704	2017	2	20170203	1	1	201730102013	NA	NA	NA	NA	NA	NA	NA	NA	NA	NA	NA	NA	NA	0	NA	NA
201730102013603	0.666666666666667	0	0	0	0	0.333333333333333	0	201400099001013	0	2017301	3N	201704	2017	2	20170203	1	1	201730102013	NA	NA	NA	NA	NA	NA	NA	NA	NA	NA	NA	NA	NA	0	NA	NA
201730102013604	0.666666666666667	0	0	0	0	0.333333333333333	0	201400099001013	0	2017301	3N	201704	2017	2	20170203	1	1	201730102013	NA	NA	NA	NA	NA	NA	NA	NA	NA	NA	NA	NA	NA	0	NA	NA
201730102013605	0.666666666666667	0	0	0	0	0.333333333333333	0	201400099001013	0	2017301	3N	201704	2017	2	20170203	1	1	201730102013	NA	NA	NA	NA	NA	NA	NA	NA	NA	NA	NA	NA	NA	0	NA	NA
201730102013606	0.666666666666667	0	0	0	0	0.333333333333333	0	201400099001013	0	2017301	3N	201704	2017	2	20170203	1	1	201730102013	NA	NA	NA	NA	NA	NA	NA	NA	NA	NA	NA	NA	NA	0	NA	NA
201730102013607	0.666666666666667	0	0	0	0	0.333333333333333	0	201400099001013	0	2017301	3N	201704	2017	2	20170203	1	1	201730102013	NA	NA	NA	NA	NA	NA	NA	NA	NA	NA	NA	NA	NA	0	NA	NA
201730102013608	0.666666666666667	0	0	0	0	0.333333333333333	0	201400099001013	0	2017301	3N	201704	2017	2	20170203	1	1	201730102013	NA	NA	NA	NA	NA	NA	NA	NA	NA	NA	NA	NA	NA	0	NA	NA
201730102013609	0.666666666666667	0	0	0	0	0.333333333333333	0	201400099001013	0	2017301	3N	201704	2017	2	20170203	1	1	201730102013	NA	NA	NA	NA	NA	NA	NA	NA	NA	NA	NA	NA	NA	0	NA	NA
201730102013610	0.666666666666667	0	0	0	0	0.333333333333333	0	201400099001013	0	2017301	3N	201704	2017	2	20170203	1	1	201730102013	NA	NA	NA	NA	NA	NA	NA	NA	NA	NA	NA	NA	NA	0	NA	NA
201730102013611	0.666666666666667	0	0	0	0	0.333333333333333	0	201400099001013	0	2017301	3N	201704	2017	2	20170203	1	1	201730102013	NA	NA	NA	NA	NA	NA	NA	NA	NA	NA	NA	NA	NA	0	NA	NA
201730102013612	0.666666666666667	0	0	0	0	0.333333333333333	0	201400099001013	0	2017301	3N	201704	2017	2	20170203	1	1	201730102013	NA	NA	NA	NA	NA	NA	NA	NA	NA	NA	NA	NA	NA	0	NA	NA
201730102013613	0.666666666666667	0	0	0	0	0.333333333333333	0	201400099001013	0	2017301	3N	201704	2017	2	20170203	1	1	201730102013	NA	NA	NA	NA	NA	NA	NA	NA	NA	NA	NA	NA	NA	0	NA	NA
201730102013614	0.666666666666667	0	0	0	0	0.333333333333333	0	201400099001013	0	2017301	3N	201704	2017	2	20170203	1	1	201730102013	NA	NA	NA	NA	NA	NA	NA	NA	NA	NA	NA	NA	NA	0	NA	NA
201730102013615	0.666666666666667	0	0	0	0	0.333333333333333	0	201400099001013	0	2017301	3N	201704	2017	2	20170203	1	1	201730102013	NA	NA	NA	NA	NA	NA	NA	NA	NA	NA	NA	NA	NA	0	NA	NA
201730102013616	0.666666666666667	0	0	0	0	0.333333333333333	0	201400099001013	0	2017301	3N	201704	2017	2	20170203	1	1	201730102013	NA	NA	NA	NA	NA	NA	NA	NA	NA	NA	NA	NA	NA	0	NA	NA
201730102013617	0.666666666666667	0	0	0	0	0.333333333333333	0	201400099001013	0	2017301	3N	201704	2017	2	20170203	1	1	201730102013	NA	NA	NA	NA	NA	NA	NA	NA	NA	NA	NA	NA	NA	0	NA	NA
201730102013618	0.666666666666667	0	0	0	0	0.333333333333333	0	201400099001013	0	2017301	3N	201704	2017	2	20170203	1	1	201730102013	NA	NA	NA	NA	NA	NA	NA	NA	NA	NA	NA	NA	NA	0	NA	NA
201730102013619	0.666666666666667	0	0	0	0	0.333333333333333	0	201400099001013	0	2017301	3N	201704	2017	2	20170203	1	1	201730102013	NA	NA	NA	NA	NA	NA	NA	NA	NA	NA	NA	NA	NA	0	NA	NA
201730102013620	0.666666666666667	0	0	0	0	0.333333333333333	0	201400099001013	0	2017301	3N	201704	2017	2	20170203	1	1	201730102013	NA	NA	NA	NA	NA	NA	NA	NA	NA	NA	NA	NA	NA	0	NA	NA
201730102023001	0.666666666666667	0	0	0	0	0.333333333333333	0	201400099001013	0	2017301	3N	201704	2017	2	20170203	43430	2	201730102023	NA	NA	NA	NA	NA	NA	NA	NA	NA	NA	NA	NA	NA	NA	NA	NA
201730102023002	0.666666666666667	0	0	0	0	0.333333333333333	0	201400099001013	0	2017301	3N	201704	2017	2	20170203	43430	2	201730102023	NA	NA	NA	NA	NA	NA	NA	NA	NA	NA	NA	NA	NA	NA	NA	NA
201730102023003	0.666666666666667	0	0	0	0	0.333333333333333	0	201400099001013	0	2017301	3N	201704	2017	2	20170203	43430	2	201730102023	NA	NA	NA	NA	NA	NA	NA	NA	NA	NA	NA	NA	NA	NA	NA	NA
201730102023004	0.666666666666667	0	0	0	0	0.333333333333333	0	201400099001013	0	2017301	3N	201704	2017	2	20170203	43430	2	201730102023	NA	NA	NA	NA	NA	NA	NA	NA	NA	NA	NA	NA	NA	NA	NA	NA
201730102023005	0.666666666666667	0	0	0	0	0.333333333333333	0	201400099001013	0	2017301	3N	201704	2017	2	20170203	43430	2	201730102023	NA	NA	NA	NA	NA	NA	NA	NA	NA	NA	NA	NA	NA	NA	NA	NA
201730102023006	0.666666666666667	0	0	0	0	0.333333333333333	0	201400099001013	0	2017301	3N	201704	2017	2	20170203	43430	2	201730102023	NA	NA	NA	NA	NA	NA	NA	NA	NA	NA	NA	NA	NA	NA	NA	NA
201730102023007	0.666666666666667	0	0	0	0	0.333333333333333	0	201400099001013	0	2017301	3N	201704	2017	2	20170203	43430	2	201730102023	NA	NA	NA	NA	NA	NA	NA	NA	NA	NA	NA	NA	NA	NA	NA	NA
201730102023008	0.666666666666667	0	0	0	0	0.333333333333333	0	201400099001013	0	2017301	3N	201704	2017	2	20170203	43430	2	201730102023	NA	NA	NA	NA	NA	NA	NA	NA	NA	NA	NA	NA	NA	NA	NA	NA
201730102023009	0.666666666666667	0	0	0	0	0.333333333333333	0	201400099001013	0	2017301	3N	201704	2017	2	20170203	43430	2	201730102023	NA	NA	NA	NA	NA	NA	NA	NA	NA	NA	NA	NA	NA	NA	NA	NA
201730102023010	0.666666666666667	0	0	0	0	0.333333333333333	0	201400099001013	0	2017301	3N	201704	2017	2	20170203	43430	2	201730102023	NA	NA	NA	NA	NA	NA	NA	NA	NA	NA	NA	NA	NA	NA	NA	NA
201730102023011	0.666666666666667	0	0	0	0	0.333333333333333	0	201400099001013	0	2017301	3N	201704	2017	2	20170203	43430	2	201730102023	NA	NA	NA	NA	NA	NA	NA	NA	NA	NA	NA	NA	NA	NA	NA	NA
201730102023012	0.666666666666667	0	0	0	0	0.333333333333333	0	201400099001013	0	2017301	3N	201704	2017	2	20170203	43430	2	201730102023	NA	NA	NA	NA	NA	NA	NA	NA	NA	NA	NA	NA	NA	NA	NA	NA
201730102023013	0.666666666666667	0	0	0	0	0.333333333333333	0	201400099001013	0	2017301	3N	201704	2017	2	20170203	43430	2	201730102023	NA	NA	NA	NA	NA	NA	NA	NA	NA	NA	NA	NA	NA	NA	NA	NA
201730102023014	0.666666666666667	0	0	0	0	0.333333333333333	0	201400099001013	0	2017301	3N	201704	2017	2	20170203	43430	2	201730102023	NA	NA	NA	NA	NA	NA	NA	NA	NA	NA	NA	NA	NA	NA	NA	NA
201730102023015	0.666666666666667	0	0	0	0	0.333333333333333	0	201400099001013	0	2017301	3N	201704	2017	2	20170203	43430	2	201730102023	NA	NA	NA	NA	NA	NA	NA	NA	NA	NA	NA	NA	NA	NA	NA	NA
201730102023016	0.666666666666667	0	0	0	0	0.333333333333333	0	201400099001013	0	2017301	3N	201704	2017	2	20170203	43584	2	201730102023	NA	NA	49.8	NA	NA	NA	NA	NA	NA	NA	NA	NA	NA	NA	NA	NA
201730102023017	0.666666666666667	0	0	0	0	0.333333333333333	0	201400099001013	0	2017301	3N	201704	2017	2	20170203	43584	2	201730102023	NA	NA	35.1	NA	NA	NA	NA	NA	NA	NA	NA	NA	NA	NA	NA	NA
201730102023018	0.666666666666667	0	0	0	0	0.333333333333333	0	201400099001013	0	2017301	3N	201704	2017	2	20170203	43584	2	201730102023	NA	NA	40.4	NA	NA	NA	NA	NA	NA	NA	NA	NA	NA	NA	NA	NA
201730102023019	0.666666666666667	0	0	0	0	0.333333333333333	0	201400099001013	0	2017301	3N	201704	2017	2	20170203	43584	2	201730102023	NA	NA	49.3	NA	NA	NA	NA	NA	NA	NA	NA	NA	NA	NA	NA	NA
201730102023020	0.666666666666667	0	0	0	0	0.333333333333333	0	201400099001013	0	2017301	3N	201704	2017	2	20170203	43584	2	201730102023	NA	NA	40.5	NA	NA	NA	NA	NA	NA	NA	NA	NA	NA	NA	NA	NA
201730102023021	0.666666666666667	0	0	0	0	0.333333333333333	0	201400099001013	0	2017301	3N	201704	2017	2	20170203	43584	2	201730102023	NA	NA	47.5	NA	NA	NA	NA	NA	NA	NA	NA	NA	NA	NA	NA	NA
201730102023022	0.666666666666667	0	0	0	0	0.333333333333333	0	201400099001013	0	2017301	3N	201704	2017	2	20170203	43584	2	201730102023	NA	NA	36.9	NA	NA	NA	NA	NA	NA	NA	NA	NA	NA	NA	NA	NA
201730102023023	0.666666666666667	0	0	0	0	0.333333333333333	0	201400099001013	0	2017301	3N	201704	2017	2	20170203	43584	2	201730102023	NA	NA	46.1	NA	NA	NA	NA	NA	NA	NA	NA	NA	NA	NA	NA	NA
201730102023024	0.666666666666667	0	0	0	0	0.333333333333333	0	201400099001013	0	2017301	3N	201704	2017	2	20170203	43584	2	201730102023	NA	NA	33.5	NA	NA	NA	NA	NA	NA	NA	NA	NA	NA	NA	NA	NA
201730102023025	0.666666666666667	0	0	0	0	0.333333333333333	0	201400099001013	0	2017301	3N	201704	2017	2	20170203	43584	2	201730102023	NA	NA	41.6	NA	NA	NA	NA	NA	NA	NA	NA	NA	NA	NA	NA	NA
201730102023026	0.666666666666667	0	0	0	0	0.333333333333333	0	201400099001013	0	2017301	3N	201704	2017	2	20170203	43584	2	201730102023	NA	NA	54.2	NA	NA	NA	NA	NA	NA	NA	NA	NA	NA	NA	NA	NA
201730102023027	0.666666666666667	0	0	0	0	0.333333333333333	0	201400099001013	0	2017301	3N	201704	2017	2	20170203	43584	2	201730102023	NA	NA	53.6	NA	NA	NA	NA	NA	NA	NA	NA	NA	NA	NA	NA	NA
201730102023028	0.666666666666667	0	0	0	0	0.333333333333333	0	201400099001013	0	2017301	3N	201704	2017	2	20170203	43584	2	201730102023	NA	NA	39.4	NA	NA	NA	NA	NA	NA	NA	NA	NA	NA	NA	NA	NA
201730102023029	0.666666666666667	0	0	0	0	0.333333333333333	0	201400099001013	0	2017301	3N	201704	2017	2	20170203	43584	2	201730102023	NA	NA	40.5	NA	NA	NA	NA	NA	NA	NA	NA	NA	NA	NA	NA	NA
201730102023030	0.666666666666667	0	0	0	0	0.333333333333333	0	201400099001013	0	2017301	3N	201704	2017	2	20170203	43584	2	201730102023	NA	NA	44.4	NA	NA	NA	NA	NA	NA	NA	NA	NA	NA	NA	NA	NA
201730102023031	0.666666666666667	0	0	0	0	0.333333333333333	0	201400099001013	0	2017301	3N	201704	2017	2	20170203	43759	2	201730102023	NA	NA	NA	87	NA	NA	NA	NA	NA	NA	NA	NA	NA	NA	NA	NA
201730102023032	0.666666666666667	0	0	0	0	0.333333333333333	0	201400099001013	0	2017301	3N	201704	2017	2	20170203	43759	2	201730102023	NA	NA	NA	88.4	NA	NA	NA	NA	NA	NA	NA	NA	NA	NA	NA	NA
201730102023033	0.666666666666667	0	0	0	0	0.333333333333333	0	201400099001013	0	2017301	3N	201704	2017	2	20170203	43759	2	201730102023	NA	NA	NA	106.4	NA	NA	NA	NA	NA	NA	NA	NA	NA	NA	NA	NA
201730102023034	0.666666666666667	0	0	0	0	0.333333333333333	0	201400099001013	0	2017301	3N	201704	2017	2	20170203	43759	2	201730102023	NA	NA	NA	104.1	NA	NA	NA	NA	NA	NA	NA	NA	NA	NA	NA	NA
201730102023035	0.666666666666667	0	0	0	0	0.333333333333333	0	201400099001013	0	2017301	3N	201704	2017	2	20170203	43759	2	201730102023	NA	NA	NA	79	NA	NA	NA	NA	NA	NA	NA	NA	NA	NA	NA	NA
201730102023036	0.666666666666667	0	0	0	0	0.333333333333333	0	201400099001013	0	2017301	3N	201704	2017	2	20170203	43759	2	201730102023	NA	NA	NA	140.7	NA	NA	NA	NA	NA	NA	NA	NA	NA	NA	NA	NA
201730102023037	0.666666666666667	0	0	0	0	0.333333333333333	0	201400099001013	0	2017301	3N	201704	2017	2	20170203	43759	2	201730102023	NA	NA	NA	103.4	NA	NA	NA	NA	NA	NA	NA	NA	NA	NA	NA	NA
201730102023038	0.666666666666667	0	0	0	0	0.333333333333333	0	201400099001013	0	2017301	3N	201704	2017	2	20170203	43759	2	201730102023	NA	NA	NA	109.5	NA	NA	NA	NA	NA	NA	NA	NA	NA	NA	NA	NA
201730102023039	0.666666666666667	0	0	0	0	0.333333333333333	0	201400099001013	0	2017301	3N	201704	2017	2	20170203	43759	2	201730102023	NA	NA	NA	101.5	NA	NA	NA	NA	NA	NA	NA	NA	NA	NA	NA	NA
201730102023040	0.666666666666667	0	0	0	0	0.333333333333333	0	201400099001013	0	2017301	3N	201704	2017	2	20170203	43759	2	201730102023	NA	NA	NA	118.2	NA	NA	NA	NA	NA	NA	NA	NA	NA	NA	NA	NA
201730102023041	0.666666666666667	0	0	0	0	0.333333333333333	0	201400099001013	0	2017301	3N	201704	2017	2	20170203	43759	2	201730102023	NA	NA	NA	95.9	NA	NA	NA	NA	NA	NA	NA	NA	NA	NA	NA	NA
201730102023042	0.666666666666667	0	0	0	0	0.333333333333333	0	201400099001013	0	2017301	3N	201704	2017	2	20170203	43759	2	201730102023	NA	NA	NA	109.7	NA	NA	NA	NA	NA	NA	NA	NA	NA	NA	NA	NA
201730102023043	0.666666666666667	0	0	0	0	0.333333333333333	0	201400099001013	0	2017301	3N	201704	2017	2	20170203	43759	2	201730102023	NA	NA	NA	140.9	NA	NA	NA	NA	NA	NA	NA	NA	NA	NA	NA	NA
201730102023044	0.666666666666667	0	0	0	0	0.333333333333333	0	201400099001013	0	2017301	3N	201704	2017	2	20170203	43759	2	201730102023	NA	NA	NA	96.3	NA	NA	NA	NA	NA	NA	NA	NA	NA	NA	NA	NA
201730102023045	0.666666666666667	0	0	0	0	0.333333333333333	0	201400099001013	0	2017301	3N	201704	2017	2	20170203	43759	2	201730102023	NA	NA	NA	103.2	NA	NA	NA	NA	NA	NA	NA	NA	NA	NA	NA	NA
201730102023046	0.666666666666667	0	0	0	0	0.333333333333333	0	201400099001013	0	2017301	3N	201704	2017	2	20170203	43647	2	201730102023	NA	NA	NA	NA	NA	NA	NA	NA	NA	NA	NA	NA	NA	NA	NA	NA
201730102023047	0.666666666666667	0	0	0	0	0.333333333333333	0	201400099001013	0	2017301	3N	201704	2017	2	20170203	43647	2	201730102023	NA	NA	NA	NA	NA	NA	NA	NA	NA	NA	NA	NA	NA	NA	NA	NA
201730102023048	0.666666666666667	0	0	0	0	0.333333333333333	0	201400099001013	0	2017301	3N	201704	2017	2	20170203	43647	2	201730102023	NA	NA	NA	NA	NA	NA	NA	NA	NA	NA	NA	NA	NA	NA	NA	NA
201730102023049	0.666666666666667	0	0	0	0	0.333333333333333	0	201400099001013	0	2017301	3N	201704	2017	2	20170203	43647	2	201730102023	NA	NA	NA	NA	NA	NA	NA	NA	NA	NA	NA	NA	NA	NA	NA	NA
201730102023050	0.666666666666667	0	0	0	0	0.333333333333333	0	201400099001013	0	2017301	3N	201704	2017	2	20170203	43647	2	201730102023	NA	NA	NA	NA	NA	NA	NA	NA	NA	NA	NA	NA	NA	NA	NA	NA
201730102023051	0.666666666666667	0	0	0	0	0.333333333333333	0	201400099001013	0	2017301	3N	201704	2017	2	20170203	43647	2	201730102023	NA	NA	NA	NA	NA	NA	NA	NA	NA	NA	NA	NA	NA	NA	NA	NA
201730102023052	0.666666666666667	0	0	0	0	0.333333333333333	0	201400099001013	0	2017301	3N	201704	2017	2	20170203	43647	2	201730102023	NA	NA	NA	NA	NA	NA	NA	NA	NA	NA	NA	NA	NA	NA	NA	NA
201730102023053	0.666666666666667	0	0	0	0	0.333333333333333	0	201400099001013	0	2017301	3N	201704	2017	2	20170203	43647	2	201730102023	NA	NA	NA	NA	NA	NA	NA	NA	NA	NA	NA	NA	NA	NA	NA	NA
201730102023054	0.666666666666667	0	0	0	0	0.333333333333333	0	201400099001013	0	2017301	3N	201704	2017	2	20170203	43647	2	201730102023	NA	NA	NA	NA	NA	NA	NA	NA	NA	NA	NA	NA	NA	NA	NA	NA
201730102023055	0.666666666666667	0	0	0	0	0.333333333333333	0	201400099001013	0	2017301	3N	201704	2017	2	20170203	43647	2	201730102023	NA	NA	NA	NA	NA	NA	NA	NA	NA	NA	NA	NA	NA	NA	NA	NA
201730102023056	0.666666666666667	0	0	0	0	0.333333333333333	0	201400099001013	0	2017301	3N	201704	2017	2	20170203	43647	2	201730102023	NA	NA	NA	NA	NA	NA	NA	NA	NA	NA	NA	NA	NA	NA	NA	NA
201730102023057	0.666666666666667	0	0	0	0	0.333333333333333	0	201400099001013	0	2017301	3N	201704	2017	2	20170203	43647	2	201730102023	NA	NA	NA	NA	NA	NA	NA	NA	NA	NA	NA	NA	NA	NA	NA	NA
201730102023058	0.666666666666667	0	0	0	0	0.333333333333333	0	201400099001013	0	2017301	3N	201704	2017	2	20170203	43647	2	201730102023	NA	NA	NA	NA	NA	NA	NA	NA	NA	NA	NA	NA	NA	NA	NA	NA
201730102023059	0.666666666666667	0	0	0	0	0.333333333333333	0	201400099001013	0	2017301	3N	201704	2017	2	20170203	43647	2	201730102023	NA	NA	NA	NA	NA	NA	NA	NA	NA	NA	NA	NA	NA	NA	NA	NA
201730102023060	0.666666666666667	0	0	0	0	0.333333333333333	0	201400099001013	0	2017301	3N	201704	2017	2	20170203	43647	2	201730102023	NA	NA	NA	NA	NA	NA	NA	NA	NA	NA	NA	NA	NA	NA	NA	NA
201730102023501	0.666666666666667	0	0	0	0	0.333333333333333	0	201400099001013	0	2017301	3N	201704	2017	2	20170203	1	2	201730102023	NA	NA	NA	NA	NA	NA	NA	NA	NA	NA	NA	NA	NA	NA	NA	NA
201730102023502	0.666666666666667	0	0	0	0	0.333333333333333	0	201400099001013	0	2017301	3N	201704	2017	2	20170203	1	2	201730102023	NA	NA	NA	NA	NA	NA	NA	NA	NA	NA	NA	NA	NA	NA	NA	NA
201730102023503	0.666666666666667	0	0	0	0	0.333333333333333	0	201400099001013	0	2017301	3N	201704	2017	2	20170203	1	2	201730102023	NA	NA	NA	NA	NA	NA	NA	NA	NA	NA	NA	NA	NA	NA	NA	NA
201730102023504	0.666666666666667	0	0	0	0	0.333333333333333	0	201400099001013	0	2017301	3N	201704	2017	2	20170203	1	2	201730102023	NA	NA	NA	NA	NA	NA	NA	NA	NA	NA	NA	NA	NA	NA	NA	NA
201730102023505	0.666666666666667	0	0	0	0	0.333333333333333	0	201400099001013	0	2017301	3N	201704	2017	2	20170203	1	2	201730102023	NA	NA	NA	NA	NA	NA	NA	NA	NA	NA	NA	NA	NA	NA	NA	NA
201730102023506	0.666666666666667	0	0	0	0	0.333333333333333	0	201400099001013	0	2017301	3N	201704	2017	2	20170203	1	2	201730102023	NA	NA	NA	NA	NA	NA	NA	NA	NA	NA	NA	NA	NA	NA	NA	NA
201730102023507	0.666666666666667	0	0	0	0	0.333333333333333	0	201400099001013	0	2017301	3N	201704	2017	2	20170203	1	2	201730102023	NA	NA	NA	NA	NA	NA	NA	NA	NA	NA	NA	NA	NA	NA	NA	NA
201730102023508	0.666666666666667	0	0	0	0	0.333333333333333	0	201400099001013	0	2017301	3N	201704	2017	2	20170203	1	2	201730102023	NA	NA	NA	NA	NA	NA	NA	NA	NA	NA	NA	NA	NA	NA	NA	NA
201730102023509	0.666666666666667	0	0	0	0	0.333333333333333	0	201400099001013	0	2017301	3N	201704	2017	2	20170203	1	2	201730102023	NA	NA	NA	NA	NA	NA	NA	NA	NA	NA	NA	NA	NA	NA	NA	NA
201730102023510	0.666666666666667	0	0	0	0	0.333333333333333	0	201400099001013	0	2017301	3N	201704	2017	2	20170203	1	2	201730102023	NA	NA	NA	NA	NA	NA	NA	NA	NA	NA	NA	NA	NA	NA	NA	NA
201730102023511	0.666666666666667	0	0	0	0	0.333333333333333	0	201400099001013	0	2017301	3N	201704	2017	2	20170203	1	2	201730102023	NA	NA	NA	NA	NA	NA	NA	NA	NA	NA	NA	NA	NA	NA	NA	NA
201730102023512	0.666666666666667	0	0	0	0	0.333333333333333	0	201400099001013	0	2017301	3N	201704	2017	2	20170203	1	2	201730102023	NA	NA	NA	NA	NA	NA	NA	NA	NA	NA	NA	NA	NA	NA	NA	NA
201730102023513	0.666666666666667	0	0	0	0	0.333333333333333	0	201400099001013	0	2017301	3N	201704	2017	2	20170203	1	2	201730102023	NA	NA	NA	NA	NA	NA	NA	NA	NA	NA	NA	NA	NA	NA	NA	NA
201730102023514	0.666666666666667	0	0	0	0	0.333333333333333	0	201400099001013	0	2017301	3N	201704	2017	2	20170203	1	2	201730102023	NA	NA	NA	NA	NA	NA	NA	NA	NA	NA	NA	NA	NA	NA	NA	NA
201730102023515	0.666666666666667	0	0	0	0	0.333333333333333	0	201400099001013	0	2017301	3N	201704	2017	2	20170203	1	2	201730102023	NA	NA	NA	NA	NA	NA	NA	NA	NA	NA	NA	NA	NA	NA	NA	NA
201730102023516	0.666666666666667	0	0	0	0	0.333333333333333	0	201400099001013	0	2017301	3N	201704	2017	2	20170203	1	2	201730102023	NA	NA	NA	NA	NA	NA	NA	NA	NA	NA	NA	NA	NA	NA	NA	NA
201730102023517	0.666666666666667	0	0	0	0	0.333333333333333	0	201400099001013	0	2017301	3N	201704	2017	2	20170203	1	2	201730102023	NA	NA	NA	NA	NA	NA	NA	NA	NA	NA	NA	NA	NA	NA	NA	NA
201730102023518	0.666666666666667	0	0	0	0	0.333333333333333	0	201400099001013	0	2017301	3N	201704	2017	2	20170203	1	2	201730102023	NA	NA	NA	NA	NA	NA	NA	NA	NA	NA	NA	NA	NA	NA	NA	NA
201730102023519	0.666666666666667	0	0	0	0	0.333333333333333	0	201400099001013	0	2017301	3N	201704	2017	2	20170203	1	2	201730102023	NA	NA	NA	NA	NA	NA	NA	NA	NA	NA	NA	NA	NA	NA	NA	NA
201730102023520	0.666666666666667	0	0	0	0	0.333333333333333	0	201400099001013	0	2017301	3N	201704	2017	2	20170203	1	2	201730102023	NA	NA	NA	NA	NA	NA	NA	NA	NA	NA	NA	NA	NA	NA	NA	NA
201730102023521	0.666666666666667	0	0	0	0	0.333333333333333	0	201400099001013	0	2017301	3N	201704	2017	2	20170203	1	2	201730102023	NA	NA	NA	NA	NA	NA	NA	NA	NA	NA	NA	NA	NA	NA	NA	NA
201730102023522	0.666666666666667	0	0	0	0	0.333333333333333	0	201400099001013	0	2017301	3N	201704	2017	2	20170203	1	2	201730102023	NA	NA	NA	NA	NA	NA	NA	NA	NA	NA	NA	NA	NA	NA	NA	NA
201730102023523	0.666666666666667	0	0	0	0	0.333333333333333	0	201400099001013	0	2017301	3N	201704	2017	2	20170203	1	2	201730102023	NA	NA	NA	NA	NA	NA	NA	NA	NA	NA	NA	NA	NA	NA	NA	NA
201730102023524	0.666666666666667	0	0	0	0	0.333333333333333	0	201400099001013	0	2017301	3N	201704	2017	2	20170203	1	2	201730102023	NA	NA	NA	NA	NA	NA	NA	NA	NA	NA	NA	NA	NA	NA	NA	NA
201730102023525	0.666666666666667	0	0	0	0	0.333333333333333	0	201400099001013	0	2017301	3N	201704	2017	2	20170203	1	2	201730102023	NA	NA	NA	NA	NA	NA	NA	NA	NA	NA	NA	NA	NA	NA	NA	NA
201730102023526	0.666666666666667	0	0	0	0	0.333333333333333	0	201400099001013	0	2017301	3N	201704	2017	2	20170203	1	2	201730102023	NA	NA	NA	NA	NA	NA	NA	NA	NA	NA	NA	NA	NA	NA	NA	NA
201730102023527	0.666666666666667	0	0	0	0	0.333333333333333	0	201400099001013	0	2017301	3N	201704	2017	2	20170203	1	2	201730102023	NA	NA	NA	NA	NA	NA	NA	NA	NA	NA	NA	NA	NA	NA	NA	NA
201730102023528	0.666666666666667	0	0	0	0	0.333333333333333	0	201400099001013	0	2017301	3N	201704	2017	2	20170203	1	2	201730102023	NA	NA	NA	NA	NA	NA	NA	NA	NA	NA	NA	NA	NA	NA	NA	NA
201730102023529	0.666666666666667	0	0	0	0	0.333333333333333	0	201400099001013	0	2017301	3N	201704	2017	2	20170203	1	2	201730102023	NA	NA	NA	NA	NA	NA	NA	NA	NA	NA	NA	NA	NA	NA	NA	NA
201730102023530	0.666666666666667	0	0	0	0	0.333333333333333	0	201400099001013	0	2017301	3N	201704	2017	2	20170203	1	2	201730102023	NA	NA	NA	NA	NA	NA	NA	NA	NA	NA	NA	NA	NA	NA	NA	NA
201730102023531	0.666666666666667	0	0	0	0	0.333333333333333	0	201400099001013	0	2017301	3N	201704	2017	2	20170203	1	2	201730102023	NA	NA	NA	NA	NA	NA	NA	NA	NA	1	NA	NA	NA	NA	NA	NA
201730102023532	0.666666666666667	0	0	0	0	0.333333333333333	0	201400099001013	0	2017301	3N	201704	2017	2	20170203	1	2	201730102023	NA	NA	NA	NA	NA	NA	NA	NA	NA	1	NA	NA	NA	NA	NA	NA
201730102023533	0.666666666666667	0	0	0	0	0.333333333333333	0	201400099001013	0	2017301	3N	201704	2017	2	20170203	1	2	201730102023	NA	NA	NA	NA	NA	NA	NA	NA	NA	1	NA	NA	NA	NA	NA	NA
201730102023534	0.666666666666667	0	0	0	0	0.333333333333333	0	201400099001013	0	2017301	3N	201704	2017	2	20170203	1	2	201730102023	NA	NA	NA	NA	NA	NA	NA	NA	NA	1	NA	NA	NA	NA	NA	NA
201730102023535	0.666666666666667	0	0	0	0	0.333333333333333	0	201400099001013	0	2017301	3N	201704	2017	2	20170203	1	2	201730102023	NA	NA	NA	NA	NA	NA	NA	NA	NA	1	NA	NA	NA	NA	NA	NA
201730102023536	0.666666666666667	0	0	0	0	0.333333333333333	0	201400099001013	0	2017301	3N	201704	2017	2	20170203	1	2	201730102023	NA	NA	NA	NA	NA	NA	NA	NA	NA	1	NA	NA	NA	NA	NA	NA
201730102023537	0.666666666666667	0	0	0	0	0.333333333333333	0	201400099001013	0	2017301	3N	201704	2017	2	20170203	1	2	201730102023	NA	NA	NA	NA	NA	NA	NA	NA	NA	1	NA	NA	NA	NA	NA	NA
201730102023538	0.666666666666667	0	0	0	0	0.333333333333333	0	201400099001013	0	2017301	3N	201704	2017	2	20170203	1	2	201730102023	NA	NA	NA	NA	NA	NA	NA	NA	NA	1	NA	NA	NA	NA	NA	NA
201730102023539	0.666666666666667	0	0	0	0	0.333333333333333	0	201400099001013	0	2017301	3N	201704	2017	2	20170203	1	2	201730102023	NA	NA	NA	NA	NA	NA	NA	NA	NA	1	NA	NA	NA	NA	NA	NA
201730102023540	0.666666666666667	0	0	0	0	0.333333333333333	0	201400099001013	0	2017301	3N	201704	2017	2	20170203	1	2	201730102023	NA	NA	NA	NA	NA	NA	NA	NA	NA	1	NA	NA	NA	NA	NA	NA
201730102023541	0.666666666666667	0	0	0	0	0.333333333333333	0	201400099001013	0	2017301	3N	201704	2017	2	20170203	1	2	201730102023	NA	NA	NA	NA	NA	NA	NA	NA	NA	1	NA	NA	NA	NA	NA	NA
201730102023542	0.666666666666667	0	0	0	0	0.333333333333333	0	201400099001013	0	2017301	3N	201704	2017	2	20170203	1	2	201730102023	NA	NA	NA	NA	NA	NA	NA	NA	NA	1	NA	NA	NA	NA	NA	NA
201730102023543	0.666666666666667	0	0	0	0	0.333333333333333	0	201400099001013	0	2017301	3N	201704	2017	2	20170203	1	2	201730102023	NA	NA	NA	NA	NA	NA	NA	NA	NA	1	NA	NA	NA	NA	NA	NA
201730102023544	0.666666666666667	0	0	0	0	0.333333333333333	0	201400099001013	0	2017301	3N	201704	2017	2	20170203	1	2	201730102023	NA	NA	NA	NA	NA	NA	NA	NA	NA	1	NA	NA	NA	NA	NA	NA
201730102023545	0.666666666666667	0	0	0	0	0.333333333333333	0	201400099001013	0	2017301	3N	201704	2017	2	20170203	1	2	201730102023	NA	NA	NA	NA	NA	NA	NA	NA	NA	1	NA	NA	NA	NA	NA	NA
201730102023546	0.666666666666667	0	0	0	0	0.333333333333333	0	201400099001013	0	2017301	3N	201704	2017	2	20170203	1	2	201730102023	NA	NA	NA	NA	NA	NA	NA	NA	NA	1	NA	NA	NA	1	NA	NA
201730102023547	0.666666666666667	0	0	0	0	0.333333333333333	0	201400099001013	0	2017301	3N	201704	2017	2	20170203	1	2	201730102023	NA	NA	NA	NA	NA	NA	NA	NA	NA	1	NA	NA	NA	1	NA	NA
201730102023548	0.666666666666667	0	0	0	0	0.333333333333333	0	201400099001013	0	2017301	3N	201704	2017	2	20170203	1	2	201730102023	NA	NA	NA	NA	NA	NA	NA	NA	NA	1	NA	NA	NA	1	NA	NA
201730102023549	0.666666666666667	0	0	0	0	0.333333333333333	0	201400099001013	0	2017301	3N	201704	2017	2	20170203	1	2	201730102023	NA	NA	NA	NA	NA	NA	NA	NA	NA	1	NA	NA	NA	1	NA	NA
201730102023550	0.666666666666667	0	0	0	0	0.333333333333333	0	201400099001013	0	2017301	3N	201704	2017	2	20170203	1	2	201730102023	NA	NA	NA	NA	NA	NA	NA	NA	NA	1	NA	NA	NA	1	NA	NA
201730102023551	0.666666666666667	0	0	0	0	0.333333333333333	0	201400099001013	0	2017301	3N	201704	2017	2	20170203	1	2	201730102023	NA	NA	NA	NA	NA	NA	NA	NA	NA	1	NA	NA	NA	1	NA	NA
201730102023552	0.666666666666667	0	0	0	0	0.333333333333333	0	201400099001013	0	2017301	3N	201704	2017	2	20170203	1	2	201730102023	NA	NA	NA	NA	NA	NA	NA	NA	NA	1	NA	NA	NA	1	NA	NA
201730102023553	0.666666666666667	0	0	0	0	0.333333333333333	0	201400099001013	0	2017301	3N	201704	2017	2	20170203	1	2	201730102023	NA	NA	NA	NA	NA	NA	NA	NA	NA	1	NA	NA	NA	1	NA	NA
201730102023554	0.666666666666667	0	0	0	0	0.333333333333333	0	201400099001013	0	2017301	3N	201704	2017	2	20170203	1	2	201730102023	NA	NA	NA	NA	NA	NA	NA	NA	NA	1	NA	NA	NA	1	NA	NA
201730102023555	0.666666666666667	0	0	0	0	0.333333333333333	0	201400099001013	0	2017301	3N	201704	2017	2	20170203	1	2	201730102023	NA	NA	NA	NA	NA	NA	NA	NA	NA	1	NA	NA	NA	1	NA	NA
201730102023556	0.666666666666667	0	0	0	0	0.333333333333333	0	201400099001013	0	2017301	3N	201704	2017	2	20170203	1	2	201730102023	NA	NA	NA	NA	NA	NA	NA	NA	NA	1	NA	NA	NA	1	NA	NA
201730102023557	0.666666666666667	0	0	0	0	0.333333333333333	0	201400099001013	0	2017301	3N	201704	2017	2	20170203	1	2	201730102023	NA	NA	NA	NA	NA	NA	NA	NA	NA	1	NA	NA	NA	1	NA	NA
201730102023558	0.666666666666667	0	0	0	0	0.333333333333333	0	201400099001013	0	2017301	3N	201704	2017	2	20170203	1	2	201730102023	NA	NA	NA	NA	NA	NA	NA	NA	NA	1	NA	NA	NA	1	NA	NA
201730102023559	0.666666666666667	0	0	0	0	0.333333333333333	0	201400099001013	0	2017301	3N	201704	2017	2	20170203	1	2	201730102023	NA	NA	NA	NA	NA	NA	NA	NA	NA	1	NA	NA	NA	1	NA	NA
201730102023560	0.666666666666667	0	0	0	0	0.333333333333333	0	201400099001013	0	2017301	3N	201704	2017	2	20170203	1	2	201730102023	NA	NA	NA	NA	NA	NA	NA	NA	NA	1	NA	NA	NA	1	NA	NA
201730102023561	0.666666666666667	0	0	0	0	0.333333333333333	0	201400099001013	0	2017301	3N	201704	2017	2	20170203	1	2	201730102023	NA	NA	NA	NA	NA	NA	NA	NA	NA	1	NA	NA	NA	1	NA	NA
201730102023562	0.666666666666667	0	0	0	0	0.333333333333333	0	201400099001013	0	2017301	3N	201704	2017	2	20170203	1	2	201730102023	NA	NA	NA	NA	NA	NA	NA	NA	NA	1	NA	NA	NA	1	NA	NA
201730102023563	0.666666666666667	0	0	0	0	0.333333333333333	0	201400099001013	0	2017301	3N	201704	2017	2	20170203	1	2	201730102023	NA	NA	NA	NA	NA	NA	NA	NA	NA	1	NA	NA	NA	1	NA	NA
201730102023564	0.666666666666667	0	0	0	0	0.333333333333333	0	201400099001013	0	2017301	3N	201704	2017	2	20170203	1	2	201730102023	NA	NA	NA	NA	NA	NA	NA	NA	NA	1	NA	NA	NA	1	NA	NA
201730102023565	0.666666666666667	0	0	0	0	0.333333333333333	0	201400099001013	0	2017301	3N	201704	2017	2	20170203	1	2	201730102023	NA	NA	NA	NA	NA	NA	NA	NA	NA	1	NA	NA	NA	1	NA	NA
201730102023566	0.666666666666667	0	0	0	0	0.333333333333333	0	201400099001013	0	2017301	3N	201704	2017	2	20170203	1	2	201730102023	NA	NA	NA	NA	NA	NA	NA	NA	NA	1	NA	NA	NA	1	NA	NA
201730102023567	0.666666666666667	0	0	0	0	0.333333333333333	0	201400099001013	0	2017301	3N	201704	2017	2	20170203	1	2	201730102023	NA	NA	NA	NA	NA	NA	NA	NA	NA	1	NA	NA	NA	1	NA	NA
201730102023568	0.666666666666667	0	0	0	0	0.333333333333333	0	201400099001013	0	2017301	3N	201704	2017	2	20170203	1	2	201730102023	NA	NA	NA	NA	NA	NA	NA	NA	NA	1	NA	NA	NA	1	NA	NA
201730102023569	0.666666666666667	0	0	0	0	0.333333333333333	0	201400099001013	0	2017301	3N	201704	2017	2	20170203	1	2	201730102023	NA	NA	NA	NA	NA	NA	NA	NA	NA	1	NA	NA	NA	1	NA	NA
201730102023570	0.666666666666667	0	0	0	0	0.333333333333333	0	201400099001013	0	2017301	3N	201704	2017	2	20170203	1	2	201730102023	NA	NA	NA	NA	NA	NA	NA	NA	NA	1	NA	NA	NA	1	NA	NA
201730102023571	0.666666666666667	0	0	0	0	0.333333333333333	0	201400099001013	0	2017301	3N	201704	2017	2	20170203	1	2	201730102023	NA	NA	NA	NA	NA	NA	NA	NA	NA	1	NA	NA	NA	1	NA	NA
201730102023572	0.666666666666667	0	0	0	0	0.333333333333333	0	201400099001013	0	2017301	3N	201704	2017	2	20170203	1	2	201730102023	NA	NA	NA	NA	NA	NA	NA	NA	NA	1	NA	NA	NA	1	NA	NA
201730102023573	0.666666666666667	0	0	0	0	0.333333333333333	0	201400099001013	0	2017301	3N	201704	2017	2	20170203	1	2	201730102023	NA	NA	NA	NA	NA	NA	NA	NA	NA	1	NA	NA	NA	1	NA	NA
201730102023574	0.666666666666667	0	0	0	0	0.333333333333333	0	201400099001013	0	2017301	3N	201704	2017	2	20170203	1	2	201730102023	NA	NA	NA	NA	NA	NA	NA	NA	NA	1	NA	NA	NA	1	NA	NA
201730102023575	0.666666666666667	0	0	0	0	0.333333333333333	0	201400099001013	0	2017301	3N	201704	2017	2	20170203	1	2	201730102023	NA	NA	NA	NA	NA	NA	NA	NA	NA	1	NA	NA	NA	1	NA	NA
201730102023576	0.666666666666667	0	0	0	0	0.333333333333333	0	201400099001013	0	2017301	3N	201704	2017	2	20170203	1	2	201730102023	NA	NA	NA	NA	NA	NA	NA	NA	NA	1	NA	NA	NA	1	NA	NA
201730102023577	0.666666666666667	0	0	0	0	0.333333333333333	0	201400099001013	0	2017301	3N	201704	2017	2	20170203	1	2	201730102023	NA	NA	NA	NA	NA	NA	NA	NA	NA	1	NA	NA	NA	1	NA	NA
201730102023578	0.666666666666667	0	0	0	0	0.333333333333333	0	201400099001013	0	2017301	3N	201704	2017	2	20170203	1	2	201730102023	NA	NA	NA	NA	NA	NA	NA	NA	NA	1	NA	NA	NA	1	NA	NA
201730102023579	0.666666666666667	0	0	0	0	0.333333333333333	0	201400099001013	0	2017301	3N	201704	2017	2	20170203	1	2	201730102023	NA	NA	NA	NA	NA	NA	NA	NA	NA	1	NA	NA	NA	1	NA	NA
201730102023580	0.666666666666667	0	0	0	0	0.333333333333333	0	201400099001013	0	2017301	3N	201704	2017	2	20170203	1	2	201730102023	NA	NA	NA	NA	NA	NA	NA	NA	NA	1	NA	NA	NA	1	NA	NA
201730102023581	0.666666666666667	0	0	0	0	0.333333333333333	0	201400099001013	0	2017301	3N	201704	2017	2	20170203	1	2	201730102023	NA	NA	NA	NA	NA	NA	NA	NA	NA	1	NA	NA	NA	1	NA	NA
201730102023582	0.666666666666667	0	0	0	0	0.333333333333333	0	201400099001013	0	2017301	3N	201704	2017	2	20170203	1	2	201730102023	NA	NA	NA	NA	NA	NA	NA	NA	NA	1	NA	NA	NA	1	NA	NA
201730102023583	0.666666666666667	0	0	0	0	0.333333333333333	0	201400099001013	0	2017301	3N	201704	2017	2	20170203	1	2	201730102023	NA	NA	NA	NA	NA	NA	NA	NA	NA	1	NA	NA	NA	1	NA	NA
201730102023584	0.666666666666667	0	0	0	0	0.333333333333333	0	201400099001013	0	2017301	3N	201704	2017	2	20170203	1	2	201730102023	NA	NA	NA	NA	NA	NA	NA	NA	NA	1	NA	NA	NA	1	NA	NA
201730102023585	0.666666666666667	0	0	0	0	0.333333333333333	0	201400099001013	0	2017301	3N	201704	2017	2	20170203	1	2	201730102023	NA	NA	NA	NA	NA	NA	NA	NA	NA	1	NA	NA	NA	1	NA	NA
201730102023586	0.666666666666667	0	0	0	0	0.333333333333333	0	201400099001013	0	2017301	3N	201704	2017	2	20170203	1	2	201730102023	NA	NA	NA	NA	NA	NA	NA	NA	NA	1	NA	NA	NA	1	NA	NA
201730102023587	0.666666666666667	0	0	0	0	0.333333333333333	0	201400099001013	0	2017301	3N	201704	2017	2	20170203	1	2	201730102023	NA	NA	NA	NA	NA	NA	NA	NA	NA	1	NA	NA	NA	1	NA	NA
201730102023588	0.666666666666667	0	0	0	0	0.333333333333333	0	201400099001013	0	2017301	3N	201704	2017	2	20170203	1	2	201730102023	NA	NA	NA	NA	NA	NA	NA	NA	NA	1	NA	NA	NA	1	NA	NA
201730102023589	0.666666666666667	0	0	0	0	0.333333333333333	0	201400099001013	0	2017301	3N	201704	2017	2	20170203	1	2	201730102023	NA	NA	NA	NA	NA	NA	NA	NA	NA	1	NA	NA	NA	1	NA	NA
201730102023590	0.666666666666667	0	0	0	0	0.333333333333333	0	201400099001013	0	2017301	3N	201704	2017	2	20170203	1	2	201730102023	NA	NA	NA	NA	NA	NA	NA	NA	NA	1	NA	NA	NA	1	NA	NA
201730102023591	0.666666666666667	0	0	0	0	0.333333333333333	0	201400099001013	0	2017301	3N	201704	2017	2	20170203	1	2	201730102023	NA	NA	NA	NA	NA	NA	NA	NA	NA	1	NA	NA	NA	1	NA	NA
201730102023592	0.666666666666667	0	0	0	0	0.333333333333333	0	201400099001013	0	2017301	3N	201704	2017	2	20170203	1	2	201730102023	NA	NA	NA	NA	NA	NA	NA	NA	NA	1	NA	NA	NA	1	NA	NA
201730102023593	0.666666666666667	0	0	0	0	0.333333333333333	0	201400099001013	0	2017301	3N	201704	2017	2	20170203	1	2	201730102023	NA	NA	NA	NA	NA	NA	NA	NA	NA	1	NA	NA	NA	1	NA	NA
201730102023594	0.666666666666667	0	0	0	0	0.333333333333333	0	201400099001013	0	2017301	3N	201704	2017	2	20170203	1	2	201730102023	NA	NA	NA	NA	NA	NA	NA	NA	NA	1	NA	NA	NA	1	NA	NA
201730102023595	0.666666666666667	0	0	0	0	0.333333333333333	0	201400099001013	0	2017301	3N	201704	2017	2	20170203	1	2	201730102023	NA	NA	NA	NA	NA	NA	NA	NA	NA	1	NA	NA	NA	1	NA	NA
201730102023596	0.666666666666667	0	0	0	0	0.333333333333333	0	201400099001013	0	2017301	3N	201704	2017	2	20170203	1	2	201730102023	NA	NA	NA	NA	NA	NA	NA	NA	NA	1	NA	NA	NA	1	NA	NA
201730102023597	0.666666666666667	0	0	0	0	0.333333333333333	0	201400099001013	0	2017301	3N	201704	2017	2	20170203	1	2	201730102023	NA	NA	NA	NA	NA	NA	NA	NA	NA	1	NA	NA	NA	1	NA	NA
201730102023598	0.666666666666667	0	0	0	0	0.333333333333333	0	201400099001013	0	2017301	3N	201704	2017	2	20170203	1	2	201730102023	NA	NA	NA	NA	NA	NA	NA	NA	NA	1	NA	NA	NA	1	NA	NA
201730102023599	0.666666666666667	0	0	0	0	0.333333333333333	0	201400099001013	0	2017301	3N	201704	2017	2	20170203	1	2	201730102023	NA	NA	NA	NA	NA	NA	NA	NA	NA	1	NA	NA	NA	1	NA	NA
[truncated: 62,701 more rows]
