# Supplementary material for: Quantitative genetic analysis of late spring mortality in triploid Crassostrea virginica
Source: Genet Sel Evol. 2025 Apr 9;57:19. doi: 10.1186/s12711-025-00965-3 (PMC11983945; doi:10.1186/s12711-025-00965-3)
Supplement: Supplementary file 4 — Additional file 4: Table S4. Pedigree data. Pedigree information used for all analyses in manuscript. [file 12711_2025_965_MOESM4_ESM.csv]

IND_ID	SIRE_IND_ID	DAM_IND_ID	sire_gamete_ploidy	sire_lambda	dam_gamete_ploidy	dam_lambda	probability
201	0	0	1	0	1	0	1
202	0	0	1	0	1	0	1
203	0	0	1	0	1	0	1
204	0	0	1	0	1	0	1
205	0	0	1	0	1	0	1
206	0	0	1	0	1	0	1
207	0	0	1	0	1	0	1
208	0	0	1	0	1	0	1
209	0	0	1	0	1	0	1
210	0	0	1	0	1	0	1
201400099001012	0	0	2	0	2	0	1
201400099001013	0	0	2	0	2	0	1
201500099001002	0	0	2	0	2	0	1
201500099001003	0	0	2	0	2	0	1
201500099001004	0	0	2	0	2	0	1
201500099001005	0	0	2	0	2	0	1
201500099001006	0	0	2	0	2	0	1
201500099001007	0	0	2	0	2	0	1
201500099001008	0	0	2	0	2	0	1
201500099001009	0	0	2	0	2	0	1
201500099001011	0	0	2	0	2	0	1
201500099001012	0	0	2	0	2	0	1
201500099001013	0	0	2	0	2	0	1
201500099001014	0	0	2	0	2	0	1
201500099001015	0	0	2	0	2	0	1
201500099001016	0	0	2	0	2	0	1
201500099001017	0	0	2	0	2	0	1
201500099001018	0	0	2	0	2	0	1
201500099001019	0	0	2	0	2	0	1
201500099001020	0	0	2	0	2	0	1
201500099001021	0	0	2	0	2	0	1
201500099001022	0	0	2	0	2	0	1
201500099001023	0	0	2	0	2	0	1
201500099001024	0	0	2	0	2	0	1
201500099001025	0	0	2	0	2	0	1
201500099001026	0	0	2	0	2	0	1
201500099001027	0	0	2	0	2	0	1
201500099001028	0	0	2	0	2	0	1
201500099001029	0	0	2	0	2	0	1
201500099001030	0	0	2	0	2	0	1
201500099001031	0	0	2	0	2	0	1
201500099001032	0	0	2	0	2	0	1
201500099001033	0	0	2	0	2	0	1
201500099001034	0	0	2	0	2	0	1
201500099001035	0	0	2	0	2	0	1
201500099001036	0	0	2	0	2	0	1
201500099001037	0	0	2	0	2	0	1
201500099001038	0	0	2	0	2	0	1
201500099001040	0	0	2	0	2	0	1
201500099001041	0	0	2	0	2	0	1
201600099001001	0	0	2	0	2	0	1
201600099001002	0	0	2	0	2	0	1
201600099001003	0	0	2	0	2	0	1
201600099001004	0	0	2	0	2	0	1
201600099001005	0	0	2	0	2	0	1
201730002013001	201500099001023	201	2	0	1	0	0.2
201730002013001	201500099001023	202	2	0	1	0	0.2
201730002013001	201500099001023	203	2	0	1	0	0.2
201730002013001	201500099001023	204	2	0	1	0	0.2
201730002013001	201500099001023	205	2	0	1	0	0.2
201730002013002	201500099001023	201	2	0	1	0	0.2
201730002013002	201500099001023	202	2	0	1	0	0.2
201730002013002	201500099001023	203	2	0	1	0	0.2
201730002013002	201500099001023	204	2	0	1	0	0.2
201730002013002	201500099001023	205	2	0	1	0	0.2
201730002013003	201500099001023	201	2	0	1	0	0.2
201730002013003	201500099001023	202	2	0	1	0	0.2
201730002013003	201500099001023	203	2	0	1	0	0.2
201730002013003	201500099001023	204	2	0	1	0	0.2
201730002013003	201500099001023	205	2	0	1	0	0.2
201730002013004	201500099001023	201	2	0	1	0	0.2
201730002013004	201500099001023	202	2	0	1	0	0.2
201730002013004	201500099001023	203	2	0	1	0	0.2
201730002013004	201500099001023	204	2	0	1	0	0.2
201730002013004	201500099001023	205	2	0	1	0	0.2
201730002013005	201500099001023	201	2	0	1	0	0.2
201730002013005	201500099001023	202	2	0	1	0	0.2
201730002013005	201500099001023	203	2	0	1	0	0.2
201730002013005	201500099001023	204	2	0	1	0	0.2
201730002013005	201500099001023	205	2	0	1	0	0.2
201730002013006	201500099001023	201	2	0	1	0	0.2
201730002013006	201500099001023	202	2	0	1	0	0.2
201730002013006	201500099001023	203	2	0	1	0	0.2
201730002013006	201500099001023	204	2	0	1	0	0.2
201730002013006	201500099001023	205	2	0	1	0	0.2
201730002013007	201500099001023	201	2	0	1	0	0.2
201730002013007	201500099001023	202	2	0	1	0	0.2
201730002013007	201500099001023	203	2	0	1	0	0.2
201730002013007	201500099001023	204	2	0	1	0	0.2
201730002013007	201500099001023	205	2	0	1	0	0.2
201730002013008	201500099001023	201	2	0	1	0	0.2
201730002013008	201500099001023	202	2	0	1	0	0.2
201730002013008	201500099001023	203	2	0	1	0	0.2
201730002013008	201500099001023	204	2	0	1	0	0.2
201730002013008	201500099001023	205	2	0	1	0	0.2
201730002013009	201500099001023	201	2	0	1	0	0.2
201730002013009	201500099001023	202	2	0	1	0	0.2
201730002013009	201500099001023	203	2	0	1	0	0.2
201730002013009	201500099001023	204	2	0	1	0	0.2
201730002013009	201500099001023	205	2	0	1	0	0.2
201730002013010	201500099001023	201	2	0	1	0	0.2
201730002013010	201500099001023	202	2	0	1	0	0.2
201730002013010	201500099001023	203	2	0	1	0	0.2
201730002013010	201500099001023	204	2	0	1	0	0.2
201730002013010	201500099001023	205	2	0	1	0	0.2
201730002013011	201500099001023	201	2	0	1	0	0.2
201730002013011	201500099001023	202	2	0	1	0	0.2
201730002013011	201500099001023	203	2	0	1	0	0.2
201730002013011	201500099001023	204	2	0	1	0	0.2
201730002013011	201500099001023	205	2	0	1	0	0.2
201730002013012	201500099001023	201	2	0	1	0	0.2
201730002013012	201500099001023	202	2	0	1	0	0.2
201730002013012	201500099001023	203	2	0	1	0	0.2
201730002013012	201500099001023	204	2	0	1	0	0.2
201730002013012	201500099001023	205	2	0	1	0	0.2
201730002013013	201500099001023	201	2	0	1	0	0.2
201730002013013	201500099001023	202	2	0	1	0	0.2
201730002013013	201500099001023	203	2	0	1	0	0.2
201730002013013	201500099001023	204	2	0	1	0	0.2
201730002013013	201500099001023	205	2	0	1	0	0.2
201730002013014	201500099001023	201	2	0	1	0	0.2
201730002013014	201500099001023	202	2	0	1	0	0.2
201730002013014	201500099001023	203	2	0	1	0	0.2
201730002013014	201500099001023	204	2	0	1	0	0.2
201730002013014	201500099001023	205	2	0	1	0	0.2
201730002013015	201500099001023	201	2	0	1	0	0.2
201730002013015	201500099001023	202	2	0	1	0	0.2
201730002013015	201500099001023	203	2	0	1	0	0.2
201730002013015	201500099001023	204	2	0	1	0	0.2
201730002013015	201500099001023	205	2	0	1	0	0.2
201730002013016	201500099001023	201	2	0	1	0	0.2
201730002013016	201500099001023	202	2	0	1	0	0.2
201730002013016	201500099001023	203	2	0	1	0	0.2
201730002013016	201500099001023	204	2	0	1	0	0.2
201730002013016	201500099001023	205	2	0	1	0	0.2
201730002013017	201500099001023	201	2	0	1	0	0.2
201730002013017	201500099001023	202	2	0	1	0	0.2
201730002013017	201500099001023	203	2	0	1	0	0.2
201730002013017	201500099001023	204	2	0	1	0	0.2
201730002013017	201500099001023	205	2	0	1	0	0.2
201730002013018	201500099001023	201	2	0	1	0	0.2
201730002013018	201500099001023	202	2	0	1	0	0.2
201730002013018	201500099001023	203	2	0	1	0	0.2
201730002013018	201500099001023	204	2	0	1	0	0.2
201730002013018	201500099001023	205	2	0	1	0	0.2
201730002013019	201500099001023	201	2	0	1	0	0.2
201730002013019	201500099001023	202	2	0	1	0	0.2
201730002013019	201500099001023	203	2	0	1	0	0.2
201730002013019	201500099001023	204	2	0	1	0	0.2
201730002013019	201500099001023	205	2	0	1	0	0.2
201730002013020	201500099001023	201	2	0	1	0	0.2
201730002013020	201500099001023	202	2	0	1	0	0.2
201730002013020	201500099001023	203	2	0	1	0	0.2
201730002013020	201500099001023	204	2	0	1	0	0.2
201730002013020	201500099001023	205	2	0	1	0	0.2
201730002013021	201500099001023	201	2	0	1	0	0.2
201730002013021	201500099001023	202	2	0	1	0	0.2
201730002013021	201500099001023	203	2	0	1	0	0.2
201730002013021	201500099001023	204	2	0	1	0	0.2
201730002013021	201500099001023	205	2	0	1	0	0.2
201730002013022	201500099001023	201	2	0	1	0	0.2
201730002013022	201500099001023	202	2	0	1	0	0.2
201730002013022	201500099001023	203	2	0	1	0	0.2
201730002013022	201500099001023	204	2	0	1	0	0.2
201730002013022	201500099001023	205	2	0	1	0	0.2
201730002013023	201500099001023	201	2	0	1	0	0.2
201730002013023	201500099001023	202	2	0	1	0	0.2
201730002013023	201500099001023	203	2	0	1	0	0.2
201730002013023	201500099001023	204	2	0	1	0	0.2
201730002013023	201500099001023	205	2	0	1	0	0.2
201730002013024	201500099001023	201	2	0	1	0	0.2
201730002013024	201500099001023	202	2	0	1	0	0.2
201730002013024	201500099001023	203	2	0	1	0	0.2
201730002013024	201500099001023	204	2	0	1	0	0.2
201730002013024	201500099001023	205	2	0	1	0	0.2
201730002013025	201500099001023	201	2	0	1	0	0.2
201730002013025	201500099001023	202	2	0	1	0	0.2
201730002013025	201500099001023	203	2	0	1	0	0.2
201730002013025	201500099001023	204	2	0	1	0	0.2
201730002013025	201500099001023	205	2	0	1	0	0.2
201730002013026	201500099001023	201	2	0	1	0	0.2
201730002013026	201500099001023	202	2	0	1	0	0.2
201730002013026	201500099001023	203	2	0	1	0	0.2
201730002013026	201500099001023	204	2	0	1	0	0.2
201730002013026	201500099001023	205	2	0	1	0	0.2
201730002013027	201500099001023	201	2	0	1	0	0.2
201730002013027	201500099001023	202	2	0	1	0	0.2
201730002013027	201500099001023	203	2	0	1	0	0.2
201730002013027	201500099001023	204	2	0	1	0	0.2
201730002013027	201500099001023	205	2	0	1	0	0.2
201730002013028	201500099001023	201	2	0	1	0	0.2
201730002013028	201500099001023	202	2	0	1	0	0.2
201730002013028	201500099001023	203	2	0	1	0	0.2
201730002013028	201500099001023	204	2	0	1	0	0.2
201730002013028	201500099001023	205	2	0	1	0	0.2
201730002013029	201500099001023	201	2	0	1	0	0.2
201730002013029	201500099001023	202	2	0	1	0	0.2
201730002013029	201500099001023	203	2	0	1	0	0.2
201730002013029	201500099001023	204	2	0	1	0	0.2
201730002013029	201500099001023	205	2	0	1	0	0.2
201730002013030	201500099001023	201	2	0	1	0	0.2
201730002013030	201500099001023	202	2	0	1	0	0.2
201730002013030	201500099001023	203	2	0	1	0	0.2
201730002013030	201500099001023	204	2	0	1	0	0.2
201730002013030	201500099001023	205	2	0	1	0	0.2
201730002013031	201500099001023	201	2	0	1	0	0.2
201730002013031	201500099001023	202	2	0	1	0	0.2
201730002013031	201500099001023	203	2	0	1	0	0.2
201730002013031	201500099001023	204	2	0	1	0	0.2
201730002013031	201500099001023	205	2	0	1	0	0.2
201730002013032	201500099001023	201	2	0	1	0	0.2
201730002013032	201500099001023	202	2	0	1	0	0.2
201730002013032	201500099001023	203	2	0	1	0	0.2
201730002013032	201500099001023	204	2	0	1	0	0.2
201730002013032	201500099001023	205	2	0	1	0	0.2
201730002013033	201500099001023	201	2	0	1	0	0.2
201730002013033	201500099001023	202	2	0	1	0	0.2
201730002013033	201500099001023	203	2	0	1	0	0.2
201730002013033	201500099001023	204	2	0	1	0	0.2
201730002013033	201500099001023	205	2	0	1	0	0.2
201730002013034	201500099001023	201	2	0	1	0	0.2
201730002013034	201500099001023	202	2	0	1	0	0.2
201730002013034	201500099001023	203	2	0	1	0	0.2
201730002013034	201500099001023	204	2	0	1	0	0.2
201730002013034	201500099001023	205	2	0	1	0	0.2
201730002013035	201500099001023	201	2	0	1	0	0.2
201730002013035	201500099001023	202	2	0	1	0	0.2
201730002013035	201500099001023	203	2	0	1	0	0.2
201730002013035	201500099001023	204	2	0	1	0	0.2
201730002013035	201500099001023	205	2	0	1	0	0.2
201730002013036	201500099001023	201	2	0	1	0	0.2
201730002013036	201500099001023	202	2	0	1	0	0.2
201730002013036	201500099001023	203	2	0	1	0	0.2
201730002013036	201500099001023	204	2	0	1	0	0.2
201730002013036	201500099001023	205	2	0	1	0	0.2
201730002013037	201500099001023	201	2	0	1	0	0.2
201730002013037	201500099001023	202	2	0	1	0	0.2
201730002013037	201500099001023	203	2	0	1	0	0.2
201730002013037	201500099001023	204	2	0	1	0	0.2
201730002013037	201500099001023	205	2	0	1	0	0.2
201730002013038	201500099001023	201	2	0	1	0	0.2
201730002013038	201500099001023	202	2	0	1	0	0.2
201730002013038	201500099001023	203	2	0	1	0	0.2
201730002013038	201500099001023	204	2	0	1	0	0.2
201730002013038	201500099001023	205	2	0	1	0	0.2
201730002013039	201500099001023	201	2	0	1	0	0.2
201730002013039	201500099001023	202	2	0	1	0	0.2
201730002013039	201500099001023	203	2	0	1	0	0.2
201730002013039	201500099001023	204	2	0	1	0	0.2
201730002013039	201500099001023	205	2	0	1	0	0.2
201730002013040	201500099001023	201	2	0	1	0	0.2
201730002013040	201500099001023	202	2	0	1	0	0.2
201730002013040	201500099001023	203	2	0	1	0	0.2
201730002013040	201500099001023	204	2	0	1	0	0.2
201730002013040	201500099001023	205	2	0	1	0	0.2
201730002013041	201500099001023	201	2	0	1	0	0.2
201730002013041	201500099001023	202	2	0	1	0	0.2
201730002013041	201500099001023	203	2	0	1	0	0.2
201730002013041	201500099001023	204	2	0	1	0	0.2
201730002013041	201500099001023	205	2	0	1	0	0.2
201730002013042	201500099001023	201	2	0	1	0	0.2
201730002013042	201500099001023	202	2	0	1	0	0.2
201730002013042	201500099001023	203	2	0	1	0	0.2
201730002013042	201500099001023	204	2	0	1	0	0.2
201730002013042	201500099001023	205	2	0	1	0	0.2
201730002013043	201500099001023	201	2	0	1	0	0.2
201730002013043	201500099001023	202	2	0	1	0	0.2
201730002013043	201500099001023	203	2	0	1	0	0.2
201730002013043	201500099001023	204	2	0	1	0	0.2
201730002013043	201500099001023	205	2	0	1	0	0.2
201730002013044	201500099001023	201	2	0	1	0	0.2
201730002013044	201500099001023	202	2	0	1	0	0.2
201730002013044	201500099001023	203	2	0	1	0	0.2
201730002013044	201500099001023	204	2	0	1	0	0.2
201730002013044	201500099001023	205	2	0	1	0	0.2
201730002013045	201500099001023	201	2	0	1	0	0.2
201730002013045	201500099001023	202	2	0	1	0	0.2
201730002013045	201500099001023	203	2	0	1	0	0.2
201730002013045	201500099001023	204	2	0	1	0	0.2
201730002013045	201500099001023	205	2	0	1	0	0.2
201730002013046	201500099001023	201	2	0	1	0	0.2
201730002013046	201500099001023	202	2	0	1	0	0.2
201730002013046	201500099001023	203	2	0	1	0	0.2
201730002013046	201500099001023	204	2	0	1	0	0.2
201730002013046	201500099001023	205	2	0	1	0	0.2
201730002013047	201500099001023	201	2	0	1	0	0.2
201730002013047	201500099001023	202	2	0	1	0	0.2
201730002013047	201500099001023	203	2	0	1	0	0.2
201730002013047	201500099001023	204	2	0	1	0	0.2
201730002013047	201500099001023	205	2	0	1	0	0.2
201730002013048	201500099001023	201	2	0	1	0	0.2
201730002013048	201500099001023	202	2	0	1	0	0.2
201730002013048	201500099001023	203	2	0	1	0	0.2
201730002013048	201500099001023	204	2	0	1	0	0.2
201730002013048	201500099001023	205	2	0	1	0	0.2
201730002013049	201500099001023	201	2	0	1	0	0.2
201730002013049	201500099001023	202	2	0	1	0	0.2
201730002013049	201500099001023	203	2	0	1	0	0.2
201730002013049	201500099001023	204	2	0	1	0	0.2
201730002013049	201500099001023	205	2	0	1	0	0.2
201730002013050	201500099001023	201	2	0	1	0	0.2
201730002013050	201500099001023	202	2	0	1	0	0.2
201730002013050	201500099001023	203	2	0	1	0	0.2
201730002013050	201500099001023	204	2	0	1	0	0.2
201730002013050	201500099001023	205	2	0	1	0	0.2
201730002013051	201500099001023	201	2	0	1	0	0.2
201730002013051	201500099001023	202	2	0	1	0	0.2
201730002013051	201500099001023	203	2	0	1	0	0.2
201730002013051	201500099001023	204	2	0	1	0	0.2
201730002013051	201500099001023	205	2	0	1	0	0.2
201730002013052	201500099001023	201	2	0	1	0	0.2
201730002013052	201500099001023	202	2	0	1	0	0.2
201730002013052	201500099001023	203	2	0	1	0	0.2
201730002013052	201500099001023	204	2	0	1	0	0.2
201730002013052	201500099001023	205	2	0	1	0	0.2
201730002013053	201500099001023	201	2	0	1	0	0.2
201730002013053	201500099001023	202	2	0	1	0	0.2
201730002013053	201500099001023	203	2	0	1	0	0.2
201730002013053	201500099001023	204	2	0	1	0	0.2
201730002013053	201500099001023	205	2	0	1	0	0.2
201730002013054	201500099001023	201	2	0	1	0	0.2
201730002013054	201500099001023	202	2	0	1	0	0.2
201730002013054	201500099001023	203	2	0	1	0	0.2
201730002013054	201500099001023	204	2	0	1	0	0.2
201730002013054	201500099001023	205	2	0	1	0	0.2
201730002013055	201500099001023	201	2	0	1	0	0.2
201730002013055	201500099001023	202	2	0	1	0	0.2
201730002013055	201500099001023	203	2	0	1	0	0.2
201730002013055	201500099001023	204	2	0	1	0	0.2
201730002013055	201500099001023	205	2	0	1	0	0.2
201730002013056	201500099001023	201	2	0	1	0	0.2
201730002013056	201500099001023	202	2	0	1	0	0.2
201730002013056	201500099001023	203	2	0	1	0	0.2
201730002013056	201500099001023	204	2	0	1	0	0.2
201730002013056	201500099001023	205	2	0	1	0	0.2
201730002013057	201500099001023	201	2	0	1	0	0.2
201730002013057	201500099001023	202	2	0	1	0	0.2
201730002013057	201500099001023	203	2	0	1	0	0.2
201730002013057	201500099001023	204	2	0	1	0	0.2
201730002013057	201500099001023	205	2	0	1	0	0.2
201730002013058	201500099001023	201	2	0	1	0	0.2
201730002013058	201500099001023	202	2	0	1	0	0.2
201730002013058	201500099001023	203	2	0	1	0	0.2
201730002013058	201500099001023	204	2	0	1	0	0.2
201730002013058	201500099001023	205	2	0	1	0	0.2
201730002013059	201500099001023	201	2	0	1	0	0.2
201730002013059	201500099001023	202	2	0	1	0	0.2
201730002013059	201500099001023	203	2	0	1	0	0.2
201730002013059	201500099001023	204	2	0	1	0	0.2
201730002013059	201500099001023	205	2	0	1	0	0.2
201730002013060	201500099001023	201	2	0	1	0	0.2
201730002013060	201500099001023	202	2	0	1	0	0.2
201730002013060	201500099001023	203	2	0	1	0	0.2
201730002013060	201500099001023	204	2	0	1	0	0.2
201730002013060	201500099001023	205	2	0	1	0	0.2
201730002013501	201500099001023	201	2	0	1	0	0.2
201730002013501	201500099001023	202	2	0	1	0	0.2
201730002013501	201500099001023	203	2	0	1	0	0.2
201730002013501	201500099001023	204	2	0	1	0	0.2
201730002013501	201500099001023	205	2	0	1	0	0.2
201730002013502	201500099001023	201	2	0	1	0	0.2
201730002013502	201500099001023	202	2	0	1	0	0.2
201730002013502	201500099001023	203	2	0	1	0	0.2
201730002013502	201500099001023	204	2	0	1	0	0.2
201730002013502	201500099001023	205	2	0	1	0	0.2
201730002013503	201500099001023	201	2	0	1	0	0.2
201730002013503	201500099001023	202	2	0	1	0	0.2
201730002013503	201500099001023	203	2	0	1	0	0.2
201730002013503	201500099001023	204	2	0	1	0	0.2
201730002013503	201500099001023	205	2	0	1	0	0.2
201730002013504	201500099001023	201	2	0	1	0	0.2
201730002013504	201500099001023	202	2	0	1	0	0.2
201730002013504	201500099001023	203	2	0	1	0	0.2
201730002013504	201500099001023	204	2	0	1	0	0.2
201730002013504	201500099001023	205	2	0	1	0	0.2
201730002013505	201500099001023	201	2	0	1	0	0.2
201730002013505	201500099001023	202	2	0	1	0	0.2
201730002013505	201500099001023	203	2	0	1	0	0.2
201730002013505	201500099001023	204	2	0	1	0	0.2
201730002013505	201500099001023	205	2	0	1	0	0.2
201730002013506	201500099001023	201	2	0	1	0	0.2
201730002013506	201500099001023	202	2	0	1	0	0.2
201730002013506	201500099001023	203	2	0	1	0	0.2
201730002013506	201500099001023	204	2	0	1	0	0.2
201730002013506	201500099001023	205	2	0	1	0	0.2
201730002013507	201500099001023	201	2	0	1	0	0.2
201730002013507	201500099001023	202	2	0	1	0	0.2
201730002013507	201500099001023	203	2	0	1	0	0.2
201730002013507	201500099001023	204	2	0	1	0	0.2
201730002013507	201500099001023	205	2	0	1	0	0.2
201730002013508	201500099001023	201	2	0	1	0	0.2
201730002013508	201500099001023	202	2	0	1	0	0.2
201730002013508	201500099001023	203	2	0	1	0	0.2
201730002013508	201500099001023	204	2	0	1	0	0.2
201730002013508	201500099001023	205	2	0	1	0	0.2
201730002013509	201500099001023	201	2	0	1	0	0.2
201730002013509	201500099001023	202	2	0	1	0	0.2
201730002013509	201500099001023	203	2	0	1	0	0.2
201730002013509	201500099001023	204	2	0	1	0	0.2
201730002013509	201500099001023	205	2	0	1	0	0.2
201730002013510	201500099001023	201	2	0	1	0	0.2
201730002013510	201500099001023	202	2	0	1	0	0.2
201730002013510	201500099001023	203	2	0	1	0	0.2
201730002013510	201500099001023	204	2	0	1	0	0.2
201730002013510	201500099001023	205	2	0	1	0	0.2
201730002013511	201500099001023	201	2	0	1	0	0.2
201730002013511	201500099001023	202	2	0	1	0	0.2
201730002013511	201500099001023	203	2	0	1	0	0.2
201730002013511	201500099001023	204	2	0	1	0	0.2
201730002013511	201500099001023	205	2	0	1	0	0.2
201730002013512	201500099001023	201	2	0	1	0	0.2
201730002013512	201500099001023	202	2	0	1	0	0.2
201730002013512	201500099001023	203	2	0	1	0	0.2
201730002013512	201500099001023	204	2	0	1	0	0.2
201730002013512	201500099001023	205	2	0	1	0	0.2
201730002013513	201500099001023	201	2	0	1	0	0.2
201730002013513	201500099001023	202	2	0	1	0	0.2
201730002013513	201500099001023	203	2	0	1	0	0.2
201730002013513	201500099001023	204	2	0	1	0	0.2
201730002013513	201500099001023	205	2	0	1	0	0.2
201730002013514	201500099001023	201	2	0	1	0	0.2
201730002013514	201500099001023	202	2	0	1	0	0.2
201730002013514	201500099001023	203	2	0	1	0	0.2
201730002013514	201500099001023	204	2	0	1	0	0.2
201730002013514	201500099001023	205	2	0	1	0	0.2
201730002013515	201500099001023	201	2	0	1	0	0.2
201730002013515	201500099001023	202	2	0	1	0	0.2
201730002013515	201500099001023	203	2	0	1	0	0.2
201730002013515	201500099001023	204	2	0	1	0	0.2
201730002013515	201500099001023	205	2	0	1	0	0.2
201730002013516	201500099001023	201	2	0	1	0	0.2
201730002013516	201500099001023	202	2	0	1	0	0.2
201730002013516	201500099001023	203	2	0	1	0	0.2
201730002013516	201500099001023	204	2	0	1	0	0.2
201730002013516	201500099001023	205	2	0	1	0	0.2
201730002013517	201500099001023	201	2	0	1	0	0.2
201730002013517	201500099001023	202	2	0	1	0	0.2
201730002013517	201500099001023	203	2	0	1	0	0.2
201730002013517	201500099001023	204	2	0	1	0	0.2
201730002013517	201500099001023	205	2	0	1	0	0.2
201730002013518	201500099001023	201	2	0	1	0	0.2
201730002013518	201500099001023	202	2	0	1	0	0.2
201730002013518	201500099001023	203	2	0	1	0	0.2
201730002013518	201500099001023	204	2	0	1	0	0.2
201730002013518	201500099001023	205	2	0	1	0	0.2
201730002013519	201500099001023	201	2	0	1	0	0.2
201730002013519	201500099001023	202	2	0	1	0	0.2
201730002013519	201500099001023	203	2	0	1	0	0.2
201730002013519	201500099001023	204	2	0	1	0	0.2
201730002013519	201500099001023	205	2	0	1	0	0.2
201730002013520	201500099001023	201	2	0	1	0	0.2
201730002013520	201500099001023	202	2	0	1	0	0.2
201730002013520	201500099001023	203	2	0	1	0	0.2
201730002013520	201500099001023	204	2	0	1	0	0.2
201730002013520	201500099001023	205	2	0	1	0	0.2
201730002013521	201500099001023	201	2	0	1	0	0.2
201730002013521	201500099001023	202	2	0	1	0	0.2
201730002013521	201500099001023	203	2	0	1	0	0.2
201730002013521	201500099001023	204	2	0	1	0	0.2
201730002013521	201500099001023	205	2	0	1	0	0.2
201730002013522	201500099001023	201	2	0	1	0	0.2
201730002013522	201500099001023	202	2	0	1	0	0.2
201730002013522	201500099001023	203	2	0	1	0	0.2
201730002013522	201500099001023	204	2	0	1	0	0.2
201730002013522	201500099001023	205	2	0	1	0	0.2
201730002013523	201500099001023	201	2	0	1	0	0.2
201730002013523	201500099001023	202	2	0	1	0	0.2
201730002013523	201500099001023	203	2	0	1	0	0.2
201730002013523	201500099001023	204	2	0	1	0	0.2
201730002013523	201500099001023	205	2	0	1	0	0.2
201730002013524	201500099001023	201	2	0	1	0	0.2
201730002013524	201500099001023	202	2	0	1	0	0.2
201730002013524	201500099001023	203	2	0	1	0	0.2
201730002013524	201500099001023	204	2	0	1	0	0.2
201730002013524	201500099001023	205	2	0	1	0	0.2
201730002013525	201500099001023	201	2	0	1	0	0.2
201730002013525	201500099001023	202	2	0	1	0	0.2
201730002013525	201500099001023	203	2	0	1	0	0.2
201730002013525	201500099001023	204	2	0	1	0	0.2
201730002013525	201500099001023	205	2	0	1	0	0.2
201730002013526	201500099001023	201	2	0	1	0	0.2
201730002013526	201500099001023	202	2	0	1	0	0.2
201730002013526	201500099001023	203	2	0	1	0	0.2
201730002013526	201500099001023	204	2	0	1	0	0.2
201730002013526	201500099001023	205	2	0	1	0	0.2
201730002013527	201500099001023	201	2	0	1	0	0.2
201730002013527	201500099001023	202	2	0	1	0	0.2
201730002013527	201500099001023	203	2	0	1	0	0.2
201730002013527	201500099001023	204	2	0	1	0	0.2
201730002013527	201500099001023	205	2	0	1	0	0.2
201730002013528	201500099001023	201	2	0	1	0	0.2
201730002013528	201500099001023	202	2	0	1	0	0.2
201730002013528	201500099001023	203	2	0	1	0	0.2
201730002013528	201500099001023	204	2	0	1	0	0.2
201730002013528	201500099001023	205	2	0	1	0	0.2
201730002013529	201500099001023	201	2	0	1	0	0.2
201730002013529	201500099001023	202	2	0	1	0	0.2
201730002013529	201500099001023	203	2	0	1	0	0.2
201730002013529	201500099001023	204	2	0	1	0	0.2
201730002013529	201500099001023	205	2	0	1	0	0.2
201730002013530	201500099001023	201	2	0	1	0	0.2
201730002013530	201500099001023	202	2	0	1	0	0.2
201730002013530	201500099001023	203	2	0	1	0	0.2
201730002013530	201500099001023	204	2	0	1	0	0.2
201730002013530	201500099001023	205	2	0	1	0	0.2
201730002013531	201500099001023	201	2	0	1	0	0.2
201730002013531	201500099001023	202	2	0	1	0	0.2
201730002013531	201500099001023	203	2	0	1	0	0.2
201730002013531	201500099001023	204	2	0	1	0	0.2
201730002013531	201500099001023	205	2	0	1	0	0.2
201730002013532	201500099001023	201	2	0	1	0	0.2
201730002013532	201500099001023	202	2	0	1	0	0.2
201730002013532	201500099001023	203	2	0	1	0	0.2
201730002013532	201500099001023	204	2	0	1	0	0.2
201730002013532	201500099001023	205	2	0	1	0	0.2
201730002013533	201500099001023	201	2	0	1	0	0.2
201730002013533	201500099001023	202	2	0	1	0	0.2
201730002013533	201500099001023	203	2	0	1	0	0.2
201730002013533	201500099001023	204	2	0	1	0	0.2
201730002013533	201500099001023	205	2	0	1	0	0.2
201730002013534	201500099001023	201	2	0	1	0	0.2
201730002013534	201500099001023	202	2	0	1	0	0.2
201730002013534	201500099001023	203	2	0	1	0	0.2
201730002013534	201500099001023	204	2	0	1	0	0.2
201730002013534	201500099001023	205	2	0	1	0	0.2
201730002013535	201500099001023	201	2	0	1	0	0.2
201730002013535	201500099001023	202	2	0	1	0	0.2
201730002013535	201500099001023	203	2	0	1	0	0.2
201730002013535	201500099001023	204	2	0	1	0	0.2
201730002013535	201500099001023	205	2	0	1	0	0.2
201730002013536	201500099001023	201	2	0	1	0	0.2
201730002013536	201500099001023	202	2	0	1	0	0.2
201730002013536	201500099001023	203	2	0	1	0	0.2
201730002013536	201500099001023	204	2	0	1	0	0.2
201730002013536	201500099001023	205	2	0	1	0	0.2
201730002013537	201500099001023	201	2	0	1	0	0.2
201730002013537	201500099001023	202	2	0	1	0	0.2
201730002013537	201500099001023	203	2	0	1	0	0.2
201730002013537	201500099001023	204	2	0	1	0	0.2
201730002013537	201500099001023	205	2	0	1	0	0.2
201730002013538	201500099001023	201	2	0	1	0	0.2
201730002013538	201500099001023	202	2	0	1	0	0.2
201730002013538	201500099001023	203	2	0	1	0	0.2
201730002013538	201500099001023	204	2	0	1	0	0.2
201730002013538	201500099001023	205	2	0	1	0	0.2
201730002013539	201500099001023	201	2	0	1	0	0.2
201730002013539	201500099001023	202	2	0	1	0	0.2
201730002013539	201500099001023	203	2	0	1	0	0.2
201730002013539	201500099001023	204	2	0	1	0	0.2
201730002013539	201500099001023	205	2	0	1	0	0.2
201730002013540	201500099001023	201	2	0	1	0	0.2
201730002013540	201500099001023	202	2	0	1	0	0.2
201730002013540	201500099001023	203	2	0	1	0	0.2
201730002013540	201500099001023	204	2	0	1	0	0.2
201730002013540	201500099001023	205	2	0	1	0	0.2
201730002013541	201500099001023	201	2	0	1	0	0.2
201730002013541	201500099001023	202	2	0	1	0	0.2
201730002013541	201500099001023	203	2	0	1	0	0.2
201730002013541	201500099001023	204	2	0	1	0	0.2
201730002013541	201500099001023	205	2	0	1	0	0.2
201730002013542	201500099001023	201	2	0	1	0	0.2
201730002013542	201500099001023	202	2	0	1	0	0.2
201730002013542	201500099001023	203	2	0	1	0	0.2
201730002013542	201500099001023	204	2	0	1	0	0.2
201730002013542	201500099001023	205	2	0	1	0	0.2
201730002013543	201500099001023	201	2	0	1	0	0.2
201730002013543	201500099001023	202	2	0	1	0	0.2
201730002013543	201500099001023	203	2	0	1	0	0.2
201730002013543	201500099001023	204	2	0	1	0	0.2
201730002013543	201500099001023	205	2	0	1	0	0.2
201730002013544	201500099001023	201	2	0	1	0	0.2
201730002013544	201500099001023	202	2	0	1	0	0.2
201730002013544	201500099001023	203	2	0	1	0	0.2
201730002013544	201500099001023	204	2	0	1	0	0.2
201730002013544	201500099001023	205	2	0	1	0	0.2
201730002013545	201500099001023	201	2	0	1	0	0.2
201730002013545	201500099001023	202	2	0	1	0	0.2
201730002013545	201500099001023	203	2	0	1	0	0.2
201730002013545	201500099001023	204	2	0	1	0	0.2
201730002013545	201500099001023	205	2	0	1	0	0.2
201730002013546	201500099001023	201	2	0	1	0	0.2
201730002013546	201500099001023	202	2	0	1	0	0.2
201730002013546	201500099001023	203	2	0	1	0	0.2
201730002013546	201500099001023	204	2	0	1	0	0.2
201730002013546	201500099001023	205	2	0	1	0	0.2
201730002013547	201500099001023	201	2	0	1	0	0.2
201730002013547	201500099001023	202	2	0	1	0	0.2
201730002013547	201500099001023	203	2	0	1	0	0.2
201730002013547	201500099001023	204	2	0	1	0	0.2
201730002013547	201500099001023	205	2	0	1	0	0.2
201730002013548	201500099001023	201	2	0	1	0	0.2
201730002013548	201500099001023	202	2	0	1	0	0.2
201730002013548	201500099001023	203	2	0	1	0	0.2
201730002013548	201500099001023	204	2	0	1	0	0.2
201730002013548	201500099001023	205	2	0	1	0	0.2
201730002013549	201500099001023	201	2	0	1	0	0.2
201730002013549	201500099001023	202	2	0	1	0	0.2
201730002013549	201500099001023	203	2	0	1	0	0.2
201730002013549	201500099001023	204	2	0	1	0	0.2
201730002013549	201500099001023	205	2	0	1	0	0.2
201730002013550	201500099001023	201	2	0	1	0	0.2
201730002013550	201500099001023	202	2	0	1	0	0.2
201730002013550	201500099001023	203	2	0	1	0	0.2
201730002013550	201500099001023	204	2	0	1	0	0.2
201730002013550	201500099001023	205	2	0	1	0	0.2
201730002013551	201500099001023	201	2	0	1	0	0.2
201730002013551	201500099001023	202	2	0	1	0	0.2
201730002013551	201500099001023	203	2	0	1	0	0.2
201730002013551	201500099001023	204	2	0	1	0	0.2
201730002013551	201500099001023	205	2	0	1	0	0.2
201730002013552	201500099001023	201	2	0	1	0	0.2
201730002013552	201500099001023	202	2	0	1	0	0.2
201730002013552	201500099001023	203	2	0	1	0	0.2
201730002013552	201500099001023	204	2	0	1	0	0.2
201730002013552	201500099001023	205	2	0	1	0	0.2
201730002013553	201500099001023	201	2	0	1	0	0.2
201730002013553	201500099001023	202	2	0	1	0	0.2
201730002013553	201500099001023	203	2	0	1	0	0.2
201730002013553	201500099001023	204	2	0	1	0	0.2
201730002013553	201500099001023	205	2	0	1	0	0.2
201730002013554	201500099001023	201	2	0	1	0	0.2
201730002013554	201500099001023	202	2	0	1	0	0.2
201730002013554	201500099001023	203	2	0	1	0	0.2
201730002013554	201500099001023	204	2	0	1	0	0.2
201730002013554	201500099001023	205	2	0	1	0	0.2
201730002013555	201500099001023	201	2	0	1	0	0.2
201730002013555	201500099001023	202	2	0	1	0	0.2
201730002013555	201500099001023	203	2	0	1	0	0.2
201730002013555	201500099001023	204	2	0	1	0	0.2
201730002013555	201500099001023	205	2	0	1	0	0.2
201730002013556	201500099001023	201	2	0	1	0	0.2
201730002013556	201500099001023	202	2	0	1	0	0.2
201730002013556	201500099001023	203	2	0	1	0	0.2
201730002013556	201500099001023	204	2	0	1	0	0.2
201730002013556	201500099001023	205	2	0	1	0	0.2
201730002013557	201500099001023	201	2	0	1	0	0.2
201730002013557	201500099001023	202	2	0	1	0	0.2
201730002013557	201500099001023	203	2	0	1	0	0.2
201730002013557	201500099001023	204	2	0	1	0	0.2
201730002013557	201500099001023	205	2	0	1	0	0.2
201730002013558	201500099001023	201	2	0	1	0	0.2
201730002013558	201500099001023	202	2	0	1	0	0.2
201730002013558	201500099001023	203	2	0	1	0	0.2
201730002013558	201500099001023	204	2	0	1	0	0.2
201730002013558	201500099001023	205	2	0	1	0	0.2
201730002013559	201500099001023	201	2	0	1	0	0.2
201730002013559	201500099001023	202	2	0	1	0	0.2
201730002013559	201500099001023	203	2	0	1	0	0.2
201730002013559	201500099001023	204	2	0	1	0	0.2
201730002013559	201500099001023	205	2	0	1	0	0.2
201730002013560	201500099001023	201	2	0	1	0	0.2
201730002013560	201500099001023	202	2	0	1	0	0.2
201730002013560	201500099001023	203	2	0	1	0	0.2
201730002013560	201500099001023	204	2	0	1	0	0.2
201730002013560	201500099001023	205	2	0	1	0	0.2
201730002013561	201500099001023	201	2	0	1	0	0.2
201730002013561	201500099001023	202	2	0	1	0	0.2
201730002013561	201500099001023	203	2	0	1	0	0.2
201730002013561	201500099001023	204	2	0	1	0	0.2
201730002013561	201500099001023	205	2	0	1	0	0.2
201730002013562	201500099001023	201	2	0	1	0	0.2
201730002013562	201500099001023	202	2	0	1	0	0.2
201730002013562	201500099001023	203	2	0	1	0	0.2
201730002013562	201500099001023	204	2	0	1	0	0.2
201730002013562	201500099001023	205	2	0	1	0	0.2
201730002013563	201500099001023	201	2	0	1	0	0.2
201730002013563	201500099001023	202	2	0	1	0	0.2
201730002013563	201500099001023	203	2	0	1	0	0.2
201730002013563	201500099001023	204	2	0	1	0	0.2
201730002013563	201500099001023	205	2	0	1	0	0.2
201730002013564	201500099001023	201	2	0	1	0	0.2
201730002013564	201500099001023	202	2	0	1	0	0.2
201730002013564	201500099001023	203	2	0	1	0	0.2
201730002013564	201500099001023	204	2	0	1	0	0.2
201730002013564	201500099001023	205	2	0	1	0	0.2
201730002013565	201500099001023	201	2	0	1	0	0.2
201730002013565	201500099001023	202	2	0	1	0	0.2
201730002013565	201500099001023	203	2	0	1	0	0.2
201730002013565	201500099001023	204	2	0	1	0	0.2
201730002013565	201500099001023	205	2	0	1	0	0.2
201730002013566	201500099001023	201	2	0	1	0	0.2
201730002013566	201500099001023	202	2	0	1	0	0.2
201730002013566	201500099001023	203	2	0	1	0	0.2
201730002013566	201500099001023	204	2	0	1	0	0.2
201730002013566	201500099001023	205	2	0	1	0	0.2
201730002013567	201500099001023	201	2	0	1	0	0.2
201730002013567	201500099001023	202	2	0	1	0	0.2
201730002013567	201500099001023	203	2	0	1	0	0.2
201730002013567	201500099001023	204	2	0	1	0	0.2
201730002013567	201500099001023	205	2	0	1	0	0.2
201730002013568	201500099001023	201	2	0	1	0	0.2
201730002013568	201500099001023	202	2	0	1	0	0.2
201730002013568	201500099001023	203	2	0	1	0	0.2
201730002013568	201500099001023	204	2	0	1	0	0.2
201730002013568	201500099001023	205	2	0	1	0	0.2
201730002013569	201500099001023	201	2	0	1	0	0.2
201730002013569	201500099001023	202	2	0	1	0	0.2
201730002013569	201500099001023	203	2	0	1	0	0.2
201730002013569	201500099001023	204	2	0	1	0	0.2
201730002013569	201500099001023	205	2	0	1	0	0.2
201730002013570	201500099001023	201	2	0	1	0	0.2
201730002013570	201500099001023	202	2	0	1	0	0.2
201730002013570	201500099001023	203	2	0	1	0	0.2
201730002013570	201500099001023	204	2	0	1	0	0.2
201730002013570	201500099001023	205	2	0	1	0	0.2
201730002013571	201500099001023	201	2	0	1	0	0.2
201730002013571	201500099001023	202	2	0	1	0	0.2
201730002013571	201500099001023	203	2	0	1	0	0.2
201730002013571	201500099001023	204	2	0	1	0	0.2
201730002013571	201500099001023	205	2	0	1	0	0.2
201730002013572	201500099001023	201	2	0	1	0	0.2
201730002013572	201500099001023	202	2	0	1	0	0.2
201730002013572	201500099001023	203	2	0	1	0	0.2
201730002013572	201500099001023	204	2	0	1	0	0.2
201730002013572	201500099001023	205	2	0	1	0	0.2
201730002013573	201500099001023	201	2	0	1	0	0.2
201730002013573	201500099001023	202	2	0	1	0	0.2
201730002013573	201500099001023	203	2	0	1	0	0.2
201730002013573	201500099001023	204	2	0	1	0	0.2
201730002013573	201500099001023	205	2	0	1	0	0.2
201730002013574	201500099001023	201	2	0	1	0	0.2
201730002013574	201500099001023	202	2	0	1	0	0.2
201730002013574	201500099001023	203	2	0	1	0	0.2
201730002013574	201500099001023	204	2	0	1	0	0.2
201730002013574	201500099001023	205	2	0	1	0	0.2
201730002013575	201500099001023	201	2	0	1	0	0.2
201730002013575	201500099001023	202	2	0	1	0	0.2
201730002013575	201500099001023	203	2	0	1	0	0.2
201730002013575	201500099001023	204	2	0	1	0	0.2
201730002013575	201500099001023	205	2	0	1	0	0.2
201730002013576	201500099001023	201	2	0	1	0	0.2
201730002013576	201500099001023	202	2	0	1	0	0.2
201730002013576	201500099001023	203	2	0	1	0	0.2
201730002013576	201500099001023	204	2	0	1	0	0.2
201730002013576	201500099001023	205	2	0	1	0	0.2
201730002013577	201500099001023	201	2	0	1	0	0.2
201730002013577	201500099001023	202	2	0	1	0	0.2
201730002013577	201500099001023	203	2	0	1	0	0.2
201730002013577	201500099001023	204	2	0	1	0	0.2
201730002013577	201500099001023	205	2	0	1	0	0.2
201730002013578	201500099001023	201	2	0	1	0	0.2
201730002013578	201500099001023	202	2	0	1	0	0.2
201730002013578	201500099001023	203	2	0	1	0	0.2
201730002013578	201500099001023	204	2	0	1	0	0.2
201730002013578	201500099001023	205	2	0	1	0	0.2
201730002013579	201500099001023	201	2	0	1	0	0.2
201730002013579	201500099001023	202	2	0	1	0	0.2
201730002013579	201500099001023	203	2	0	1	0	0.2
201730002013579	201500099001023	204	2	0	1	0	0.2
201730002013579	201500099001023	205	2	0	1	0	0.2
201730002013580	201500099001023	201	2	0	1	0	0.2
201730002013580	201500099001023	202	2	0	1	0	0.2
201730002013580	201500099001023	203	2	0	1	0	0.2
201730002013580	201500099001023	204	2	0	1	0	0.2
201730002013580	201500099001023	205	2	0	1	0	0.2
201730002013581	201500099001023	201	2	0	1	0	0.2
201730002013581	201500099001023	202	2	0	1	0	0.2
201730002013581	201500099001023	203	2	0	1	0	0.2
201730002013581	201500099001023	204	2	0	1	0	0.2
201730002013581	201500099001023	205	2	0	1	0	0.2
201730002013582	201500099001023	201	2	0	1	0	0.2
201730002013582	201500099001023	202	2	0	1	0	0.2
201730002013582	201500099001023	203	2	0	1	0	0.2
201730002013582	201500099001023	204	2	0	1	0	0.2
201730002013582	201500099001023	205	2	0	1	0	0.2
201730002013583	201500099001023	201	2	0	1	0	0.2
201730002013583	201500099001023	202	2	0	1	0	0.2
201730002013583	201500099001023	203	2	0	1	0	0.2
201730002013583	201500099001023	204	2	0	1	0	0.2
201730002013583	201500099001023	205	2	0	1	0	0.2
201730002013584	201500099001023	201	2	0	1	0	0.2
201730002013584	201500099001023	202	2	0	1	0	0.2
201730002013584	201500099001023	203	2	0	1	0	0.2
201730002013584	201500099001023	204	2	0	1	0	0.2
201730002013584	201500099001023	205	2	0	1	0	0.2
201730002013585	201500099001023	201	2	0	1	0	0.2
201730002013585	201500099001023	202	2	0	1	0	0.2
201730002013585	201500099001023	203	2	0	1	0	0.2
201730002013585	201500099001023	204	2	0	1	0	0.2
201730002013585	201500099001023	205	2	0	1	0	0.2
201730002013586	201500099001023	201	2	0	1	0	0.2
201730002013586	201500099001023	202	2	0	1	0	0.2
201730002013586	201500099001023	203	2	0	1	0	0.2
201730002013586	201500099001023	204	2	0	1	0	0.2
201730002013586	201500099001023	205	2	0	1	0	0.2
201730002013587	201500099001023	201	2	0	1	0	0.2
201730002013587	201500099001023	202	2	0	1	0	0.2
201730002013587	201500099001023	203	2	0	1	0	0.2
201730002013587	201500099001023	204	2	0	1	0	0.2
201730002013587	201500099001023	205	2	0	1	0	0.2
201730002013588	201500099001023	201	2	0	1	0	0.2
201730002013588	201500099001023	202	2	0	1	0	0.2
201730002013588	201500099001023	203	2	0	1	0	0.2
201730002013588	201500099001023	204	2	0	1	0	0.2
201730002013588	201500099001023	205	2	0	1	0	0.2
201730002013589	201500099001023	201	2	0	1	0	0.2
201730002013589	201500099001023	202	2	0	1	0	0.2
201730002013589	201500099001023	203	2	0	1	0	0.2
201730002013589	201500099001023	204	2	0	1	0	0.2
201730002013589	201500099001023	205	2	0	1	0	0.2
201730002013590	201500099001023	201	2	0	1	0	0.2
201730002013590	201500099001023	202	2	0	1	0	0.2
201730002013590	201500099001023	203	2	0	1	0	0.2
201730002013590	201500099001023	204	2	0	1	0	0.2
201730002013590	201500099001023	205	2	0	1	0	0.2
201730002013591	201500099001023	201	2	0	1	0	0.2
201730002013591	201500099001023	202	2	0	1	0	0.2
201730002013591	201500099001023	203	2	0	1	0	0.2
201730002013591	201500099001023	204	2	0	1	0	0.2
201730002013591	201500099001023	205	2	0	1	0	0.2
201730002013592	201500099001023	201	2	0	1	0	0.2
201730002013592	201500099001023	202	2	0	1	0	0.2
201730002013592	201500099001023	203	2	0	1	0	0.2
201730002013592	201500099001023	204	2	0	1	0	0.2
201730002013592	201500099001023	205	2	0	1	0	0.2
201730002013593	201500099001023	201	2	0	1	0	0.2
201730002013593	201500099001023	202	2	0	1	0	0.2
201730002013593	201500099001023	203	2	0	1	0	0.2
201730002013593	201500099001023	204	2	0	1	0	0.2
201730002013593	201500099001023	205	2	0	1	0	0.2
201730002013594	201500099001023	201	2	0	1	0	0.2
201730002013594	201500099001023	202	2	0	1	0	0.2
201730002013594	201500099001023	203	2	0	1	0	0.2
201730002013594	201500099001023	204	2	0	1	0	0.2
201730002013594	201500099001023	205	2	0	1	0	0.2
201730002013595	201500099001023	201	2	0	1	0	0.2
201730002013595	201500099001023	202	2	0	1	0	0.2
201730002013595	201500099001023	203	2	0	1	0	0.2
201730002013595	201500099001023	204	2	0	1	0	0.2
201730002013595	201500099001023	205	2	0	1	0	0.2
201730002013596	201500099001023	201	2	0	1	0	0.2
201730002013596	201500099001023	202	2	0	1	0	0.2
201730002013596	201500099001023	203	2	0	1	0	0.2
201730002013596	201500099001023	204	2	0	1	0	0.2
201730002013596	201500099001023	205	2	0	1	0	0.2
201730002013597	201500099001023	201	2	0	1	0	0.2
201730002013597	201500099001023	202	2	0	1	0	0.2
201730002013597	201500099001023	203	2	0	1	0	0.2
201730002013597	201500099001023	204	2	0	1	0	0.2
201730002013597	201500099001023	205	2	0	1	0	0.2
201730002013598	201500099001023	201	2	0	1	0	0.2
201730002013598	201500099001023	202	2	0	1	0	0.2
201730002013598	201500099001023	203	2	0	1	0	0.2
201730002013598	201500099001023	204	2	0	1	0	0.2
201730002013598	201500099001023	205	2	0	1	0	0.2
201730002013599	201500099001023	201	2	0	1	0	0.2
201730002013599	201500099001023	202	2	0	1	0	0.2
201730002013599	201500099001023	203	2	0	1	0	0.2
201730002013599	201500099001023	204	2	0	1	0	0.2
201730002013599	201500099001023	205	2	0	1	0	0.2
201730002013600	201500099001023	201	2	0	1	0	0.2
201730002013600	201500099001023	202	2	0	1	0	0.2
201730002013600	201500099001023	203	2	0	1	0	0.2
201730002013600	201500099001023	204	2	0	1	0	0.2
201730002013600	201500099001023	205	2	0	1	0	0.2
201730002013601	201500099001023	201	2	0	1	0	0.2
201730002013601	201500099001023	202	2	0	1	0	0.2
201730002013601	201500099001023	203	2	0	1	0	0.2
201730002013601	201500099001023	204	2	0	1	0	0.2
201730002013601	201500099001023	205	2	0	1	0	0.2
201730002013602	201500099001023	201	2	0	1	0	0.2
201730002013602	201500099001023	202	2	0	1	0	0.2
201730002013602	201500099001023	203	2	0	1	0	0.2
201730002013602	201500099001023	204	2	0	1	0	0.2
201730002013602	201500099001023	205	2	0	1	0	0.2
201730002013603	201500099001023	201	2	0	1	0	0.2
201730002013603	201500099001023	202	2	0	1	0	0.2
201730002013603	201500099001023	203	2	0	1	0	0.2
201730002013603	201500099001023	204	2	0	1	0	0.2
201730002013603	201500099001023	205	2	0	1	0	0.2
201730002013604	201500099001023	201	2	0	1	0	0.2
201730002013604	201500099001023	202	2	0	1	0	0.2
201730002013604	201500099001023	203	2	0	1	0	0.2
201730002013604	201500099001023	204	2	0	1	0	0.2
201730002013604	201500099001023	205	2	0	1	0	0.2
201730002013605	201500099001023	201	2	0	1	0	0.2
201730002013605	201500099001023	202	2	0	1	0	0.2
201730002013605	201500099001023	203	2	0	1	0	0.2
201730002013605	201500099001023	204	2	0	1	0	0.2
201730002013605	201500099001023	205	2	0	1	0	0.2
201730002013606	201500099001023	201	2	0	1	0	0.2
201730002013606	201500099001023	202	2	0	1	0	0.2
201730002013606	201500099001023	203	2	0	1	0	0.2
201730002013606	201500099001023	204	2	0	1	0	0.2
201730002013606	201500099001023	205	2	0	1	0	0.2
201730002013607	201500099001023	201	2	0	1	0	0.2
201730002013607	201500099001023	202	2	0	1	0	0.2
201730002013607	201500099001023	203	2	0	1	0	0.2
201730002013607	201500099001023	204	2	0	1	0	0.2
201730002013607	201500099001023	205	2	0	1	0	0.2
201730002013608	201500099001023	201	2	0	1	0	0.2
201730002013608	201500099001023	202	2	0	1	0	0.2
201730002013608	201500099001023	203	2	0	1	0	0.2
201730002013608	201500099001023	204	2	0	1	0	0.2
201730002013608	201500099001023	205	2	0	1	0	0.2
201730002013609	201500099001023	201	2	0	1	0	0.2
201730002013609	201500099001023	202	2	0	1	0	0.2
201730002013609	201500099001023	203	2	0	1	0	0.2
201730002013609	201500099001023	204	2	0	1	0	0.2
201730002013609	201500099001023	205	2	0	1	0	0.2
201730002013610	201500099001023	201	2	0	1	0	0.2
201730002013610	201500099001023	202	2	0	1	0	0.2
201730002013610	201500099001023	203	2	0	1	0	0.2
201730002013610	201500099001023	204	2	0	1	0	0.2
201730002013610	201500099001023	205	2	0	1	0	0.2
201730002013611	201500099001023	201	2	0	1	0	0.2
201730002013611	201500099001023	202	2	0	1	0	0.2
201730002013611	201500099001023	203	2	0	1	0	0.2
201730002013611	201500099001023	204	2	0	1	0	0.2
201730002013611	201500099001023	205	2	0	1	0	0.2
201730002013612	201500099001023	201	2	0	1	0	0.2
201730002013612	201500099001023	202	2	0	1	0	0.2
201730002013612	201500099001023	203	2	0	1	0	0.2
201730002013612	201500099001023	204	2	0	1	0	0.2
201730002013612	201500099001023	205	2	0	1	0	0.2
201730002013613	201500099001023	201	2	0	1	0	0.2
201730002013613	201500099001023	202	2	0	1	0	0.2
201730002013613	201500099001023	203	2	0	1	0	0.2
201730002013613	201500099001023	204	2	0	1	0	0.2
201730002013613	201500099001023	205	2	0	1	0	0.2
201730002013614	201500099001023	201	2	0	1	0	0.2
201730002013614	201500099001023	202	2	0	1	0	0.2
201730002013614	201500099001023	203	2	0	1	0	0.2
201730002013614	201500099001023	204	2	0	1	0	0.2
201730002013614	201500099001023	205	2	0	1	0	0.2
201730002013615	201500099001023	201	2	0	1	0	0.2
201730002013615	201500099001023	202	2	0	1	0	0.2
201730002013615	201500099001023	203	2	0	1	0	0.2
201730002013615	201500099001023	204	2	0	1	0	0.2
201730002013615	201500099001023	205	2	0	1	0	0.2
201730002013616	201500099001023	201	2	0	1	0	0.2
201730002013616	201500099001023	202	2	0	1	0	0.2
201730002013616	201500099001023	203	2	0	1	0	0.2
201730002013616	201500099001023	204	2	0	1	0	0.2
201730002013616	201500099001023	205	2	0	1	0	0.2
201730002013617	201500099001023	201	2	0	1	0	0.2
201730002013617	201500099001023	202	2	0	1	0	0.2
201730002013617	201500099001023	203	2	0	1	0	0.2
201730002013617	201500099001023	204	2	0	1	0	0.2
201730002013617	201500099001023	205	2	0	1	0	0.2
201730002013618	201500099001023	201	2	0	1	0	0.2
201730002013618	201500099001023	202	2	0	1	0	0.2
201730002013618	201500099001023	203	2	0	1	0	0.2
201730002013618	201500099001023	204	2	0	1	0	0.2
201730002013618	201500099001023	205	2	0	1	0	0.2
201730002013619	201500099001023	201	2	0	1	0	0.2
201730002013619	201500099001023	202	2	0	1	0	0.2
201730002013619	201500099001023	203	2	0	1	0	0.2
201730002013619	201500099001023	204	2	0	1	0	0.2
201730002013619	201500099001023	205	2	0	1	0	0.2
201730002013620	201500099001023	201	2	0	1	0	0.2
201730002013620	201500099001023	202	2	0	1	0	0.2
201730002013620	201500099001023	203	2	0	1	0	0.2
201730002013620	201500099001023	204	2	0	1	0	0.2
201730002013620	201500099001023	205	2	0	1	0	0.2
201730002023001	201500099001023	201	2	0	1	0	0.2
201730002023001	201500099001023	202	2	0	1	0	0.2
201730002023001	201500099001023	203	2	0	1	0	0.2
201730002023001	201500099001023	204	2	0	1	0	0.2
201730002023001	201500099001023	205	2	0	1	0	0.2
201730002023002	201500099001023	201	2	0	1	0	0.2
201730002023002	201500099001023	202	2	0	1	0	0.2
201730002023002	201500099001023	203	2	0	1	0	0.2
201730002023002	201500099001023	204	2	0	1	0	0.2
201730002023002	201500099001023	205	2	0	1	0	0.2
201730002023003	201500099001023	201	2	0	1	0	0.2
201730002023003	201500099001023	202	2	0	1	0	0.2
201730002023003	201500099001023	203	2	0	1	0	0.2
201730002023003	201500099001023	204	2	0	1	0	0.2
201730002023003	201500099001023	205	2	0	1	0	0.2
201730002023004	201500099001023	201	2	0	1	0	0.2
201730002023004	201500099001023	202	2	0	1	0	0.2
201730002023004	201500099001023	203	2	0	1	0	0.2
201730002023004	201500099001023	204	2	0	1	0	0.2
201730002023004	201500099001023	205	2	0	1	0	0.2
201730002023005	201500099001023	201	2	0	1	0	0.2
201730002023005	201500099001023	202	2	0	1	0	0.2
201730002023005	201500099001023	203	2	0	1	0	0.2
201730002023005	201500099001023	204	2	0	1	0	0.2
201730002023005	201500099001023	205	2	0	1	0	0.2
201730002023006	201500099001023	201	2	0	1	0	0.2
201730002023006	201500099001023	202	2	0	1	0	0.2
201730002023006	201500099001023	203	2	0	1	0	0.2
201730002023006	201500099001023	204	2	0	1	0	0.2
201730002023006	201500099001023	205	2	0	1	0	0.2
201730002023007	201500099001023	201	2	0	1	0	0.2
201730002023007	201500099001023	202	2	0	1	0	0.2
201730002023007	201500099001023	203	2	0	1	0	0.2
201730002023007	201500099001023	204	2	0	1	0	0.2
201730002023007	201500099001023	205	2	0	1	0	0.2
201730002023008	201500099001023	201	2	0	1	0	0.2
201730002023008	201500099001023	202	2	0	1	0	0.2
201730002023008	201500099001023	203	2	0	1	0	0.2
201730002023008	201500099001023	204	2	0	1	0	0.2
201730002023008	201500099001023	205	2	0	1	0	0.2
201730002023009	201500099001023	201	2	0	1	0	0.2
201730002023009	201500099001023	202	2	0	1	0	0.2
201730002023009	201500099001023	203	2	0	1	0	0.2
201730002023009	201500099001023	204	2	0	1	0	0.2
201730002023009	201500099001023	205	2	0	1	0	0.2
201730002023010	201500099001023	201	2	0	1	0	0.2
201730002023010	201500099001023	202	2	0	1	0	0.2
201730002023010	201500099001023	203	2	0	1	0	0.2
201730002023010	201500099001023	204	2	0	1	0	0.2
201730002023010	201500099001023	205	2	0	1	0	0.2
201730002023011	201500099001023	201	2	0	1	0	0.2
201730002023011	201500099001023	202	2	0	1	0	0.2
201730002023011	201500099001023	203	2	0	1	0	0.2
201730002023011	201500099001023	204	2	0	1	0	0.2
201730002023011	201500099001023	205	2	0	1	0	0.2
201730002023012	201500099001023	201	2	0	1	0	0.2
201730002023012	201500099001023	202	2	0	1	0	0.2
201730002023012	201500099001023	203	2	0	1	0	0.2
201730002023012	201500099001023	204	2	0	1	0	0.2
201730002023012	201500099001023	205	2	0	1	0	0.2
201730002023013	201500099001023	201	2	0	1	0	0.2
201730002023013	201500099001023	202	2	0	1	0	0.2
201730002023013	201500099001023	203	2	0	1	0	0.2
201730002023013	201500099001023	204	2	0	1	0	0.2
201730002023013	201500099001023	205	2	0	1	0	0.2
201730002023014	201500099001023	201	2	0	1	0	0.2
201730002023014	201500099001023	202	2	0	1	0	0.2
201730002023014	201500099001023	203	2	0	1	0	0.2
201730002023014	201500099001023	204	2	0	1	0	0.2
201730002023014	201500099001023	205	2	0	1	0	0.2
201730002023015	201500099001023	201	2	0	1	0	0.2
201730002023015	201500099001023	202	2	0	1	0	0.2
201730002023015	201500099001023	203	2	0	1	0	0.2
201730002023015	201500099001023	204	2	0	1	0	0.2
201730002023015	201500099001023	205	2	0	1	0	0.2
201730002023016	201500099001023	201	2	0	1	0	0.2
201730002023016	201500099001023	202	2	0	1	0	0.2
201730002023016	201500099001023	203	2	0	1	0	0.2
201730002023016	201500099001023	204	2	0	1	0	0.2
201730002023016	201500099001023	205	2	0	1	0	0.2
201730002023017	201500099001023	201	2	0	1	0	0.2
201730002023017	201500099001023	202	2	0	1	0	0.2
201730002023017	201500099001023	203	2	0	1	0	0.2
201730002023017	201500099001023	204	2	0	1	0	0.2
201730002023017	201500099001023	205	2	0	1	0	0.2
201730002023018	201500099001023	201	2	0	1	0	0.2
201730002023018	201500099001023	202	2	0	1	0	0.2
201730002023018	201500099001023	203	2	0	1	0	0.2
201730002023018	201500099001023	204	2	0	1	0	0.2
201730002023018	201500099001023	205	2	0	1	0	0.2
201730002023019	201500099001023	201	2	0	1	0	0.2
201730002023019	201500099001023	202	2	0	1	0	0.2
201730002023019	201500099001023	203	2	0	1	0	0.2
201730002023019	201500099001023	204	2	0	1	0	0.2
201730002023019	201500099001023	205	2	0	1	0	0.2
201730002023020	201500099001023	201	2	0	1	0	0.2
201730002023020	201500099001023	202	2	0	1	0	0.2
201730002023020	201500099001023	203	2	0	1	0	0.2
201730002023020	201500099001023	204	2	0	1	0	0.2
201730002023020	201500099001023	205	2	0	1	0	0.2
201730002023021	201500099001023	201	2	0	1	0	0.2
201730002023021	201500099001023	202	2	0	1	0	0.2
201730002023021	201500099001023	203	2	0	1	0	0.2
201730002023021	201500099001023	204	2	0	1	0	0.2
201730002023021	201500099001023	205	2	0	1	0	0.2
201730002023022	201500099001023	201	2	0	1	0	0.2
201730002023022	201500099001023	202	2	0	1	0	0.2
201730002023022	201500099001023	203	2	0	1	0	0.2
201730002023022	201500099001023	204	2	0	1	0	0.2
201730002023022	201500099001023	205	2	0	1	0	0.2
201730002023023	201500099001023	201	2	0	1	0	0.2
201730002023023	201500099001023	202	2	0	1	0	0.2
201730002023023	201500099001023	203	2	0	1	0	0.2
201730002023023	201500099001023	204	2	0	1	0	0.2
201730002023023	201500099001023	205	2	0	1	0	0.2
201730002023024	201500099001023	201	2	0	1	0	0.2
201730002023024	201500099001023	202	2	0	1	0	0.2
201730002023024	201500099001023	203	2	0	1	0	0.2
201730002023024	201500099001023	204	2	0	1	0	0.2
201730002023024	201500099001023	205	2	0	1	0	0.2
201730002023025	201500099001023	201	2	0	1	0	0.2
201730002023025	201500099001023	202	2	0	1	0	0.2
201730002023025	201500099001023	203	2	0	1	0	0.2
201730002023025	201500099001023	204	2	0	1	0	0.2
201730002023025	201500099001023	205	2	0	1	0	0.2
201730002023026	201500099001023	201	2	0	1	0	0.2
201730002023026	201500099001023	202	2	0	1	0	0.2
201730002023026	201500099001023	203	2	0	1	0	0.2
201730002023026	201500099001023	204	2	0	1	0	0.2
201730002023026	201500099001023	205	2	0	1	0	0.2
201730002023027	201500099001023	201	2	0	1	0	0.2
201730002023027	201500099001023	202	2	0	1	0	0.2
201730002023027	201500099001023	203	2	0	1	0	0.2
201730002023027	201500099001023	204	2	0	1	0	0.2
201730002023027	201500099001023	205	2	0	1	0	0.2
201730002023028	201500099001023	201	2	0	1	0	0.2
201730002023028	201500099001023	202	2	0	1	0	0.2
201730002023028	201500099001023	203	2	0	1	0	0.2
201730002023028	201500099001023	204	2	0	1	0	0.2
201730002023028	201500099001023	205	2	0	1	0	0.2
201730002023029	201500099001023	201	2	0	1	0	0.2
201730002023029	201500099001023	202	2	0	1	0	0.2
201730002023029	201500099001023	203	2	0	1	0	0.2
201730002023029	201500099001023	204	2	0	1	0	0.2
201730002023029	201500099001023	205	2	0	1	0	0.2
201730002023030	201500099001023	201	2	0	1	0	0.2
201730002023030	201500099001023	202	2	0	1	0	0.2
201730002023030	201500099001023	203	2	0	1	0	0.2
201730002023030	201500099001023	204	2	0	1	0	0.2
201730002023030	201500099001023	205	2	0	1	0	0.2
201730002023031	201500099001023	201	2	0	1	0	0.2
201730002023031	201500099001023	202	2	0	1	0	0.2
201730002023031	201500099001023	203	2	0	1	0	0.2
201730002023031	201500099001023	204	2	0	1	0	0.2
201730002023031	201500099001023	205	2	0	1	0	0.2
201730002023032	201500099001023	201	2	0	1	0	0.2
201730002023032	201500099001023	202	2	0	1	0	0.2
201730002023032	201500099001023	203	2	0	1	0	0.2
201730002023032	201500099001023	204	2	0	1	0	0.2
201730002023032	201500099001023	205	2	0	1	0	0.2
201730002023033	201500099001023	201	2	0	1	0	0.2
201730002023033	201500099001023	202	2	0	1	0	0.2
201730002023033	201500099001023	203	2	0	1	0	0.2
201730002023033	201500099001023	204	2	0	1	0	0.2
201730002023033	201500099001023	205	2	0	1	0	0.2
201730002023034	201500099001023	201	2	0	1	0	0.2
201730002023034	201500099001023	202	2	0	1	0	0.2
201730002023034	201500099001023	203	2	0	1	0	0.2
201730002023034	201500099001023	204	2	0	1	0	0.2
201730002023034	201500099001023	205	2	0	1	0	0.2
201730002023035	201500099001023	201	2	0	1	0	0.2
201730002023035	201500099001023	202	2	0	1	0	0.2
201730002023035	201500099001023	203	2	0	1	0	0.2
201730002023035	201500099001023	204	2	0	1	0	0.2
201730002023035	201500099001023	205	2	0	1	0	0.2
201730002023036	201500099001023	201	2	0	1	0	0.2
201730002023036	201500099001023	202	2	0	1	0	0.2
201730002023036	201500099001023	203	2	0	1	0	0.2
201730002023036	201500099001023	204	2	0	1	0	0.2
201730002023036	201500099001023	205	2	0	1	0	0.2
201730002023037	201500099001023	201	2	0	1	0	0.2
201730002023037	201500099001023	202	2	0	1	0	0.2
201730002023037	201500099001023	203	2	0	1	0	0.2
201730002023037	201500099001023	204	2	0	1	0	0.2
201730002023037	201500099001023	205	2	0	1	0	0.2
201730002023038	201500099001023	201	2	0	1	0	0.2
201730002023038	201500099001023	202	2	0	1	0	0.2
201730002023038	201500099001023	203	2	0	1	0	0.2
201730002023038	201500099001023	204	2	0	1	0	0.2
201730002023038	201500099001023	205	2	0	1	0	0.2
201730002023039	201500099001023	201	2	0	1	0	0.2
201730002023039	201500099001023	202	2	0	1	0	0.2
201730002023039	201500099001023	203	2	0	1	0	0.2
201730002023039	201500099001023	204	2	0	1	0	0.2
201730002023039	201500099001023	205	2	0	1	0	0.2
201730002023040	201500099001023	201	2	0	1	0	0.2
201730002023040	201500099001023	202	2	0	1	0	0.2
201730002023040	201500099001023	203	2	0	1	0	0.2
201730002023040	201500099001023	204	2	0	1	0	0.2
201730002023040	201500099001023	205	2	0	1	0	0.2
201730002023041	201500099001023	201	2	0	1	0	0.2
201730002023041	201500099001023	202	2	0	1	0	0.2
201730002023041	201500099001023	203	2	0	1	0	0.2
201730002023041	201500099001023	204	2	0	1	0	0.2
201730002023041	201500099001023	205	2	0	1	0	0.2
201730002023042	201500099001023	201	2	0	1	0	0.2
201730002023042	201500099001023	202	2	0	1	0	0.2
201730002023042	201500099001023	203	2	0	1	0	0.2
201730002023042	201500099001023	204	2	0	1	0	0.2
201730002023042	201500099001023	205	2	0	1	0	0.2
201730002023043	201500099001023	201	2	0	1	0	0.2
201730002023043	201500099001023	202	2	0	1	0	0.2
201730002023043	201500099001023	203	2	0	1	0	0.2
201730002023043	201500099001023	204	2	0	1	0	0.2
201730002023043	201500099001023	205	2	0	1	0	0.2
201730002023044	201500099001023	201	2	0	1	0	0.2
201730002023044	201500099001023	202	2	0	1	0	0.2
201730002023044	201500099001023	203	2	0	1	0	0.2
201730002023044	201500099001023	204	2	0	1	0	0.2
201730002023044	201500099001023	205	2	0	1	0	0.2
201730002023045	201500099001023	201	2	0	1	0	0.2
201730002023045	201500099001023	202	2	0	1	0	0.2
201730002023045	201500099001023	203	2	0	1	0	0.2
201730002023045	201500099001023	204	2	0	1	0	0.2
201730002023045	201500099001023	205	2	0	1	0	0.2
201730002023046	201500099001023	201	2	0	1	0	0.2
201730002023046	201500099001023	202	2	0	1	0	0.2
201730002023046	201500099001023	203	2	0	1	0	0.2
201730002023046	201500099001023	204	2	0	1	0	0.2
201730002023046	201500099001023	205	2	0	1	0	0.2
201730002023047	201500099001023	201	2	0	1	0	0.2
201730002023047	201500099001023	202	2	0	1	0	0.2
201730002023047	201500099001023	203	2	0	1	0	0.2
201730002023047	201500099001023	204	2	0	1	0	0.2
201730002023047	201500099001023	205	2	0	1	0	0.2
201730002023048	201500099001023	201	2	0	1	0	0.2
201730002023048	201500099001023	202	2	0	1	0	0.2
201730002023048	201500099001023	203	2	0	1	0	0.2
201730002023048	201500099001023	204	2	0	1	0	0.2
201730002023048	201500099001023	205	2	0	1	0	0.2
201730002023049	201500099001023	201	2	0	1	0	0.2
201730002023049	201500099001023	202	2	0	1	0	0.2
201730002023049	201500099001023	203	2	0	1	0	0.2
201730002023049	201500099001023	204	2	0	1	0	0.2
201730002023049	201500099001023	205	2	0	1	0	0.2
201730002023050	201500099001023	201	2	0	1	0	0.2
201730002023050	201500099001023	202	2	0	1	0	0.2
201730002023050	201500099001023	203	2	0	1	0	0.2
201730002023050	201500099001023	204	2	0	1	0	0.2
201730002023050	201500099001023	205	2	0	1	0	0.2
201730002023051	201500099001023	201	2	0	1	0	0.2
201730002023051	201500099001023	202	2	0	1	0	0.2
201730002023051	201500099001023	203	2	0	1	0	0.2
201730002023051	201500099001023	204	2	0	1	0	0.2
201730002023051	201500099001023	205	2	0	1	0	0.2
201730002023052	201500099001023	201	2	0	1	0	0.2
201730002023052	201500099001023	202	2	0	1	0	0.2
201730002023052	201500099001023	203	2	0	1	0	0.2
201730002023052	201500099001023	204	2	0	1	0	0.2
201730002023052	201500099001023	205	2	0	1	0	0.2
201730002023053	201500099001023	201	2	0	1	0	0.2
201730002023053	201500099001023	202	2	0	1	0	0.2
201730002023053	201500099001023	203	2	0	1	0	0.2
201730002023053	201500099001023	204	2	0	1	0	0.2
201730002023053	201500099001023	205	2	0	1	0	0.2
201730002023054	201500099001023	201	2	0	1	0	0.2
201730002023054	201500099001023	202	2	0	1	0	0.2
201730002023054	201500099001023	203	2	0	1	0	0.2
201730002023054	201500099001023	204	2	0	1	0	0.2
201730002023054	201500099001023	205	2	0	1	0	0.2
201730002023055	201500099001023	201	2	0	1	0	0.2
201730002023055	201500099001023	202	2	0	1	0	0.2
201730002023055	201500099001023	203	2	0	1	0	0.2
201730002023055	201500099001023	204	2	0	1	0	0.2
201730002023055	201500099001023	205	2	0	1	0	0.2
201730002023056	201500099001023	201	2	0	1	0	0.2
201730002023056	201500099001023	202	2	0	1	0	0.2
201730002023056	201500099001023	203	2	0	1	0	0.2
201730002023056	201500099001023	204	2	0	1	0	0.2
201730002023056	201500099001023	205	2	0	1	0	0.2
201730002023057	201500099001023	201	2	0	1	0	0.2
201730002023057	201500099001023	202	2	0	1	0	0.2
201730002023057	201500099001023	203	2	0	1	0	0.2
201730002023057	201500099001023	204	2	0	1	0	0.2
201730002023057	201500099001023	205	2	0	1	0	0.2
201730002023058	201500099001023	201	2	0	1	0	0.2
201730002023058	201500099001023	202	2	0	1	0	0.2
201730002023058	201500099001023	203	2	0	1	0	0.2
201730002023058	201500099001023	204	2	0	1	0	0.2
201730002023058	201500099001023	205	2	0	1	0	0.2
201730002023059	201500099001023	201	2	0	1	0	0.2
201730002023059	201500099001023	202	2	0	1	0	0.2
201730002023059	201500099001023	203	2	0	1	0	0.2
201730002023059	201500099001023	204	2	0	1	0	0.2
201730002023059	201500099001023	205	2	0	1	0	0.2
201730002023060	201500099001023	201	2	0	1	0	0.2
201730002023060	201500099001023	202	2	0	1	0	0.2
201730002023060	201500099001023	203	2	0	1	0	0.2
201730002023060	201500099001023	204	2	0	1	0	0.2
201730002023060	201500099001023	205	2	0	1	0	0.2
201730002023501	201500099001023	201	2	0	1	0	0.2
201730002023501	201500099001023	202	2	0	1	0	0.2
201730002023501	201500099001023	203	2	0	1	0	0.2
201730002023501	201500099001023	204	2	0	1	0	0.2
201730002023501	201500099001023	205	2	0	1	0	0.2
201730002023502	201500099001023	201	2	0	1	0	0.2
201730002023502	201500099001023	202	2	0	1	0	0.2
201730002023502	201500099001023	203	2	0	1	0	0.2
201730002023502	201500099001023	204	2	0	1	0	0.2
201730002023502	201500099001023	205	2	0	1	0	0.2
201730002023503	201500099001023	201	2	0	1	0	0.2
201730002023503	201500099001023	202	2	0	1	0	0.2
201730002023503	201500099001023	203	2	0	1	0	0.2
201730002023503	201500099001023	204	2	0	1	0	0.2
201730002023503	201500099001023	205	2	0	1	0	0.2
201730002023504	201500099001023	201	2	0	1	0	0.2
201730002023504	201500099001023	202	2	0	1	0	0.2
201730002023504	201500099001023	203	2	0	1	0	0.2
201730002023504	201500099001023	204	2	0	1	0	0.2
201730002023504	201500099001023	205	2	0	1	0	0.2
201730002023505	201500099001023	201	2	0	1	0	0.2
201730002023505	201500099001023	202	2	0	1	0	0.2
201730002023505	201500099001023	203	2	0	1	0	0.2
201730002023505	201500099001023	204	2	0	1	0	0.2
201730002023505	201500099001023	205	2	0	1	0	0.2
201730002023506	201500099001023	201	2	0	1	0	0.2
201730002023506	201500099001023	202	2	0	1	0	0.2
201730002023506	201500099001023	203	2	0	1	0	0.2
201730002023506	201500099001023	204	2	0	1	0	0.2
201730002023506	201500099001023	205	2	0	1	0	0.2
201730002023507	201500099001023	201	2	0	1	0	0.2
201730002023507	201500099001023	202	2	0	1	0	0.2
201730002023507	201500099001023	203	2	0	1	0	0.2
201730002023507	201500099001023	204	2	0	1	0	0.2
201730002023507	201500099001023	205	2	0	1	0	0.2
201730002023508	201500099001023	201	2	0	1	0	0.2
201730002023508	201500099001023	202	2	0	1	0	0.2
201730002023508	201500099001023	203	2	0	1	0	0.2
201730002023508	201500099001023	204	2	0	1	0	0.2
201730002023508	201500099001023	205	2	0	1	0	0.2
201730002023509	201500099001023	201	2	0	1	0	0.2
201730002023509	201500099001023	202	2	0	1	0	0.2
201730002023509	201500099001023	203	2	0	1	0	0.2
201730002023509	201500099001023	204	2	0	1	0	0.2
201730002023509	201500099001023	205	2	0	1	0	0.2
201730002023510	201500099001023	201	2	0	1	0	0.2
201730002023510	201500099001023	202	2	0	1	0	0.2
201730002023510	201500099001023	203	2	0	1	0	0.2
201730002023510	201500099001023	204	2	0	1	0	0.2
201730002023510	201500099001023	205	2	0	1	0	0.2
201730002023511	201500099001023	201	2	0	1	0	0.2
201730002023511	201500099001023	202	2	0	1	0	0.2
201730002023511	201500099001023	203	2	0	1	0	0.2
201730002023511	201500099001023	204	2	0	1	0	0.2
201730002023511	201500099001023	205	2	0	1	0	0.2
201730002023512	201500099001023	201	2	0	1	0	0.2
201730002023512	201500099001023	202	2	0	1	0	0.2
201730002023512	201500099001023	203	2	0	1	0	0.2
201730002023512	201500099001023	204	2	0	1	0	0.2
201730002023512	201500099001023	205	2	0	1	0	0.2
201730002023513	201500099001023	201	2	0	1	0	0.2
201730002023513	201500099001023	202	2	0	1	0	0.2
201730002023513	201500099001023	203	2	0	1	0	0.2
201730002023513	201500099001023	204	2	0	1	0	0.2
201730002023513	201500099001023	205	2	0	1	0	0.2
201730002023514	201500099001023	201	2	0	1	0	0.2
201730002023514	201500099001023	202	2	0	1	0	0.2
201730002023514	201500099001023	203	2	0	1	0	0.2
201730002023514	201500099001023	204	2	0	1	0	0.2
201730002023514	201500099001023	205	2	0	1	0	0.2
201730002023515	201500099001023	201	2	0	1	0	0.2
201730002023515	201500099001023	202	2	0	1	0	0.2
201730002023515	201500099001023	203	2	0	1	0	0.2
201730002023515	201500099001023	204	2	0	1	0	0.2
201730002023515	201500099001023	205	2	0	1	0	0.2
201730002023516	201500099001023	201	2	0	1	0	0.2
201730002023516	201500099001023	202	2	0	1	0	0.2
201730002023516	201500099001023	203	2	0	1	0	0.2
201730002023516	201500099001023	204	2	0	1	0	0.2
201730002023516	201500099001023	205	2	0	1	0	0.2
201730002023517	201500099001023	201	2	0	1	0	0.2
201730002023517	201500099001023	202	2	0	1	0	0.2
201730002023517	201500099001023	203	2	0	1	0	0.2
201730002023517	201500099001023	204	2	0	1	0	0.2
201730002023517	201500099001023	205	2	0	1	0	0.2
201730002023518	201500099001023	201	2	0	1	0	0.2
201730002023518	201500099001023	202	2	0	1	0	0.2
201730002023518	201500099001023	203	2	0	1	0	0.2
201730002023518	201500099001023	204	2	0	1	0	0.2
201730002023518	201500099001023	205	2	0	1	0	0.2
201730002023519	201500099001023	201	2	0	1	0	0.2
201730002023519	201500099001023	202	2	0	1	0	0.2
201730002023519	201500099001023	203	2	0	1	0	0.2
201730002023519	201500099001023	204	2	0	1	0	0.2
201730002023519	201500099001023	205	2	0	1	0	0.2
201730002023520	201500099001023	201	2	0	1	0	0.2
201730002023520	201500099001023	202	2	0	1	0	0.2
201730002023520	201500099001023	203	2	0	1	0	0.2
201730002023520	201500099001023	204	2	0	1	0	0.2
201730002023520	201500099001023	205	2	0	1	0	0.2
201730002023521	201500099001023	201	2	0	1	0	0.2
201730002023521	201500099001023	202	2	0	1	0	0.2
201730002023521	201500099001023	203	2	0	1	0	0.2
201730002023521	201500099001023	204	2	0	1	0	0.2
201730002023521	201500099001023	205	2	0	1	0	0.2
201730002023522	201500099001023	201	2	0	1	0	0.2
201730002023522	201500099001023	202	2	0	1	0	0.2
201730002023522	201500099001023	203	2	0	1	0	0.2
201730002023522	201500099001023	204	2	0	1	0	0.2
201730002023522	201500099001023	205	2	0	1	0	0.2
201730002023523	201500099001023	201	2	0	1	0	0.2
201730002023523	201500099001023	202	2	0	1	0	0.2
201730002023523	201500099001023	203	2	0	1	0	0.2
201730002023523	201500099001023	204	2	0	1	0	0.2
201730002023523	201500099001023	205	2	0	1	0	0.2
201730002023524	201500099001023	201	2	0	1	0	0.2
201730002023524	201500099001023	202	2	0	1	0	0.2
201730002023524	201500099001023	203	2	0	1	0	0.2
201730002023524	201500099001023	204	2	0	1	0	0.2
201730002023524	201500099001023	205	2	0	1	0	0.2
201730002023525	201500099001023	201	2	0	1	0	0.2
201730002023525	201500099001023	202	2	0	1	0	0.2
201730002023525	201500099001023	203	2	0	1	0	0.2
201730002023525	201500099001023	204	2	0	1	0	0.2
201730002023525	201500099001023	205	2	0	1	0	0.2
201730002023526	201500099001023	201	2	0	1	0	0.2
201730002023526	201500099001023	202	2	0	1	0	0.2
201730002023526	201500099001023	203	2	0	1	0	0.2
201730002023526	201500099001023	204	2	0	1	0	0.2
201730002023526	201500099001023	205	2	0	1	0	0.2
201730002023527	201500099001023	201	2	0	1	0	0.2
201730002023527	201500099001023	202	2	0	1	0	0.2
201730002023527	201500099001023	203	2	0	1	0	0.2
201730002023527	201500099001023	204	2	0	1	0	0.2
201730002023527	201500099001023	205	2	0	1	0	0.2
201730002023528	201500099001023	201	2	0	1	0	0.2
201730002023528	201500099001023	202	2	0	1	0	0.2
201730002023528	201500099001023	203	2	0	1	0	0.2
201730002023528	201500099001023	204	2	0	1	0	0.2
201730002023528	201500099001023	205	2	0	1	0	0.2
201730002023529	201500099001023	201	2	0	1	0	0.2
201730002023529	201500099001023	202	2	0	1	0	0.2
201730002023529	201500099001023	203	2	0	1	0	0.2
201730002023529	201500099001023	204	2	0	1	0	0.2
201730002023529	201500099001023	205	2	0	1	0	0.2
201730002023530	201500099001023	201	2	0	1	0	0.2
201730002023530	201500099001023	202	2	0	1	0	0.2
201730002023530	201500099001023	203	2	0	1	0	0.2
201730002023530	201500099001023	204	2	0	1	0	0.2
201730002023530	201500099001023	205	2	0	1	0	0.2
201730002023531	201500099001023	201	2	0	1	0	0.2
201730002023531	201500099001023	202	2	0	1	0	0.2
201730002023531	201500099001023	203	2	0	1	0	0.2
201730002023531	201500099001023	204	2	0	1	0	0.2
201730002023531	201500099001023	205	2	0	1	0	0.2
201730002023532	201500099001023	201	2	0	1	0	0.2
201730002023532	201500099001023	202	2	0	1	0	0.2
201730002023532	201500099001023	203	2	0	1	0	0.2
201730002023532	201500099001023	204	2	0	1	0	0.2
201730002023532	201500099001023	205	2	0	1	0	0.2
201730002023533	201500099001023	201	2	0	1	0	0.2
201730002023533	201500099001023	202	2	0	1	0	0.2
201730002023533	201500099001023	203	2	0	1	0	0.2
201730002023533	201500099001023	204	2	0	1	0	0.2
201730002023533	201500099001023	205	2	0	1	0	0.2
201730002023534	201500099001023	201	2	0	1	0	0.2
201730002023534	201500099001023	202	2	0	1	0	0.2
201730002023534	201500099001023	203	2	0	1	0	0.2
201730002023534	201500099001023	204	2	0	1	0	0.2
201730002023534	201500099001023	205	2	0	1	0	0.2
201730002023535	201500099001023	201	2	0	1	0	0.2
201730002023535	201500099001023	202	2	0	1	0	0.2
201730002023535	201500099001023	203	2	0	1	0	0.2
201730002023535	201500099001023	204	2	0	1	0	0.2
201730002023535	201500099001023	205	2	0	1	0	0.2
201730002023536	201500099001023	201	2	0	1	0	0.2
201730002023536	201500099001023	202	2	0	1	0	0.2
201730002023536	201500099001023	203	2	0	1	0	0.2
201730002023536	201500099001023	204	2	0	1	0	0.2
201730002023536	201500099001023	205	2	0	1	0	0.2
201730002023537	201500099001023	201	2	0	1	0	0.2
201730002023537	201500099001023	202	2	0	1	0	0.2
201730002023537	201500099001023	203	2	0	1	0	0.2
201730002023537	201500099001023	204	2	0	1	0	0.2
201730002023537	201500099001023	205	2	0	1	0	0.2
201730002023538	201500099001023	201	2	0	1	0	0.2
201730002023538	201500099001023	202	2	0	1	0	0.2
201730002023538	201500099001023	203	2	0	1	0	0.2
201730002023538	201500099001023	204	2	0	1	0	0.2
201730002023538	201500099001023	205	2	0	1	0	0.2
201730002023539	201500099001023	201	2	0	1	0	0.2
201730002023539	201500099001023	202	2	0	1	0	0.2
201730002023539	201500099001023	203	2	0	1	0	0.2
201730002023539	201500099001023	204	2	0	1	0	0.2
201730002023539	201500099001023	205	2	0	1	0	0.2
201730002023540	201500099001023	201	2	0	1	0	0.2
201730002023540	201500099001023	202	2	0	1	0	0.2
201730002023540	201500099001023	203	2	0	1	0	0.2
201730002023540	201500099001023	204	2	0	1	0	0.2
201730002023540	201500099001023	205	2	0	1	0	0.2
201730002023541	201500099001023	201	2	0	1	0	0.2
201730002023541	201500099001023	202	2	0	1	0	0.2
201730002023541	201500099001023	203	2	0	1	0	0.2
201730002023541	201500099001023	204	2	0	1	0	0.2
201730002023541	201500099001023	205	2	0	1	0	0.2
201730002023542	201500099001023	201	2	0	1	0	0.2
201730002023542	201500099001023	202	2	0	1	0	0.2
201730002023542	201500099001023	203	2	0	1	0	0.2
201730002023542	201500099001023	204	2	0	1	0	0.2
201730002023542	201500099001023	205	2	0	1	0	0.2
201730002023543	201500099001023	201	2	0	1	0	0.2
201730002023543	201500099001023	202	2	0	1	0	0.2
201730002023543	201500099001023	203	2	0	1	0	0.2
201730002023543	201500099001023	204	2	0	1	0	0.2
201730002023543	201500099001023	205	2	0	1	0	0.2
201730002023544	201500099001023	201	2	0	1	0	0.2
201730002023544	201500099001023	202	2	0	1	0	0.2
201730002023544	201500099001023	203	2	0	1	0	0.2
201730002023544	201500099001023	204	2	0	1	0	0.2
201730002023544	201500099001023	205	2	0	1	0	0.2
201730002023545	201500099001023	201	2	0	1	0	0.2
201730002023545	201500099001023	202	2	0	1	0	0.2
201730002023545	201500099001023	203	2	0	1	0	0.2
201730002023545	201500099001023	204	2	0	1	0	0.2
201730002023545	201500099001023	205	2	0	1	0	0.2
201730002023546	201500099001023	201	2	0	1	0	0.2
201730002023546	201500099001023	202	2	0	1	0	0.2
201730002023546	201500099001023	203	2	0	1	0	0.2
201730002023546	201500099001023	204	2	0	1	0	0.2
201730002023546	201500099001023	205	2	0	1	0	0.2
201730002023547	201500099001023	201	2	0	1	0	0.2
201730002023547	201500099001023	202	2	0	1	0	0.2
201730002023547	201500099001023	203	2	0	1	0	0.2
201730002023547	201500099001023	204	2	0	1	0	0.2
201730002023547	201500099001023	205	2	0	1	0	0.2
201730002023548	201500099001023	201	2	0	1	0	0.2
201730002023548	201500099001023	202	2	0	1	0	0.2
201730002023548	201500099001023	203	2	0	1	0	0.2
201730002023548	201500099001023	204	2	0	1	0	0.2
201730002023548	201500099001023	205	2	0	1	0	0.2
201730002023549	201500099001023	201	2	0	1	0	0.2
201730002023549	201500099001023	202	2	0	1	0	0.2
201730002023549	201500099001023	203	2	0	1	0	0.2
201730002023549	201500099001023	204	2	0	1	0	0.2
201730002023549	201500099001023	205	2	0	1	0	0.2
201730002023550	201500099001023	201	2	0	1	0	0.2
201730002023550	201500099001023	202	2	0	1	0	0.2
201730002023550	201500099001023	203	2	0	1	0	0.2
201730002023550	201500099001023	204	2	0	1	0	0.2
201730002023550	201500099001023	205	2	0	1	0	0.2
201730002023551	201500099001023	201	2	0	1	0	0.2
201730002023551	201500099001023	202	2	0	1	0	0.2
201730002023551	201500099001023	203	2	0	1	0	0.2
201730002023551	201500099001023	204	2	0	1	0	0.2
201730002023551	201500099001023	205	2	0	1	0	0.2
201730002023552	201500099001023	201	2	0	1	0	0.2
201730002023552	201500099001023	202	2	0	1	0	0.2
201730002023552	201500099001023	203	2	0	1	0	0.2
201730002023552	201500099001023	204	2	0	1	0	0.2
201730002023552	201500099001023	205	2	0	1	0	0.2
201730002023553	201500099001023	201	2	0	1	0	0.2
201730002023553	201500099001023	202	2	0	1	0	0.2
201730002023553	201500099001023	203	2	0	1	0	0.2
201730002023553	201500099001023	204	2	0	1	0	0.2
201730002023553	201500099001023	205	2	0	1	0	0.2
201730002023554	201500099001023	201	2	0	1	0	0.2
201730002023554	201500099001023	202	2	0	1	0	0.2
201730002023554	201500099001023	203	2	0	1	0	0.2
201730002023554	201500099001023	204	2	0	1	0	0.2
201730002023554	201500099001023	205	2	0	1	0	0.2
201730002023555	201500099001023	201	2	0	1	0	0.2
201730002023555	201500099001023	202	2	0	1	0	0.2
201730002023555	201500099001023	203	2	0	1	0	0.2
201730002023555	201500099001023	204	2	0	1	0	0.2
201730002023555	201500099001023	205	2	0	1	0	0.2
201730002023556	201500099001023	201	2	0	1	0	0.2
201730002023556	201500099001023	202	2	0	1	0	0.2
201730002023556	201500099001023	203	2	0	1	0	0.2
201730002023556	201500099001023	204	2	0	1	0	0.2
201730002023556	201500099001023	205	2	0	1	0	0.2
201730002023557	201500099001023	201	2	0	1	0	0.2
201730002023557	201500099001023	202	2	0	1	0	0.2
201730002023557	201500099001023	203	2	0	1	0	0.2
201730002023557	201500099001023	204	2	0	1	0	0.2
201730002023557	201500099001023	205	2	0	1	0	0.2
201730002023558	201500099001023	201	2	0	1	0	0.2
201730002023558	201500099001023	202	2	0	1	0	0.2
201730002023558	201500099001023	203	2	0	1	0	0.2
201730002023558	201500099001023	204	2	0	1	0	0.2
201730002023558	201500099001023	205	2	0	1	0	0.2
201730002023559	201500099001023	201	2	0	1	0	0.2
201730002023559	201500099001023	202	2	0	1	0	0.2
201730002023559	201500099001023	203	2	0	1	0	0.2
201730002023559	201500099001023	204	2	0	1	0	0.2
201730002023559	201500099001023	205	2	0	1	0	0.2
201730002023560	201500099001023	201	2	0	1	0	0.2
201730002023560	201500099001023	202	2	0	1	0	0.2
201730002023560	201500099001023	203	2	0	1	0	0.2
201730002023560	201500099001023	204	2	0	1	0	0.2
201730002023560	201500099001023	205	2	0	1	0	0.2
201730002023561	201500099001023	201	2	0	1	0	0.2
201730002023561	201500099001023	202	2	0	1	0	0.2
201730002023561	201500099001023	203	2	0	1	0	0.2
201730002023561	201500099001023	204	2	0	1	0	0.2
201730002023561	201500099001023	205	2	0	1	0	0.2
201730002023562	201500099001023	201	2	0	1	0	0.2
201730002023562	201500099001023	202	2	0	1	0	0.2
201730002023562	201500099001023	203	2	0	1	0	0.2
201730002023562	201500099001023	204	2	0	1	0	0.2
201730002023562	201500099001023	205	2	0	1	0	0.2
201730002023563	201500099001023	201	2	0	1	0	0.2
201730002023563	201500099001023	202	2	0	1	0	0.2
201730002023563	201500099001023	203	2	0	1	0	0.2
201730002023563	201500099001023	204	2	0	1	0	0.2
201730002023563	201500099001023	205	2	0	1	0	0.2
201730002023564	201500099001023	201	2	0	1	0	0.2
201730002023564	201500099001023	202	2	0	1	0	0.2
201730002023564	201500099001023	203	2	0	1	0	0.2
201730002023564	201500099001023	204	2	0	1	0	0.2
201730002023564	201500099001023	205	2	0	1	0	0.2
201730002023565	201500099001023	201	2	0	1	0	0.2
201730002023565	201500099001023	202	2	0	1	0	0.2
201730002023565	201500099001023	203	2	0	1	0	0.2
201730002023565	201500099001023	204	2	0	1	0	0.2
201730002023565	201500099001023	205	2	0	1	0	0.2
201730002023566	201500099001023	201	2	0	1	0	0.2
201730002023566	201500099001023	202	2	0	1	0	0.2
201730002023566	201500099001023	203	2	0	1	0	0.2
201730002023566	201500099001023	204	2	0	1	0	0.2
201730002023566	201500099001023	205	2	0	1	0	0.2
201730002023567	201500099001023	201	2	0	1	0	0.2
201730002023567	201500099001023	202	2	0	1	0	0.2
201730002023567	201500099001023	203	2	0	1	0	0.2
201730002023567	201500099001023	204	2	0	1	0	0.2
201730002023567	201500099001023	205	2	0	1	0	0.2
201730002023568	201500099001023	201	2	0	1	0	0.2
201730002023568	201500099001023	202	2	0	1	0	0.2
201730002023568	201500099001023	203	2	0	1	0	0.2
201730002023568	201500099001023	204	2	0	1	0	0.2
201730002023568	201500099001023	205	2	0	1	0	0.2
201730002023569	201500099001023	201	2	0	1	0	0.2
201730002023569	201500099001023	202	2	0	1	0	0.2
201730002023569	201500099001023	203	2	0	1	0	0.2
201730002023569	201500099001023	204	2	0	1	0	0.2
201730002023569	201500099001023	205	2	0	1	0	0.2
201730002023570	201500099001023	201	2	0	1	0	0.2
201730002023570	201500099001023	202	2	0	1	0	0.2
201730002023570	201500099001023	203	2	0	1	0	0.2
201730002023570	201500099001023	204	2	0	1	0	0.2
201730002023570	201500099001023	205	2	0	1	0	0.2
201730002023571	201500099001023	201	2	0	1	0	0.2
201730002023571	201500099001023	202	2	0	1	0	0.2
201730002023571	201500099001023	203	2	0	1	0	0.2
201730002023571	201500099001023	204	2	0	1	0	0.2
201730002023571	201500099001023	205	2	0	1	0	0.2
201730002023572	201500099001023	201	2	0	1	0	0.2
201730002023572	201500099001023	202	2	0	1	0	0.2
201730002023572	201500099001023	203	2	0	1	0	0.2
201730002023572	201500099001023	204	2	0	1	0	0.2
201730002023572	201500099001023	205	2	0	1	0	0.2
201730002023573	201500099001023	201	2	0	1	0	0.2
201730002023573	201500099001023	202	2	0	1	0	0.2
201730002023573	201500099001023	203	2	0	1	0	0.2
201730002023573	201500099001023	204	2	0	1	0	0.2
201730002023573	201500099001023	205	2	0	1	0	0.2
201730002023574	201500099001023	201	2	0	1	0	0.2
201730002023574	201500099001023	202	2	0	1	0	0.2
201730002023574	201500099001023	203	2	0	1	0	0.2
201730002023574	201500099001023	204	2	0	1	0	0.2
201730002023574	201500099001023	205	2	0	1	0	0.2
201730002023575	201500099001023	201	2	0	1	0	0.2
201730002023575	201500099001023	202	2	0	1	0	0.2
201730002023575	201500099001023	203	2	0	1	0	0.2
201730002023575	201500099001023	204	2	0	1	0	0.2
201730002023575	201500099001023	205	2	0	1	0	0.2
201730002023576	201500099001023	201	2	0	1	0	0.2
201730002023576	201500099001023	202	2	0	1	0	0.2
201730002023576	201500099001023	203	2	0	1	0	0.2
201730002023576	201500099001023	204	2	0	1	0	0.2
201730002023576	201500099001023	205	2	0	1	0	0.2
201730002023577	201500099001023	201	2	0	1	0	0.2
201730002023577	201500099001023	202	2	0	1	0	0.2
201730002023577	201500099001023	203	2	0	1	0	0.2
201730002023577	201500099001023	204	2	0	1	0	0.2
201730002023577	201500099001023	205	2	0	1	0	0.2
201730002023578	201500099001023	201	2	0	1	0	0.2
201730002023578	201500099001023	202	2	0	1	0	0.2
201730002023578	201500099001023	203	2	0	1	0	0.2
201730002023578	201500099001023	204	2	0	1	0	0.2
201730002023578	201500099001023	205	2	0	1	0	0.2
201730002023579	201500099001023	201	2	0	1	0	0.2
201730002023579	201500099001023	202	2	0	1	0	0.2
201730002023579	201500099001023	203	2	0	1	0	0.2
201730002023579	201500099001023	204	2	0	1	0	0.2
201730002023579	201500099001023	205	2	0	1	0	0.2
201730002023580	201500099001023	201	2	0	1	0	0.2
201730002023580	201500099001023	202	2	0	1	0	0.2
201730002023580	201500099001023	203	2	0	1	0	0.2
201730002023580	201500099001023	204	2	0	1	0	0.2
201730002023580	201500099001023	205	2	0	1	0	0.2
201730002023581	201500099001023	201	2	0	1	0	0.2
201730002023581	201500099001023	202	2	0	1	0	0.2
201730002023581	201500099001023	203	2	0	1	0	0.2
201730002023581	201500099001023	204	2	0	1	0	0.2
201730002023581	201500099001023	205	2	0	1	0	0.2
201730002023582	201500099001023	201	2	0	1	0	0.2
201730002023582	201500099001023	202	2	0	1	0	0.2
201730002023582	201500099001023	203	2	0	1	0	0.2
201730002023582	201500099001023	204	2	0	1	0	0.2
201730002023582	201500099001023	205	2	0	1	0	0.2
201730002023583	201500099001023	201	2	0	1	0	0.2
201730002023583	201500099001023	202	2	0	1	0	0.2
201730002023583	201500099001023	203	2	0	1	0	0.2
201730002023583	201500099001023	204	2	0	1	0	0.2
201730002023583	201500099001023	205	2	0	1	0	0.2
201730002023584	201500099001023	201	2	0	1	0	0.2
201730002023584	201500099001023	202	2	0	1	0	0.2
201730002023584	201500099001023	203	2	0	1	0	0.2
201730002023584	201500099001023	204	2	0	1	0	0.2
201730002023584	201500099001023	205	2	0	1	0	0.2
201730002023585	201500099001023	201	2	0	1	0	0.2
201730002023585	201500099001023	202	2	0	1	0	0.2
201730002023585	201500099001023	203	2	0	1	0	0.2
201730002023585	201500099001023	204	2	0	1	0	0.2
201730002023585	201500099001023	205	2	0	1	0	0.2
201730002023586	201500099001023	201	2	0	1	0	0.2
201730002023586	201500099001023	202	2	0	1	0	0.2
201730002023586	201500099001023	203	2	0	1	0	0.2
201730002023586	201500099001023	204	2	0	1	0	0.2
201730002023586	201500099001023	205	2	0	1	0	0.2
201730002023587	201500099001023	201	2	0	1	0	0.2
201730002023587	201500099001023	202	2	0	1	0	0.2
201730002023587	201500099001023	203	2	0	1	0	0.2
201730002023587	201500099001023	204	2	0	1	0	0.2
201730002023587	201500099001023	205	2	0	1	0	0.2
201730002023588	201500099001023	201	2	0	1	0	0.2
201730002023588	201500099001023	202	2	0	1	0	0.2
201730002023588	201500099001023	203	2	0	1	0	0.2
201730002023588	201500099001023	204	2	0	1	0	0.2
201730002023588	201500099001023	205	2	0	1	0	0.2
201730002023589	201500099001023	201	2	0	1	0	0.2
201730002023589	201500099001023	202	2	0	1	0	0.2
201730002023589	201500099001023	203	2	0	1	0	0.2
201730002023589	201500099001023	204	2	0	1	0	0.2
201730002023589	201500099001023	205	2	0	1	0	0.2
201730002023590	201500099001023	201	2	0	1	0	0.2
201730002023590	201500099001023	202	2	0	1	0	0.2
201730002023590	201500099001023	203	2	0	1	0	0.2
201730002023590	201500099001023	204	2	0	1	0	0.2
201730002023590	201500099001023	205	2	0	1	0	0.2
201730002023591	201500099001023	201	2	0	1	0	0.2
201730002023591	201500099001023	202	2	0	1	0	0.2
201730002023591	201500099001023	203	2	0	1	0	0.2
201730002023591	201500099001023	204	2	0	1	0	0.2
201730002023591	201500099001023	205	2	0	1	0	0.2
201730002023592	201500099001023	201	2	0	1	0	0.2
201730002023592	201500099001023	202	2	0	1	0	0.2
201730002023592	201500099001023	203	2	0	1	0	0.2
201730002023592	201500099001023	204	2	0	1	0	0.2
201730002023592	201500099001023	205	2	0	1	0	0.2
201730002023593	201500099001023	201	2	0	1	0	0.2
201730002023593	201500099001023	202	2	0	1	0	0.2
201730002023593	201500099001023	203	2	0	1	0	0.2
201730002023593	201500099001023	204	2	0	1	0	0.2
201730002023593	201500099001023	205	2	0	1	0	0.2
201730002023594	201500099001023	201	2	0	1	0	0.2
201730002023594	201500099001023	202	2	0	1	0	0.2
201730002023594	201500099001023	203	2	0	1	0	0.2
201730002023594	201500099001023	204	2	0	1	0	0.2
201730002023594	201500099001023	205	2	0	1	0	0.2
201730002023595	201500099001023	201	2	0	1	0	0.2
201730002023595	201500099001023	202	2	0	1	0	0.2
201730002023595	201500099001023	203	2	0	1	0	0.2
201730002023595	201500099001023	204	2	0	1	0	0.2
201730002023595	201500099001023	205	2	0	1	0	0.2
201730002023596	201500099001023	201	2	0	1	0	0.2
201730002023596	201500099001023	202	2	0	1	0	0.2
201730002023596	201500099001023	203	2	0	1	0	0.2
201730002023596	201500099001023	204	2	0	1	0	0.2
201730002023596	201500099001023	205	2	0	1	0	0.2
201730002023597	201500099001023	201	2	0	1	0	0.2
201730002023597	201500099001023	202	2	0	1	0	0.2
201730002023597	201500099001023	203	2	0	1	0	0.2
201730002023597	201500099001023	204	2	0	1	0	0.2
201730002023597	201500099001023	205	2	0	1	0	0.2
201730002023598	201500099001023	201	2	0	1	0	0.2
201730002023598	201500099001023	202	2	0	1	0	0.2
201730002023598	201500099001023	203	2	0	1	0	0.2
201730002023598	201500099001023	204	2	0	1	0	0.2
201730002023598	201500099001023	205	2	0	1	0	0.2
201730002023599	201500099001023	201	2	0	1	0	0.2
201730002023599	201500099001023	202	2	0	1	0	0.2
201730002023599	201500099001023	203	2	0	1	0	0.2
201730002023599	201500099001023	204	2	0	1	0	0.2
201730002023599	201500099001023	205	2	0	1	0	0.2
201730002023600	201500099001023	201	2	0	1	0	0.2
201730002023600	201500099001023	202	2	0	1	0	0.2
201730002023600	201500099001023	203	2	0	1	0	0.2
201730002023600	201500099001023	204	2	0	1	0	0.2
201730002023600	201500099001023	205	2	0	1	0	0.2
201730002023601	201500099001023	201	2	0	1	0	0.2
201730002023601	201500099001023	202	2	0	1	0	0.2
201730002023601	201500099001023	203	2	0	1	0	0.2
201730002023601	201500099001023	204	2	0	1	0	0.2
201730002023601	201500099001023	205	2	0	1	0	0.2
201730002023602	201500099001023	201	2	0	1	0	0.2
201730002023602	201500099001023	202	2	0	1	0	0.2
201730002023602	201500099001023	203	2	0	1	0	0.2
201730002023602	201500099001023	204	2	0	1	0	0.2
201730002023602	201500099001023	205	2	0	1	0	0.2
201730002023603	201500099001023	201	2	0	1	0	0.2
201730002023603	201500099001023	202	2	0	1	0	0.2
201730002023603	201500099001023	203	2	0	1	0	0.2
201730002023603	201500099001023	204	2	0	1	0	0.2
201730002023603	201500099001023	205	2	0	1	0	0.2
201730002023604	201500099001023	201	2	0	1	0	0.2
201730002023604	201500099001023	202	2	0	1	0	0.2
201730002023604	201500099001023	203	2	0	1	0	0.2
201730002023604	201500099001023	204	2	0	1	0	0.2
201730002023604	201500099001023	205	2	0	1	0	0.2
201730002023605	201500099001023	201	2	0	1	0	0.2
201730002023605	201500099001023	202	2	0	1	0	0.2
201730002023605	201500099001023	203	2	0	1	0	0.2
201730002023605	201500099001023	204	2	0	1	0	0.2
201730002023605	201500099001023	205	2	0	1	0	0.2
201730002023606	201500099001023	201	2	0	1	0	0.2
201730002023606	201500099001023	202	2	0	1	0	0.2
201730002023606	201500099001023	203	2	0	1	0	0.2
201730002023606	201500099001023	204	2	0	1	0	0.2
201730002023606	201500099001023	205	2	0	1	0	0.2
201730002023607	201500099001023	201	2	0	1	0	0.2
201730002023607	201500099001023	202	2	0	1	0	0.2
201730002023607	201500099001023	203	2	0	1	0	0.2
201730002023607	201500099001023	204	2	0	1	0	0.2
201730002023607	201500099001023	205	2	0	1	0	0.2
201730002023608	201500099001023	201	2	0	1	0	0.2
201730002023608	201500099001023	202	2	0	1	0	0.2
201730002023608	201500099001023	203	2	0	1	0	0.2
201730002023608	201500099001023	204	2	0	1	0	0.2
201730002023608	201500099001023	205	2	0	1	0	0.2
201730002023609	201500099001023	201	2	0	1	0	0.2
201730002023609	201500099001023	202	2	0	1	0	0.2
201730002023609	201500099001023	203	2	0	1	0	0.2
201730002023609	201500099001023	204	2	0	1	0	0.2
201730002023609	201500099001023	205	2	0	1	0	0.2
201730002023610	201500099001023	201	2	0	1	0	0.2
201730002023610	201500099001023	202	2	0	1	0	0.2
201730002023610	201500099001023	203	2	0	1	0	0.2
201730002023610	201500099001023	204	2	0	1	0	0.2
201730002023610	201500099001023	205	2	0	1	0	0.2
201730002023611	201500099001023	201	2	0	1	0	0.2
201730002023611	201500099001023	202	2	0	1	0	0.2
201730002023611	201500099001023	203	2	0	1	0	0.2
201730002023611	201500099001023	204	2	0	1	0	0.2
201730002023611	201500099001023	205	2	0	1	0	0.2
201730002023612	201500099001023	201	2	0	1	0	0.2
201730002023612	201500099001023	202	2	0	1	0	0.2
201730002023612	201500099001023	203	2	0	1	0	0.2
201730002023612	201500099001023	204	2	0	1	0	0.2
201730002023612	201500099001023	205	2	0	1	0	0.2
201730002023613	201500099001023	201	2	0	1	0	0.2
201730002023613	201500099001023	202	2	0	1	0	0.2
201730002023613	201500099001023	203	2	0	1	0	0.2
201730002023613	201500099001023	204	2	0	1	0	0.2
201730002023613	201500099001023	205	2	0	1	0	0.2
201730002023614	201500099001023	201	2	0	1	0	0.2
201730002023614	201500099001023	202	2	0	1	0	0.2
201730002023614	201500099001023	203	2	0	1	0	0.2
201730002023614	201500099001023	204	2	0	1	0	0.2
201730002023614	201500099001023	205	2	0	1	0	0.2
201730002023615	201500099001023	201	2	0	1	0	0.2
201730002023615	201500099001023	202	2	0	1	0	0.2
201730002023615	201500099001023	203	2	0	1	0	0.2
201730002023615	201500099001023	204	2	0	1	0	0.2
201730002023615	201500099001023	205	2	0	1	0	0.2
201730002023616	201500099001023	201	2	0	1	0	0.2
201730002023616	201500099001023	202	2	0	1	0	0.2
201730002023616	201500099001023	203	2	0	1	0	0.2
201730002023616	201500099001023	204	2	0	1	0	0.2
201730002023616	201500099001023	205	2	0	1	0	0.2
201730002023617	201500099001023	201	2	0	1	0	0.2
201730002023617	201500099001023	202	2	0	1	0	0.2
201730002023617	201500099001023	203	2	0	1	0	0.2
201730002023617	201500099001023	204	2	0	1	0	0.2
201730002023617	201500099001023	205	2	0	1	0	0.2
201730002023618	201500099001023	201	2	0	1	0	0.2
201730002023618	201500099001023	202	2	0	1	0	0.2
201730002023618	201500099001023	203	2	0	1	0	0.2
201730002023618	201500099001023	204	2	0	1	0	0.2
201730002023618	201500099001023	205	2	0	1	0	0.2
201730002023619	201500099001023	201	2	0	1	0	0.2
201730002023619	201500099001023	202	2	0	1	0	0.2
201730002023619	201500099001023	203	2	0	1	0	0.2
201730002023619	201500099001023	204	2	0	1	0	0.2
201730002023619	201500099001023	205	2	0	1	0	0.2
201730002023620	201500099001023	201	2	0	1	0	0.2
201730002023620	201500099001023	202	2	0	1	0	0.2
201730002023620	201500099001023	203	2	0	1	0	0.2
201730002023620	201500099001023	204	2	0	1	0	0.2
201730002023620	201500099001023	205	2	0	1	0	0.2
201730002033001	201500099001023	201	2	0	1	0	0.2
201730002033001	201500099001023	202	2	0	1	0	0.2
201730002033001	201500099001023	203	2	0	1	0	0.2
201730002033001	201500099001023	204	2	0	1	0	0.2
201730002033001	201500099001023	205	2	0	1	0	0.2
201730002033002	201500099001023	201	2	0	1	0	0.2
201730002033002	201500099001023	202	2	0	1	0	0.2
201730002033002	201500099001023	203	2	0	1	0	0.2
201730002033002	201500099001023	204	2	0	1	0	0.2
201730002033002	201500099001023	205	2	0	1	0	0.2
201730002033003	201500099001023	201	2	0	1	0	0.2
201730002033003	201500099001023	202	2	0	1	0	0.2
201730002033003	201500099001023	203	2	0	1	0	0.2
201730002033003	201500099001023	204	2	0	1	0	0.2
201730002033003	201500099001023	205	2	0	1	0	0.2
201730002033004	201500099001023	201	2	0	1	0	0.2
201730002033004	201500099001023	202	2	0	1	0	0.2
201730002033004	201500099001023	203	2	0	1	0	0.2
201730002033004	201500099001023	204	2	0	1	0	0.2
201730002033004	201500099001023	205	2	0	1	0	0.2
201730002033005	201500099001023	201	2	0	1	0	0.2
201730002033005	201500099001023	202	2	0	1	0	0.2
201730002033005	201500099001023	203	2	0	1	0	0.2
201730002033005	201500099001023	204	2	0	1	0	0.2
201730002033005	201500099001023	205	2	0	1	0	0.2
201730002033006	201500099001023	201	2	0	1	0	0.2
201730002033006	201500099001023	202	2	0	1	0	0.2
201730002033006	201500099001023	203	2	0	1	0	0.2
201730002033006	201500099001023	204	2	0	1	0	0.2
201730002033006	201500099001023	205	2	0	1	0	0.2
201730002033007	201500099001023	201	2	0	1	0	0.2
201730002033007	201500099001023	202	2	0	1	0	0.2
201730002033007	201500099001023	203	2	0	1	0	0.2
201730002033007	201500099001023	204	2	0	1	0	0.2
201730002033007	201500099001023	205	2	0	1	0	0.2
201730002033008	201500099001023	201	2	0	1	0	0.2
201730002033008	201500099001023	202	2	0	1	0	0.2
201730002033008	201500099001023	203	2	0	1	0	0.2
201730002033008	201500099001023	204	2	0	1	0	0.2
201730002033008	201500099001023	205	2	0	1	0	0.2
201730002033009	201500099001023	201	2	0	1	0	0.2
201730002033009	201500099001023	202	2	0	1	0	0.2
201730002033009	201500099001023	203	2	0	1	0	0.2
201730002033009	201500099001023	204	2	0	1	0	0.2
201730002033009	201500099001023	205	2	0	1	0	0.2
201730002033010	201500099001023	201	2	0	1	0	0.2
201730002033010	201500099001023	202	2	0	1	0	0.2
201730002033010	201500099001023	203	2	0	1	0	0.2
201730002033010	201500099001023	204	2	0	1	0	0.2
201730002033010	201500099001023	205	2	0	1	0	0.2
201730002033011	201500099001023	201	2	0	1	0	0.2
201730002033011	201500099001023	202	2	0	1	0	0.2
201730002033011	201500099001023	203	2	0	1	0	0.2
201730002033011	201500099001023	204	2	0	1	0	0.2
201730002033011	201500099001023	205	2	0	1	0	0.2
201730002033012	201500099001023	201	2	0	1	0	0.2
201730002033012	201500099001023	202	2	0	1	0	0.2
201730002033012	201500099001023	203	2	0	1	0	0.2
201730002033012	201500099001023	204	2	0	1	0	0.2
201730002033012	201500099001023	205	2	0	1	0	0.2
201730002033013	201500099001023	201	2	0	1	0	0.2
201730002033013	201500099001023	202	2	0	1	0	0.2
201730002033013	201500099001023	203	2	0	1	0	0.2
201730002033013	201500099001023	204	2	0	1	0	0.2
201730002033013	201500099001023	205	2	0	1	0	0.2
201730002033014	201500099001023	201	2	0	1	0	0.2
201730002033014	201500099001023	202	2	0	1	0	0.2
201730002033014	201500099001023	203	2	0	1	0	0.2
201730002033014	201500099001023	204	2	0	1	0	0.2
201730002033014	201500099001023	205	2	0	1	0	0.2
201730002033015	201500099001023	201	2	0	1	0	0.2
201730002033015	201500099001023	202	2	0	1	0	0.2
201730002033015	201500099001023	203	2	0	1	0	0.2
201730002033015	201500099001023	204	2	0	1	0	0.2
201730002033015	201500099001023	205	2	0	1	0	0.2
201730002033016	201500099001023	201	2	0	1	0	0.2
201730002033016	201500099001023	202	2	0	1	0	0.2
201730002033016	201500099001023	203	2	0	1	0	0.2
201730002033016	201500099001023	204	2	0	1	0	0.2
201730002033016	201500099001023	205	2	0	1	0	0.2
201730002033017	201500099001023	201	2	0	1	0	0.2
201730002033017	201500099001023	202	2	0	1	0	0.2
201730002033017	201500099001023	203	2	0	1	0	0.2
201730002033017	201500099001023	204	2	0	1	0	0.2
201730002033017	201500099001023	205	2	0	1	0	0.2
201730002033018	201500099001023	201	2	0	1	0	0.2
201730002033018	201500099001023	202	2	0	1	0	0.2
201730002033018	201500099001023	203	2	0	1	0	0.2
201730002033018	201500099001023	204	2	0	1	0	0.2
201730002033018	201500099001023	205	2	0	1	0	0.2
201730002033019	201500099001023	201	2	0	1	0	0.2
201730002033019	201500099001023	202	2	0	1	0	0.2
201730002033019	201500099001023	203	2	0	1	0	0.2
201730002033019	201500099001023	204	2	0	1	0	0.2
201730002033019	201500099001023	205	2	0	1	0	0.2
201730002033020	201500099001023	201	2	0	1	0	0.2
201730002033020	201500099001023	202	2	0	1	0	0.2
201730002033020	201500099001023	203	2	0	1	0	0.2
201730002033020	201500099001023	204	2	0	1	0	0.2
201730002033020	201500099001023	205	2	0	1	0	0.2
201730002033021	201500099001023	201	2	0	1	0	0.2
201730002033021	201500099001023	202	2	0	1	0	0.2
201730002033021	201500099001023	203	2	0	1	0	0.2
201730002033021	201500099001023	204	2	0	1	0	0.2
201730002033021	201500099001023	205	2	0	1	0	0.2
201730002033022	201500099001023	201	2	0	1	0	0.2
201730002033022	201500099001023	202	2	0	1	0	0.2
201730002033022	201500099001023	203	2	0	1	0	0.2
201730002033022	201500099001023	204	2	0	1	0	0.2
201730002033022	201500099001023	205	2	0	1	0	0.2
201730002033023	201500099001023	201	2	0	1	0	0.2
201730002033023	201500099001023	202	2	0	1	0	0.2
201730002033023	201500099001023	203	2	0	1	0	0.2
201730002033023	201500099001023	204	2	0	1	0	0.2
201730002033023	201500099001023	205	2	0	1	0	0.2
201730002033024	201500099001023	201	2	0	1	0	0.2
201730002033024	201500099001023	202	2	0	1	0	0.2
201730002033024	201500099001023	203	2	0	1	0	0.2
201730002033024	201500099001023	204	2	0	1	0	0.2
201730002033024	201500099001023	205	2	0	1	0	0.2
201730002033025	201500099001023	201	2	0	1	0	0.2
201730002033025	201500099001023	202	2	0	1	0	0.2
201730002033025	201500099001023	203	2	0	1	0	0.2
201730002033025	201500099001023	204	2	0	1	0	0.2
201730002033025	201500099001023	205	2	0	1	0	0.2
201730002033026	201500099001023	201	2	0	1	0	0.2
201730002033026	201500099001023	202	2	0	1	0	0.2
201730002033026	201500099001023	203	2	0	1	0	0.2
201730002033026	201500099001023	204	2	0	1	0	0.2
201730002033026	201500099001023	205	2	0	1	0	0.2
201730002033027	201500099001023	201	2	0	1	0	0.2
201730002033027	201500099001023	202	2	0	1	0	0.2
201730002033027	201500099001023	203	2	0	1	0	0.2
201730002033027	201500099001023	204	2	0	1	0	0.2
201730002033027	201500099001023	205	2	0	1	0	0.2
201730002033028	201500099001023	201	2	0	1	0	0.2
201730002033028	201500099001023	202	2	0	1	0	0.2
201730002033028	201500099001023	203	2	0	1	0	0.2
201730002033028	201500099001023	204	2	0	1	0	0.2
201730002033028	201500099001023	205	2	0	1	0	0.2
201730002033029	201500099001023	201	2	0	1	0	0.2
201730002033029	201500099001023	202	2	0	1	0	0.2
201730002033029	201500099001023	203	2	0	1	0	0.2
201730002033029	201500099001023	204	2	0	1	0	0.2
[truncated: 189,377 more rows]
